# Supplementary material for: The genetic basis of the immune response to SARS-CoV-2 infection and vaccination in the Italian municipality of Vo’
Source: Front Immunol. 2026 Mar 6;17:1718158. doi: 10.3389/fimmu.2026.1718158 (PMC13002426; doi:10.3389/fimmu.2026.1718158)
Supplement: Supplementary file 1 [file DataSheet1.zip]

Archive with 20 entries (19 files):
- Supplementary_materials/
- __MACOSX/._Supplementary_materials
- Supplementary_materials/.DS_Store
- __MACOSX/Supplementary_materials/._.DS_Store
- Supplementary_materials/~$pplementary_methods_revised.docx
- __MACOSX/Supplementary_materials/._~$pplementary_methods_revised.docx
- Supplementary_materials/Supplementary_methods.docx
- __MACOSX/Supplementary_materials/._Supplementary_methods.docx
- Supplementary_materials/SD6.csv
- __MACOSX/Supplementary_materials/._SD6.csv
- Supplementary_materials/SD7.csv
- __MACOSX/Supplementary_materials/._SD7.csv
- Supplementary_materials/Supplementary_data.xlsx
- __MACOSX/Supplementary_materials/._Supplementary_data.xlsx
- Supplementary_materials/Suppl Fig 1.pdf
- __MACOSX/Supplementary_materials/._Suppl Fig 1.pdf
- Supplementary_materials/SD9.csv
- __MACOSX/Supplementary_materials/._SD9.csv
- Supplementary_materials/SD8.csv
- __MACOSX/Supplementary_materials/._SD8.csv
