# Supplementary material for: The genetic basis of the immune response to SARS-CoV-2 infection and vaccination in the Italian municipality of Vo’
Source: Front Immunol. 2026 Mar 6;17:1718158. doi: 10.3389/fimmu.2026.1718158 (PMC13002426; doi:10.3389/fimmu.2026.1718158)
Supplement: Supplementary file 1 [file DataSheet1.zip › Supplementary_materials/SD6.csv]

trait	rsid	chr	pos	freq	beta	SE	P	FDR
breadth	rs12333142	6	27969004	0.0461538461538461	0.0369321753353141	0.358674184535143	0.917987899332581	0.990673476833537
breadth	rs149946	6	27970031	0.1	-0.320754500188749	0.24687693578578	0.193858645759513	0.942868890487635
breadth	rs10946949	6	27970541	0.123076923076923	-0.371869278824831	0.284993152852164	0.191948753684553	0.942868890487635
breadth	rs469228	6	27970704	0.107692307692308	-0.27546813806343	0.239120711594099	0.249319220278345	0.942868890487635
breadth	rs469227	6	27970705	0.107692307692308	-0.27546813806343	0.239120711594099	0.249319220278345	0.942868890487635
breadth	rs16893549	6	27971931	0.0538461538461539	-0.144363047840921	0.33823864715133	0.669518991037658	0.969895739751886
breadth	rs9393867	6	27971958	0.115384615384615	-0.423855000474991	0.294298918684349	0.149805347401551	0.942868890487635
breadth	rs149947	6	27972433	0.1	-0.320754500188749	0.24687693578578	0.193858645759513	0.942868890487635
breadth	rs78863089	6	27973364	0.0461538461538461	-0.364490935056992	0.42679940022186	0.393099475533357	0.951061433674032
breadth	rs149948	6	27974817	0.107692307692308	-0.27546813806343	0.239120711594099	0.249319220278345	0.942868890487635
breadth	rs149968	6	27977495	0.1	-0.320754500188749	0.24687693578578	0.193858645759513	0.942868890487635
breadth	rs149969	6	27977737	0.1	-0.320754500188749	0.24687693578578	0.193858645759513	0.942868890487635
breadth	rs4141691	6	27979188	0.107692307692308	-0.460774504007273	0.298476178630322	0.122647363019502	0.942868890487635
breadth	rs16893552	6	27979769	0.107692307692308	-0.460774504007273	0.298476178630322	0.122647363019502	0.942868890487635
breadth	rs149970	6	27980220	0.107692307692308	-0.27546813806343	0.239120711594099	0.249319220278345	0.942868890487635
breadth	rs61390464	6	27980354	0.0538461538461539	-0.144363047840921	0.33823864715133	0.669518991037658	0.969895739751886
breadth	rs9468264	6	27981289	0.0538461538461539	-0.144363047840921	0.33823864715133	0.669518991037658	0.969895739751886
breadth	rs149972	6	27983227	0.123076923076923	-0.258826031687745	0.235816745431008	0.272391101210674	0.942868890487635
breadth	rs6456804	6	27985388	0.115384615384615	-0.405205686664681	0.288841231777869	0.160656653429703	0.942868890487635
breadth	rs9393869	6	27985830	0.0769230769230769	-0.193006754871799	0.312752615487332	0.53715376248978	0.961776007440903
breadth	rs9461426	6	27985836	0.0538461538461539	-0.144363047840921	0.33823864715133	0.669518991037658	0.969895739751886
breadth	rs149975	6	27986340	0.123076923076923	-0.258826031687745	0.235816745431008	0.272391101210674	0.942868890487635
breadth	rs149977	6	27989174	0.123076923076923	-0.258826031687745	0.235816745431008	0.272391101210674	0.942868890487635
breadth	rs149978	6	27989370	0.123076923076923	-0.258826031687745	0.235816745431008	0.272391101210674	0.942868890487635
breadth	rs9468267	6	27989921	0.115384615384615	-0.405205686664681	0.288841231777869	0.160656653429703	0.942868890487635
breadth	rs149979	6	27991007	0.1	-0.320754500188749	0.24687693578578	0.193858645759513	0.942868890487635
breadth	rs149980	6	27992101	0.123076923076923	-0.258826031687745	0.235816745431008	0.272391101210674	0.942868890487635
breadth	rs149982	6	27992883	0.123076923076923	-0.258826031687745	0.235816745431008	0.272391101210674	0.942868890487635
breadth	rs149983	6	27993247	0.1	-0.320754500188749	0.24687693578578	0.193858645759513	0.942868890487635
breadth	rs149984	6	27993335	0.0923076923076923	-0.297475175667513	0.252053917237015	0.237918876611298	0.942868890487635
breadth	chr6:28025683	6	27993461	0.1	-0.320754500188749	0.24687693578578	0.193858645759513	0.942868890487635
breadth	rs139174341	6	27994683	0.0538461538461539	-0.144363047840921	0.33823864715133	0.669518991037658	0.969895739751886
breadth	rs149989	6	27998184	0.123076923076923	-0.258826031687745	0.235816745431008	0.272391101210674	0.942868890487635
breadth	rs17765402	6	27999369	0.0461538461538461	0.0369321753353141	0.358674184535143	0.917987899332581	0.990673476833537
breadth	rs149941	6	28001033	0.123076923076923	-0.258826031687745	0.235816745431008	0.272391101210674	0.942868890487635
breadth	rs149942	6	28001610	0.123076923076923	-0.258826031687745	0.235816745431008	0.272391101210674	0.942868890487635
breadth	rs149944	6	28002818	0.123076923076923	-0.258826031687745	0.235816745431008	0.272391101210674	0.942868890487635
breadth	rs149945	6	28002853	0.123076923076923	-0.258826031687745	0.235816745431008	0.272391101210674	0.942868890487635
breadth	rs156736	6	28004059	0.1	-0.320754500188749	0.24687693578578	0.193858645759513	0.942868890487635
breadth	rs149897	6	28006650	0.123076923076923	-0.258826031687745	0.235816745431008	0.272391101210674	0.942868890487635
breadth	rs156734	6	28007357	0.123076923076923	-0.258826031687745	0.235816745431008	0.272391101210674	0.942868890487635
breadth	rs10046419	6	28007930	0.0538461538461539	-0.144363047840921	0.33823864715133	0.669518991037658	0.969895739751886
breadth	rs10046154	6	28007949	0.0538461538461539	-0.144363047840921	0.33823864715133	0.669518991037658	0.969895739751886
breadth	rs10046424	6	28007953	0.0538461538461539	-0.144363047840921	0.33823864715133	0.669518991037658	0.969895739751886
breadth	rs145522116	6	28008023	0.0461538461538461	-0.364490935056992	0.42679940022186	0.393099475533357	0.951061433674032
breadth	rs169431	6	28010078	0.123076923076923	-0.258826031687745	0.235816745431008	0.272391101210674	0.942868890487635
breadth	rs202908	6	28011551	0.123076923076923	-0.258826031687745	0.235816745431008	0.272391101210674	0.942868890487635
breadth	rs175954	6	28011585	0.1	-0.320754500188749	0.24687693578578	0.193858645759513	0.942868890487635
breadth	rs156739	6	28013410	0.123076923076923	-0.258826031687745	0.235816745431008	0.272391101210674	0.942868890487635
breadth	rs149958	6	28013617	0.123076923076923	-0.258826031687745	0.235816745431008	0.272391101210674	0.942868890487635
breadth	rs149959	6	28013854	0.123076923076923	-0.258826031687745	0.235816745431008	0.272391101210674	0.942868890487635
breadth	rs156738	6	28014025	0.123076923076923	-0.258826031687745	0.235816745431008	0.272391101210674	0.942868890487635
breadth	rs149900	6	28014597	0.1	-0.320754500188749	0.24687693578578	0.193858645759513	0.942868890487635
breadth	rs7739987	6	28015355	0.107692307692308	-0.460774504007273	0.298476178630322	0.122647363019502	0.942868890487635
breadth	rs149961	6	28015569	0.1	-0.320754500188749	0.24687693578578	0.193858645759513	0.942868890487635
breadth	rs149962	6	28015918	0.123076923076923	-0.258826031687745	0.235816745431008	0.272391101210674	0.942868890487635
breadth	rs149964	6	28018469	0.1	-0.320754500188749	0.24687693578578	0.193858645759513	0.942868890487635
breadth	rs149965	6	28018689	0.123076923076923	-0.258826031687745	0.235816745431008	0.272391101210674	0.942868890487635
breadth	rs149899	6	28019979	0.1	-0.320754500188749	0.24687693578578	0.193858645759513	0.942868890487635
breadth	rs172165	6	28020814	0.1	-0.320754500188749	0.24687693578578	0.193858645759513	0.942868890487635
breadth	rs172166	6	28020820	0.1	-0.320754500188749	0.24687693578578	0.193858645759513	0.942868890487635
breadth	chr6:28053491	6	28021269	0.1	-0.320754500188749	0.24687693578578	0.193858645759513	0.942868890487635
breadth	rs203888	6	28021589	0.1	-0.320754500188749	0.24687693578578	0.193858645759513	0.942868890487635
breadth	rs9468270	6	28021768	0.0538461538461539	-0.144363047840921	0.33823864715133	0.669518991037658	0.969895739751886
breadth	rs203889	6	28021775	0.1	-0.320754500188749	0.24687693578578	0.193858645759513	0.942868890487635
breadth	rs203890	6	28022248	0.1	-0.320754500188749	0.24687693578578	0.193858645759513	0.942868890487635
breadth	rs12173797	6	28022723	0.123076923076923	-0.258826031687745	0.235816745431008	0.272391101210674	0.942868890487635
breadth	rs66529373	6	28023008	0.1	-0.320754500188749	0.24687693578578	0.193858645759513	0.942868890487635
breadth	chr6:28055378	6	28023156	0.0538461538461539	-0.144363047840921	0.33823864715133	0.669518991037658	0.969895739751886
breadth	chr6:28055406	6	28023184	0.0538461538461539	-0.144363047840921	0.33823864715133	0.669518991037658	0.969895739751886
breadth	rs9393881	6	28023751	0.1	-0.320754500188749	0.24687693578578	0.193858645759513	0.942868890487635
breadth	rs9357060	6	28024486	0.1	-0.320754500188749	0.24687693578578	0.193858645759513	0.942868890487635
breadth	rs9468271	6	28024570	0.1	-0.320754500188749	0.24687693578578	0.193858645759513	0.942868890487635
breadth	rs9380045	6	28025279	0.1	-0.320754500188749	0.24687693578578	0.193858645759513	0.942868890487635
breadth	rs9348789	6	28025486	0.1	-0.320754500188749	0.24687693578578	0.193858645759513	0.942868890487635
breadth	rs9468272	6	28025768	0.1	-0.320754500188749	0.24687693578578	0.193858645759513	0.942868890487635
breadth	rs9468274	6	28026077	0.1	-0.320754500188749	0.24687693578578	0.193858645759513	0.942868890487635
breadth	rs9468275	6	28026136	0.1	-0.320754500188749	0.24687693578578	0.193858645759513	0.942868890487635
breadth	chr6:28058733	6	28026511	0.1	-0.320754500188749	0.24687693578578	0.193858645759513	0.942868890487635
breadth	rs9468276	6	28027688	0.1	-0.320754500188749	0.24687693578578	0.193858645759513	0.942868890487635
breadth	rs9368547	6	28028067	0.123076923076923	-0.258826031687745	0.235816745431008	0.272391101210674	0.942868890487635
breadth	rs9468277	6	28028390	0.1	-0.320754500188749	0.24687693578578	0.193858645759513	0.942868890487635
breadth	rs9468278	6	28028482	0.1	-0.320754500188749	0.24687693578578	0.193858645759513	0.942868890487635
breadth	rs13218430	6	28029837	0.1	-0.320754500188749	0.24687693578578	0.193858645759513	0.942868890487635
breadth	rs9380046	6	28030499	0.1	-0.320754500188749	0.24687693578578	0.193858645759513	0.942868890487635
breadth	chr6:28063652	6	28031430	0.1	-0.320754500188749	0.24687693578578	0.193858645759513	0.942868890487635
breadth	chr6:28063653	6	28031431	0.1	-0.320754500188749	0.24687693578578	0.193858645759513	0.942868890487635
breadth	rs183244	6	28031838	0.123076923076923	-0.258826031687745	0.235816745431008	0.272391101210674	0.942868890487635
breadth	rs149950	6	28033039	0.123076923076923	-0.258826031687745	0.235816745431008	0.272391101210674	0.942868890487635
breadth	rs149951	6	28033087	0.123076923076923	-0.258826031687745	0.235816745431008	0.272391101210674	0.942868890487635
breadth	rs9295755	6	28033174	0.1	-0.320754500188749	0.24687693578578	0.193858645759513	0.942868890487635
breadth	rs9295756	6	28033396	0.1	-0.320754500188749	0.24687693578578	0.193858645759513	0.942868890487635
breadth	rs10484403	6	28033523	0.1	-0.320754500188749	0.24687693578578	0.193858645759513	0.942868890487635
breadth	rs4713132	6	28034035	0.1	-0.320754500188749	0.24687693578578	0.193858645759513	0.942868890487635
breadth	rs4713133	6	28034041	0.1	-0.320754500188749	0.24687693578578	0.193858645759513	0.942868890487635
breadth	rs4713134	6	28034121	0.1	-0.320754500188749	0.24687693578578	0.193858645759513	0.942868890487635
breadth	rs9368548	6	28034737	0.1	-0.320754500188749	0.24687693578578	0.193858645759513	0.942868890487635
breadth	rs149954	6	28035246	0.123076923076923	-0.258826031687745	0.235816745431008	0.272391101210674	0.942868890487635
breadth	rs149955	6	28036225	0.123076923076923	-0.258826031687745	0.235816745431008	0.272391101210674	0.942868890487635
breadth	rs61471148	6	28037032	0.107692307692308	-0.306009444665168	0.247778444480857	0.216825899359355	0.942868890487635
breadth	rs9380047	6	28037893	0.107692307692308	-0.306009444665168	0.247778444480857	0.216825899359355	0.942868890487635
breadth	rs7755442	6	28039015	0.107692307692308	-0.306009444665168	0.247778444480857	0.216825899359355	0.942868890487635
breadth	rs4713135	6	28039586	0.107692307692308	-0.306009444665168	0.247778444480857	0.216825899359355	0.942868890487635
breadth	rs16893638	6	28040581	0.0538461538461539	0.0722186240343165	0.357369104206738	0.839850955387108	0.988977611047509
breadth	rs203869	6	28040819	0.761538461538461	0.344107123313983	0.190207936985807	0.0704338811717531	0.942868890487635
breadth	rs73396550	6	28041977	0.115384615384615	-0.405205686664681	0.288841231777869	0.160656653429703	0.942868890487635
breadth	chr6:28074687	6	28042465	0.107692307692308	-0.306009444665168	0.247778444480857	0.216825899359355	0.942868890487635
breadth	rs55747925	6	28044337	0.107692307692308	-0.306009444665168	0.247778444480857	0.216825899359355	0.942868890487635
breadth	rs56310871	6	28044482	0.107692307692308	-0.306009444665168	0.247778444480857	0.216825899359355	0.942868890487635
breadth	rs6913038	6	28044756	0.0461538461538461	-0.364490935056992	0.42679940022186	0.393099475533357	0.951061433674032
breadth	rs34716816	6	28046169	0.107692307692308	-0.306009444665168	0.247778444480857	0.216825899359355	0.942868890487635
breadth	rs203876	6	28046673	0.123076923076923	-0.258826031687745	0.235816745431008	0.272391101210674	0.942868890487635
breadth	rs9393884	6	28046789	0.107692307692308	-0.306009444665168	0.247778444480857	0.216825899359355	0.942868890487635
breadth	rs139360152	6	28047468	0.0461538461538461	-0.364490935056992	0.42679940022186	0.393099475533357	0.951061433674032
breadth	rs9380049	6	28048535	0.107692307692308	-0.306009444665168	0.247778444480857	0.216825899359355	0.942868890487635
breadth	rs9380050	6	28048538	0.107692307692308	-0.306009444665168	0.247778444480857	0.216825899359355	0.942868890487635
breadth	rs203877	6	28048624	0.123076923076923	-0.258826031687745	0.235816745431008	0.272391101210674	0.942868890487635
breadth	rs9393885	6	28050009	0.107692307692308	-0.306009444665168	0.247778444480857	0.216825899359355	0.942868890487635
breadth	rs9393886	6	28050039	0.107692307692308	-0.306009444665168	0.247778444480857	0.216825899359355	0.942868890487635
breadth	rs9368549	6	28050047	0.107692307692308	-0.306009444665168	0.247778444480857	0.216825899359355	0.942868890487635
breadth	rs56364346	6	28050762	0.107692307692308	-0.306009444665168	0.247778444480857	0.216825899359355	0.942868890487635
breadth	rs565415596	6	28050775	0.107692307692308	-0.306009444665168	0.247778444480857	0.216825899359355	0.942868890487635
breadth	rs114543248	6	28051264	0.0461538461538461	0.136439712014796	0.477297070922881	0.774986039157699	0.976523619941264
breadth	rs9357061	6	28051772	0.107692307692308	-0.306009444665168	0.247778444480857	0.216825899359355	0.942868890487635
breadth	rs9368550	6	28051803	0.107692307692308	-0.306009444665168	0.247778444480857	0.216825899359355	0.942868890487635
breadth	rs2295594	6	28053097	0.107692307692308	-0.306009444665168	0.247778444480857	0.216825899359355	0.942868890487635
breadth	rs17767294	6	28054198	0.0615384615384615	-0.112542870655996	0.338283507355296	0.73936979269298	0.970136578694272
breadth	rs9357062	6	28054404	0.107692307692308	-0.306009444665168	0.247778444480857	0.216825899359355	0.942868890487635
breadth	rs16893666	6	28054707	0.107692307692308	-0.306009444665168	0.247778444480857	0.216825899359355	0.942868890487635
breadth	rs10484404	6	28055495	0.107692307692308	-0.460774504007273	0.298476178630322	0.122647363019502	0.942868890487635
breadth	rs2273564	6	28057594	0.0923076923076923	-0.312255595096852	0.279587858619222	0.264061685554696	0.942868890487635
breadth	rs1853097	6	28058635	0.0923076923076923	-0.312255595096852	0.279587858619222	0.264061685554696	0.942868890487635
breadth	rs9393887	6	28059020	0.0923076923076923	-0.312255595096852	0.279587858619222	0.264061685554696	0.942868890487635
breadth	rs9393888	6	28059217	0.0923076923076923	-0.312255595096852	0.279587858619222	0.264061685554696	0.942868890487635
breadth	rs3734573	6	28059437	0.0923076923076923	-0.312255595096852	0.279587858619222	0.264061685554696	0.942868890487635
breadth	rs75911928	6	28059960	0.0461538461538461	-0.364490935056992	0.42679940022186	0.393099475533357	0.951061433674032
breadth	rs9357063	6	28060005	0.0923076923076923	-0.312255595096852	0.279587858619222	0.264061685554696	0.942868890487635
breadth	rs56355079	6	28060398	0.107692307692308	-0.460774504007273	0.298476178630322	0.122647363019502	0.942868890487635
breadth	rs3823180	6	28061744	0.0923076923076923	-0.312255595096852	0.279587858619222	0.264061685554696	0.942868890487635
breadth	rs9368551	6	28061792	0.0923076923076923	-0.312255595096852	0.279587858619222	0.264061685554696	0.942868890487635
breadth	rs203893	6	28062066	0.123076923076923	-0.258826031687745	0.235816745431008	0.272391101210674	0.942868890487635
breadth	rs9393890	6	28063855	0.107692307692308	-0.306009444665168	0.247778444480857	0.216825899359355	0.942868890487635
breadth	rs9380052	6	28064623	0.107692307692308	-0.306009444665168	0.247778444480857	0.216825899359355	0.942868890487635
breadth	rs9366715	6	28064633	0.107692307692308	-0.306009444665168	0.247778444480857	0.216825899359355	0.942868890487635
breadth	rs476167	6	28065888	0.123076923076923	-0.258826031687745	0.235816745431008	0.272391101210674	0.942868890487635
breadth	rs34466819	6	28065993	0.107692307692308	-0.306009444665168	0.247778444480857	0.216825899359355	0.942868890487635
breadth	rs73396575	6	28066223	0.0615384615384615	-0.112542870655996	0.338283507355296	0.73936979269298	0.970136578694272
breadth	rs79870311	6	28067099	0.0461538461538461	-0.364490935056992	0.42679940022186	0.393099475533357	0.951061433674032
breadth	rs203892	6	28067196	0.123076923076923	-0.258826031687745	0.235816745431008	0.272391101210674	0.942868890487635
breadth	rs9380054	6	28067537	0.107692307692308	-0.306009444665168	0.247778444480857	0.216825899359355	0.942868890487635
breadth	rs2116981	6	28067951	0.107692307692308	-0.306009444665168	0.247778444480857	0.216825899359355	0.942868890487635
breadth	rs73396583	6	28068048	0.115384615384615	-0.405205686664681	0.288841231777869	0.160656653429703	0.942868890487635
breadth	rs9368552	6	28068426	0.107692307692308	-0.306009444665168	0.247778444480857	0.216825899359355	0.942868890487635
breadth	rs113211083	6	28069621	0.107692307692308	-0.306009444665168	0.247778444480857	0.216825899359355	0.942868890487635
breadth	rs188105	6	28071393	0.123076923076923	-0.258826031687745	0.235816745431008	0.272391101210674	0.942868890487635
breadth	rs2281588	6	28072602	0.107692307692308	-0.306009444665168	0.247778444480857	0.216825899359355	0.942868890487635
breadth	rs150614878	6	28074519	0.107692307692308	-0.306009444665168	0.247778444480857	0.216825899359355	0.942868890487635
breadth	rs35576511	6	28074925	0.115384615384615	-0.274108427942416	0.242295265166753	0.257929201276049	0.942868890487635
breadth	rs34131763	6	28075000	0.107692307692308	-0.306009444665168	0.247778444480857	0.216825899359355	0.942868890487635
breadth	rs112615652	6	28075911	0.107692307692308	-0.306009444665168	0.247778444480857	0.216825899359355	0.942868890487635
breadth	rs35193936	6	28076270	0.107692307692308	-0.306009444665168	0.247778444480857	0.216825899359355	0.942868890487635
breadth	rs203884	6	28077374	0.123076923076923	-0.258826031687745	0.235816745431008	0.272391101210674	0.942868890487635
breadth	rs17711344	6	28077602	0.107692307692308	-0.306009444665168	0.247778444480857	0.216825899359355	0.942868890487635
breadth	rs36078605	6	28078032	0.107692307692308	-0.306009444665168	0.247778444480857	0.216825899359355	0.942868890487635
breadth	rs6932109	6	28078303	0.115384615384615	-0.26100388019787	0.239789590620243	0.276387481165265	0.942868890487635
breadth	rs203883	6	28078356	0.123076923076923	-0.258826031687745	0.235816745431008	0.272391101210674	0.942868890487635
breadth	rs6931858	6	28078411	0.107692307692308	-0.306009444665168	0.247778444480857	0.216825899359355	0.942868890487635
breadth	rs203882	6	28078502	0.123076923076923	-0.258826031687745	0.235816745431008	0.272391101210674	0.942868890487635
breadth	rs9393891	6	28079160	0.107692307692308	-0.306009444665168	0.247778444480857	0.216825899359355	0.942868890487635
breadth	rs9468286	6	28079428	0.107692307692308	-0.306009444665168	0.247778444480857	0.216825899359355	0.942868890487635
breadth	rs7739216	6	28079946	0.107692307692308	-0.306009444665168	0.247778444480857	0.216825899359355	0.942868890487635
breadth	rs35512245	6	28079953	0.107692307692308	-0.306009444665168	0.247778444480857	0.216825899359355	0.942868890487635
breadth	rs7739332	6	28079956	0.115384615384615	-0.405205686664681	0.288841231777869	0.160656653429703	0.942868890487635
breadth	rs78368010	6	28081230	0.0461538461538461	-0.364490935056992	0.42679940022186	0.393099475533357	0.951061433674032
breadth	rs75889632	6	28081387	0.107692307692308	-0.460774504007273	0.298476178630322	0.122647363019502	0.942868890487635
breadth	rs9393892	6	28081394	0.107692307692308	-0.306009444665168	0.247778444480857	0.216825899359355	0.942868890487635
breadth	rs9380055	6	28081629	0.107692307692308	-0.306009444665168	0.247778444480857	0.216825899359355	0.942868890487635
breadth	rs9368553	6	28082265	0.107692307692308	-0.306009444665168	0.247778444480857	0.216825899359355	0.942868890487635
breadth	rs9368554	6	28082711	0.107692307692308	-0.306009444665168	0.247778444480857	0.216825899359355	0.942868890487635
breadth	rs4713137	6	28083521	0.107692307692308	-0.306009444665168	0.247778444480857	0.216825899359355	0.942868890487635
breadth	rs9348793	6	28084189	0.107692307692308	-0.306009444665168	0.247778444480857	0.216825899359355	0.942868890487635
breadth	rs200633730	6	28084733	0.107692307692308	-0.306009444665168	0.247778444480857	0.216825899359355	0.942868890487635
breadth	rs1770131	6	28086413	0.123076923076923	-0.258826031687745	0.235816745431008	0.272391101210674	0.942868890487635
breadth	rs6905516	6	28086478	0.107692307692308	-0.306009444665168	0.247778444480857	0.216825899359355	0.942868890487635
breadth	rs6905522	6	28086479	0.107692307692308	-0.306009444665168	0.247778444480857	0.216825899359355	0.942868890487635
breadth	rs9461432	6	28086883	0.0461538461538461	-0.475124245797313	0.344608281714536	0.16797580591033	0.942868890487635
breadth	rs115829483	6	28087443	0.0615384615384615	-0.112542870655996	0.338283507355296	0.73936979269298	0.970136578694272
breadth	rs9468290	6	28087674	0.107692307692308	-0.306009444665168	0.247778444480857	0.216825899359355	0.942868890487635
breadth	rs141247360	6	28089300	0.0615384615384615	-0.112542870655996	0.338283507355296	0.73936979269298	0.970136578694272
breadth	rs1631552	6	28089699	0.123076923076923	-0.258826031687745	0.235816745431008	0.272391101210674	0.942868890487635
breadth	rs76440886	6	28090562	0.0538461538461539	0.0722186240343165	0.357369104206738	0.839850955387108	0.988977611047509
breadth	rs6934769	6	28090931	0.107692307692308	-0.306009444665168	0.247778444480857	0.216825899359355	0.942868890487635
breadth	rs17711801	6	28092307	0.107692307692308	-0.306009444665168	0.247778444480857	0.216825899359355	0.942868890487635
breadth	rs536704	6	28092603	0.123076923076923	-0.258826031687745	0.235816745431008	0.272391101210674	0.942868890487635
breadth	rs4713139	6	28092685	0.0461538461538461	-0.475124245797313	0.344608281714536	0.16797580591033	0.942868890487635
breadth	rs6922063	6	28094366	0.115384615384615	-0.26100388019787	0.239789590620243	0.276387481165265	0.942868890487635
breadth	rs2275508	6	28094731	0.115384615384615	-0.26100388019787	0.239789590620243	0.276387481165265	0.942868890487635
breadth	rs9461433	6	28095172	0.107692307692308	-0.306009444665168	0.247778444480857	0.216825899359355	0.942868890487635
breadth	rs9468292	6	28095355	0.107692307692308	-0.306009444665168	0.247778444480857	0.216825899359355	0.942868890487635
breadth	rs4713140	6	28097193	0.0461538461538461	-0.475124245797313	0.344608281714536	0.16797580591033	0.942868890487635
breadth	rs1947863	6	28099344	0.107692307692308	-0.306009444665168	0.247778444480857	0.216825899359355	0.942868890487635
breadth	rs4713141	6	28101678	0.107692307692308	-0.306009444665168	0.247778444480857	0.216825899359355	0.942868890487635
breadth	rs34130214	6	28102378	0.0461538461538461	-0.475124245797313	0.344608281714536	0.16797580591033	0.942868890487635
breadth	rs1340004	6	28103691	0.107692307692308	-0.306009444665168	0.247778444480857	0.216825899359355	0.942868890487635
breadth	rs9380056	6	28104476	0.107692307692308	-0.306009444665168	0.247778444480857	0.216825899359355	0.942868890487635
breadth	rs9380057	6	28104634	0.107692307692308	-0.306009444665168	0.247778444480857	0.216825899359355	0.942868890487635
breadth	rs1947862	6	28105196	0.107692307692308	-0.306009444665168	0.247778444480857	0.216825899359355	0.942868890487635
breadth	rs6941992	6	28106141	0.107692307692308	-0.306009444665168	0.247778444480857	0.216825899359355	0.942868890487635
breadth	rs4713142	6	28106347	0.107692307692308	-0.306009444665168	0.247778444480857	0.216825899359355	0.942868890487635
breadth	rs4713143	6	28106759	0.107692307692308	-0.306009444665168	0.247778444480857	0.216825899359355	0.942868890487635
breadth	rs4713144	6	28106790	0.107692307692308	-0.306009444665168	0.247778444480857	0.216825899359355	0.942868890487635
breadth	rs4713145	6	28106827	0.107692307692308	-0.306009444665168	0.247778444480857	0.216825899359355	0.942868890487635
breadth	rs3757188	6	28107357	0.0461538461538461	-0.475124245797313	0.344608281714536	0.16797580591033	0.942868890487635
breadth	rs3757187	6	28107654	0.107692307692308	-0.306009444665168	0.247778444480857	0.216825899359355	0.942868890487635
breadth	rs3757186	6	28107662	0.0615384615384615	-0.112542870655996	0.338283507355296	0.73936979269298	0.970136578694272
breadth	rs3757185	6	28107776	0.107692307692308	-0.306009444665168	0.247778444480857	0.216825899359355	0.942868890487635
breadth	rs1904841	6	28108085	0.115384615384615	-0.26100388019787	0.239789590620243	0.276387481165265	0.942868890487635
breadth	rs1904840	6	28108232	0.107692307692308	-0.306009444665168	0.247778444480857	0.216825899359355	0.942868890487635
breadth	rs2791332	6	28108788	0.123076923076923	-0.258826031687745	0.235816745431008	0.272391101210674	0.942868890487635
breadth	rs9368555	6	28108967	0.107692307692308	-0.306009444665168	0.247778444480857	0.216825899359355	0.942868890487635
breadth	rs9393893	6	28109262	0.107692307692308	-0.306009444665168	0.247778444480857	0.216825899359355	0.942868890487635
breadth	rs2277103	6	28109633	0.0615384615384615	-0.112542870655996	0.338283507355296	0.73936979269298	0.970136578694272
breadth	rs1890809	6	28110478	0.107692307692308	-0.460774504007273	0.298476178630322	0.122647363019502	0.942868890487635
breadth	rs4713146	6	28111536	0.107692307692308	-0.306009444665168	0.247778444480857	0.216825899359355	0.942868890487635
breadth	rs9393894	6	28112562	0.107692307692308	-0.306009444665168	0.247778444480857	0.216825899359355	0.942868890487635
breadth	rs9468295	6	28112713	0.107692307692308	-0.306009444665168	0.247778444480857	0.216825899359355	0.942868890487635
breadth	rs1225715	6	28113373	0.761538461538461	0.344107123313983	0.190207936985807	0.0704338811717531	0.942868890487635
breadth	rs9468296	6	28113730	0.107692307692308	-0.306009444665168	0.247778444480857	0.216825899359355	0.942868890487635
breadth	rs1225716	6	28113746	0.123076923076923	-0.258826031687745	0.235816745431008	0.272391101210674	0.942868890487635
breadth	rs77851971	6	28114852	0.0615384615384615	-0.112542870655996	0.338283507355296	0.73936979269298	0.970136578694272
breadth	rs4711164	6	28115156	0.107692307692308	-0.306009444665168	0.247778444480857	0.216825899359355	0.942868890487635
breadth	rs4711165	6	28115184	0.107692307692308	-0.306009444665168	0.247778444480857	0.216825899359355	0.942868890487635
breadth	rs4713148	6	28115921	0.107692307692308	-0.306009444665168	0.247778444480857	0.216825899359355	0.942868890487635
breadth	rs9348794	6	28117757	0.107692307692308	-0.306009444665168	0.247778444480857	0.216825899359355	0.942868890487635
breadth	rs9468297	6	28118874	0.107692307692308	-0.306009444665168	0.247778444480857	0.216825899359355	0.942868890487635
breadth	rs17712613	6	28120348	0.107692307692308	-0.306009444665168	0.247778444480857	0.216825899359355	0.942868890487635
breadth	rs2622319	6	28120401	0.123076923076923	-0.258826031687745	0.235816745431008	0.272391101210674	0.942868890487635
breadth	rs9295758	6	28120663	0.107692307692308	-0.306009444665168	0.247778444480857	0.216825899359355	0.942868890487635
breadth	rs17774663	6	28120898	0.107692307692308	-0.306009444665168	0.247778444480857	0.216825899359355	0.942868890487635
breadth	rs9468298	6	28122345	0.107692307692308	-0.306009444665168	0.247778444480857	0.216825899359355	0.942868890487635
breadth	rs9295759	6	28124469	0.107692307692308	-0.306009444665168	0.247778444480857	0.216825899359355	0.942868890487635
breadth	rs9348796	6	28126202	0.107692307692308	-0.306009444665168	0.247778444480857	0.216825899359355	0.942868890487635
breadth	rs11552219	6	28126834	0.107692307692308	-0.306009444665168	0.247778444480857	0.216825899359355	0.942868890487635
breadth	rs9468300	6	28126840	0.0461538461538461	-0.475124245797313	0.344608281714536	0.16797580591033	0.942868890487635
breadth	rs9380058	6	28127444	0.115384615384615	-0.26100388019787	0.239789590620243	0.276387481165265	0.942868890487635
breadth	rs9393895	6	28127621	0.107692307692308	-0.306009444665168	0.247778444480857	0.216825899359355	0.942868890487635
breadth	rs9393896	6	28127703	0.107692307692308	-0.306009444665168	0.247778444480857	0.216825899359355	0.942868890487635
breadth	rs9393897	6	28127710	0.107692307692308	-0.306009444665168	0.247778444480857	0.216825899359355	0.942868890487635
breadth	rs76655036	6	28127839	0.0461538461538461	-0.364490935056992	0.42679940022186	0.393099475533357	0.951061433674032
breadth	rs9357065	6	28129580	0.107692307692308	-0.306009444665168	0.247778444480857	0.216825899359355	0.942868890487635
breadth	rs114627468	6	28129593	0.0615384615384615	-0.112542870655996	0.338283507355296	0.73936979269298	0.970136578694272
breadth	rs1225618	6	28129713	0.761538461538461	0.344107123313983	0.190207936985807	0.0704338811717531	0.942868890487635
breadth	rs9357066	6	28129831	0.107692307692308	-0.306009444665168	0.247778444480857	0.216825899359355	0.942868890487635
breadth	rs16893731	6	28130194	0.0615384615384615	-0.112542870655996	0.338283507355296	0.73936979269298	0.970136578694272
breadth	rs59910759	6	28130235	0.0615384615384615	-0.112542870655996	0.338283507355296	0.73936979269298	0.970136578694272
breadth	rs9393898	6	28130376	0.115384615384615	-0.26100388019787	0.239789590620243	0.276387481165265	0.942868890487635
breadth	rs9368556	6	28131153	0.107692307692308	-0.306009444665168	0.247778444480857	0.216825899359355	0.942868890487635
breadth	rs9368557	6	28131537	0.107692307692308	-0.306009444665168	0.247778444480857	0.216825899359355	0.942868890487635
breadth	rs9380059	6	28132358	0.107692307692308	-0.306009444665168	0.247778444480857	0.216825899359355	0.942868890487635
breadth	rs1564442	6	28132426	0.0615384615384615	-0.112542870655996	0.338283507355296	0.73936979269298	0.970136578694272
breadth	rs9380060	6	28132603	0.107692307692308	-0.306009444665168	0.247778444480857	0.216825899359355	0.942868890487635
breadth	rs35227624	6	28132726	0.107692307692308	-0.306009444665168	0.247778444480857	0.216825899359355	0.942868890487635
breadth	rs9380061	6	28132803	0.107692307692308	-0.306009444665168	0.247778444480857	0.216825899359355	0.942868890487635
breadth	rs9368558	6	28133306	0.107692307692308	-0.306009444665168	0.247778444480857	0.216825899359355	0.942868890487635
breadth	rs9393899	6	28133528	0.107692307692308	-0.306009444665168	0.247778444480857	0.216825899359355	0.942868890487635
breadth	rs73400515	6	28134047	0.0615384615384615	-0.112542870655996	0.338283507355296	0.73936979269298	0.970136578694272
breadth	rs6929559	6	28134106	0.107692307692308	-0.460774504007273	0.298476178630322	0.122647363019502	0.942868890487635
breadth	rs9283884	6	28135660	0.107692307692308	-0.306009444665168	0.247778444480857	0.216825899359355	0.942868890487635
breadth	rs4713150	6	28136212	0.107692307692308	-0.306009444665168	0.247778444480857	0.216825899359355	0.942868890487635
breadth	rs4713151	6	28136356	0.107692307692308	-0.306009444665168	0.247778444480857	0.216825899359355	0.942868890487635
breadth	rs9393901	6	28136797	0.107692307692308	-0.306009444665168	0.247778444480857	0.216825899359355	0.942868890487635
breadth	rs3173443	6	28137027	0.107692307692308	-0.306009444665168	0.247778444480857	0.216825899359355	0.942868890487635
breadth	rs4713152	6	28137454	0.107692307692308	-0.306009444665168	0.247778444480857	0.216825899359355	0.942868890487635
breadth	rs9348797	6	28137533	0.107692307692308	-0.306009444665168	0.247778444480857	0.216825899359355	0.942868890487635
breadth	rs9380062	6	28137569	0.107692307692308	-0.306009444665168	0.247778444480857	0.216825899359355	0.942868890487635
breadth	rs9380063	6	28137853	0.107692307692308	-0.306009444665168	0.247778444480857	0.216825899359355	0.942868890487635
breadth	rs8180562	6	28141460	0.0461538461538461	-0.475124245797313	0.344608281714536	0.16797580591033	0.942868890487635
breadth	rs12332979	6	28141548	0.107692307692308	-0.306009444665168	0.247778444480857	0.216825899359355	0.942868890487635
breadth	rs1150678	6	28142276	0.123076923076923	-0.258826031687745	0.235816745431008	0.272391101210674	0.942868890487635
breadth	rs67878650	6	28142587	0.107692307692308	-0.306009444665168	0.247778444480857	0.216825899359355	0.942868890487635
breadth	rs9348798	6	28143011	0.107692307692308	-0.306009444665168	0.247778444480857	0.216825899359355	0.942868890487635
breadth	rs9380064	6	28143118	0.0461538461538461	-0.475124245797313	0.344608281714536	0.16797580591033	0.942868890487635
breadth	rs9380065	6	28144751	0.107692307692308	-0.306009444665168	0.247778444480857	0.216825899359355	0.942868890487635
breadth	rs9295760	6	28147385	0.123076923076923	-0.258826031687745	0.235816745431008	0.272391101210674	0.942868890487635
breadth	rs9295761	6	28147987	0.107692307692308	-0.306009444665168	0.247778444480857	0.216825899359355	0.942868890487635
breadth	rs73400532	6	28148110	0.0615384615384615	-0.112542870655996	0.338283507355296	0.73936979269298	0.970136578694272
breadth	rs1225591	6	28148752	0.115384615384615	-0.273009698519107	0.235258230116142	0.245858227250413	0.942868890487635
breadth	rs1225592	6	28150242	0.130769230769231	-0.233462780098737	0.231957869605869	0.314180947892523	0.942868890487635
breadth	rs9380067	6	28150998	0.115384615384615	-0.274108427942416	0.242295265166753	0.257929201276049	0.942868890487635
breadth	rs1225595	6	28151340	0.130769230769231	-0.233462780098737	0.231957869605869	0.314180947892523	0.942868890487635
breadth	rs2622315	6	28152567	0.107692307692308	-0.460774504007273	0.298476178630322	0.122647363019502	0.942868890487635
breadth	rs6901017	6	28152583	0.115384615384615	-0.274108427942416	0.242295265166753	0.257929201276049	0.942868890487635
breadth	rs114799031	6	28153282	0.0538461538461539	0.0722186240343165	0.357369104206738	0.839850955387108	0.988977611047509
breadth	rs1233691	6	28153897	0.130769230769231	-0.233462780098737	0.231957869605869	0.314180947892523	0.942868890487635
breadth	rs9295762	6	28155418	0.115384615384615	-0.274108427942416	0.242295265166753	0.257929201276049	0.942868890487635
breadth	rs16893761	6	28157285	0.0615384615384615	-0.112542870655996	0.338283507355296	0.73936979269298	0.970136578694272
breadth	rs1237873	6	28158954	0.0384615384615384	-0.223215819665007	0.525961241495884	0.671277075369974	0.969895739751886
breadth	rs9368560	6	28159960	0.0769230769230769	-0.210116175526557	0.294154542785047	0.475038359749569	0.960171690358474
breadth	rs1225598	6	28160799	0.115384615384615	-0.274108427942416	0.242295265166753	0.257929201276049	0.942868890487635
breadth	rs10946953	6	28162051	0.0384615384615384	-0.223215819665007	0.525961241495884	0.671277075369974	0.969895739751886
breadth	rs1225597	6	28162087	0.130769230769231	-0.233462780098737	0.231957869605869	0.314180947892523	0.942868890487635
breadth	rs1225596	6	28162620	0.115384615384615	-0.274108427942416	0.242295265166753	0.257929201276049	0.942868890487635
breadth	rs148013783	6	28163394	0.0461538461538461	-0.364490935056992	0.42679940022186	0.393099475533357	0.951061433674032
breadth	rs1150689	6	28165099	0.115384615384615	-0.274108427942416	0.242295265166753	0.257929201276049	0.942868890487635
breadth	rs1225599	6	28165190	0.115384615384615	-0.274108427942416	0.242295265166753	0.257929201276049	0.942868890487635
breadth	rs1233705	6	28166447	0.115384615384615	-0.274108427942416	0.242295265166753	0.257929201276049	0.942868890487635
breadth	rs73400551	6	28166783	0.0615384615384615	-0.112542870655996	0.338283507355296	0.73936979269298	0.970136578694272
breadth	rs1233704	6	28166923	0.115384615384615	-0.274108427942416	0.242295265166753	0.257929201276049	0.942868890487635
breadth	rs1071893	6	28167635	0.138461538461538	-0.189361972435884	0.227370913204135	0.404938988327054	0.951061433674032
breadth	rs1233701	6	28168726	0.115384615384615	-0.274108427942416	0.242295265166753	0.257929201276049	0.942868890487635
breadth	rs1233699	6	28169158	0.115384615384615	-0.274108427942416	0.242295265166753	0.257929201276049	0.942868890487635
breadth	rs735765	6	28170297	0.0538461538461539	-0.392215376147899	0.326216714551696	0.22924135671068	0.942868890487635
breadth	rs77865829	6	28171327	0.0461538461538461	-0.364490935056992	0.42679940022186	0.393099475533357	0.951061433674032
breadth	rs1233697	6	28172263	0.107692307692308	-0.191663073186541	0.247845494686029	0.439334943436514	0.951061433674032
breadth	rs1233707	6	28172953	0.107692307692308	-0.191663073186541	0.247845494686029	0.439334943436514	0.951061433674032
breadth	rs1237875	6	28173010	0.107692307692308	-0.191663073186541	0.247845494686029	0.439334943436514	0.951061433674032
breadth	rs1233708	6	28173219	0.138461538461538	-0.189361972435884	0.227370913204135	0.404938988327054	0.951061433674032
breadth	rs1150692	6	28173957	0.107692307692308	-0.191663073186541	0.247845494686029	0.439334943436514	0.951061433674032
breadth	rs16893801	6	28174024	0.0538461538461539	0.0722186240343165	0.357369104206738	0.839850955387108	0.988977611047509
breadth	rs1150693	6	28174590	0.107692307692308	-0.191663073186541	0.247845494686029	0.439334943436514	0.951061433674032
breadth	rs1150696	6	28175549	0.107692307692308	-0.191663073186541	0.247845494686029	0.439334943436514	0.951061433674032
breadth	rs1150697	6	28175636	0.1	-0.186042181599004	0.334245366750116	0.577798278904105	0.961776007440903
breadth	rs1233666	6	28176415	0.123076923076923	-0.499417152457613	0.292691862409237	0.0879541279193323	0.942868890487635
breadth	rs73740584	6	28177854	0.107692307692308	-0.408799439691021	0.309872732211047	0.187085722538686	0.942868890487635
breadth	rs1233665	6	28178512	0.123076923076923	-0.499417152457613	0.292691862409237	0.0879541279193323	0.942868890487635
breadth	rs16893817	6	28178636	0.107692307692308	-0.408799439691021	0.309872732211047	0.187085722538686	0.942868890487635
breadth	chr6:28211513	6	28179291	0.0769230769230769	0.19078262305394	0.308699792689675	0.536562203764947	0.961776007440903
breadth	rs73400572	6	28179523	0.0769230769230769	0.19078262305394	0.308699792689675	0.536562203764947	0.961776007440903
breadth	rs78270345	6	28179560	0.0615384615384615	0.139002119103704	0.334582812779367	0.677813189690919	0.969895739751886
breadth	rs1150698	6	28180904	0.123076923076923	-0.499417152457613	0.292691862409237	0.0879541279193323	0.942868890487635
breadth	rs1150699	6	28181675	0.123076923076923	-0.499417152457613	0.292691862409237	0.0879541279193323	0.942868890487635
breadth	rs73400575	6	28184308	0.0692307692307692	0.16043573650419	0.321006965449809	0.617223687022283	0.964146682077853
breadth	rs1150704	6	28184371	0.123076923076923	-0.499417152457613	0.292691862409237	0.0879541279193323	0.942868890487635
breadth	rs1233664	6	28185726	0.123076923076923	-0.499417152457613	0.292691862409237	0.0879541279193323	0.942868890487635
breadth	rs1736894	6	28186554	0.123076923076923	-0.499417152457613	0.292691862409237	0.0879541279193323	0.942868890487635
breadth	rs73740587	6	28187719	0.123076923076923	-0.499417152457613	0.292691862409237	0.0879541279193323	0.942868890487635
breadth	rs79615215	6	28188774	0.1	-0.399552454577655	0.310574050493982	0.198269810753746	0.942868890487635
breadth	rs1778469	6	28188782	0.123076923076923	-0.499417152457613	0.292691862409237	0.0879541279193323	0.942868890487635
breadth	rs1736890	6	28189389	0.123076923076923	-0.499417152457613	0.292691862409237	0.0879541279193323	0.942868890487635
breadth	rs993619	6	28189663	0.123076923076923	-0.499417152457613	0.292691862409237	0.0879541279193323	0.942868890487635
breadth	rs77793619	6	28192122	0.123076923076923	-0.499417152457613	0.292691862409237	0.0879541279193323	0.942868890487635
breadth	rs73400581	6	28193467	0.0769230769230769	0.19078262305394	0.308699792689675	0.536562203764947	0.961776007440903
breadth	rs1150705	6	28193786	0.769230769230769	0.283434593196243	0.203580940144722	0.163848150037364	0.942868890487635
breadth	rs78793798	6	28194598	0.0461538461538461	-0.364490935056992	0.42679940022186	0.393099475533357	0.951061433674032
breadth	rs9461443	6	28194629	0.107692307692308	-0.0700033647298434	0.263381335950832	0.790403169188173	0.978153156875566
breadth	rs34477097	6	28197186	0.107692307692308	-0.0700033647298434	0.263381335950832	0.790403169188173	0.978153156875566
breadth	rs16893827	6	28197469	0.0769230769230769	0.19078262305394	0.308699792689675	0.536562203764947	0.961776007440903
breadth	rs34024998	6	28197752	0.230769230769231	-0.283434593196235	0.203580940144722	0.163848150037375	0.942868890487635
breadth	rs34787248	6	28197886	0.107692307692308	-0.0700033647298434	0.263381335950832	0.790403169188173	0.978153156875566
breadth	rs9468317	6	28198456	0.107692307692308	-0.0700033647298434	0.263381335950832	0.790403169188173	0.978153156875566
breadth	rs2299030	6	28198755	0.0615384615384615	0.139002119103704	0.334582812779367	0.677813189690919	0.969895739751886
breadth	rs116289313	6	28198828	0.0461538461538461	-0.364490935056992	0.42679940022186	0.393099475533357	0.951061433674032
breadth	rs2299029	6	28198831	0.107692307692308	-0.0700033647298434	0.263381335950832	0.790403169188173	0.978153156875566
breadth	rs11967137	6	28199764	0.107692307692308	-0.0700033647298434	0.263381335950832	0.790403169188173	0.978153156875566
breadth	rs142255256	6	28199866	0.123076923076923	-0.499417152457613	0.292691862409237	0.0879541279193323	0.942868890487635
breadth	rs11962305	6	28199937	0.107692307692308	-0.0700033647298434	0.263381335950832	0.790403169188173	0.978153156875566
breadth	rs6917759	6	28201364	0.115384615384615	-0.491282718550926	0.293206682021306	0.0938261940500972	0.942868890487635
breadth	rs66487884	6	28202912	0.0769230769230769	0.19078262305394	0.308699792689675	0.536562203764947	0.961776007440903
breadth	rs11752073	6	28204793	0.115384615384615	-0.491282718550926	0.293206682021306	0.0938261940500972	0.942868890487635
breadth	rs9366718	6	28205502	0.107692307692308	-0.0700033647298434	0.263381335950832	0.790403169188173	0.978153156875566
breadth	rs112421400	6	28205826	0.0769230769230769	0.19078262305394	0.308699792689675	0.536562203764947	0.961776007440903
breadth	rs80136959	6	28206813	0.123076923076923	-0.499417152457613	0.292691862409237	0.0879541279193323	0.942868890487635
breadth	rs9393909	6	28207200	0.107692307692308	-0.0700033647298434	0.263381335950832	0.790403169188173	0.978153156875566
breadth	rs11758148	6	28207737	0.123076923076923	-0.499417152457613	0.292691862409237	0.0879541279193323	0.942868890487635
breadth	rs9393910	6	28208192	0.107692307692308	-0.0700033647298434	0.263381335950832	0.790403169188173	0.978153156875566
breadth	rs1150711	6	28208535	0.769230769230769	0.283434593196243	0.203580940144722	0.163848150037364	0.942868890487635
breadth	rs9368563	6	28208558	0.107692307692308	-0.0700033647298434	0.263381335950832	0.790403169188173	0.978153156875566
breadth	rs9295768	6	28209102	0.107692307692308	-0.0700033647298434	0.263381335950832	0.790403169188173	0.978153156875566
breadth	rs7769054	6	28209197	0.123076923076923	-0.499417152457613	0.292691862409237	0.0879541279193323	0.942868890487635
breadth	rs9468318	6	28209531	0.107692307692308	-0.0700033647298434	0.263381335950832	0.790403169188173	0.978153156875566
breadth	rs9357067	6	28210293	0.107692307692308	-0.0700033647298434	0.263381335950832	0.790403169188173	0.978153156875566
breadth	rs967005	6	28210688	0.107692307692308	-0.0700033647298434	0.263381335950832	0.790403169188173	0.978153156875566
breadth	rs60913498	6	28211457	0.0769230769230769	0.19078262305394	0.308699792689675	0.536562203764947	0.961776007440903
breadth	rs7757215	6	28212489	0.0769230769230769	0.19078262305394	0.308699792689675	0.536562203764947	0.961776007440903
breadth	rs13408	6	28212748	0.753846153846154	0.288789284218059	0.192066113609098	0.132686167455371	0.942868890487635
breadth	rs17720293	6	28214698	0.0461538461538461	-0.475124245797313	0.344608281714536	0.16797580591033	0.942868890487635
breadth	rs1233710	6	28215446	0.0692307692307692	0.171548664631554	0.318909071336983	0.590629905310271	0.96231714775461
breadth	rs2235359	6	28215641	0.123076923076923	-0.499417152457613	0.292691862409237	0.0879541279193323	0.942868890487635
breadth	rs7740487	6	28216486	0.0538461538461539	-0.392215376147899	0.326216714551696	0.22924135671068	0.942868890487635
breadth	chr6:28250019	6	28217797	0.0538461538461539	-0.392215376147899	0.326216714551696	0.22924135671068	0.942868890487635
breadth	rs115815993	6	28217831	0.0461538461538461	-0.364490935056992	0.42679940022186	0.393099475533357	0.951061433674032
breadth	rs112863641	6	28217931	0.1	-0.485058970612509	0.327289712112132	0.138327598828242	0.942868890487635
breadth	rs13200462	6	28218199	0.0538461538461539	-0.392215376147899	0.326216714551696	0.22924135671068	0.942868890487635
breadth	rs1736904	6	28219270	0.123076923076923	-0.110613235552542	0.235239893734429	0.638201695029062	0.966347920739842
breadth	rs9986596	6	28219661	0.0538461538461539	-0.392215376147899	0.326216714551696	0.22924135671068	0.942868890487635
breadth	rs1736895	6	28219826	0.753846153846154	0.288789284218059	0.192066113609098	0.132686167455371	0.942868890487635
breadth	rs1679732	6	28221264	0.0538461538461539	-0.392215376147899	0.326216714551696	0.22924135671068	0.942868890487635
breadth	rs10456362	6	28221816	0.0538461538461539	-0.392215376147899	0.326216714551696	0.22924135671068	0.942868890487635
breadth	rs2185955	6	28222980	0.123076923076923	-0.499417152457613	0.292691862409237	0.0879541279193323	0.942868890487635
breadth	rs7750106	6	28223680	0.0692307692307692	0.171548664631554	0.318909071336983	0.590629905310271	0.96231714775461
breadth	rs12214383	6	28223731	0.753846153846154	0.288789284218059	0.192066113609098	0.132686167455371	0.942868890487635
breadth	rs140619608	6	28226282	0.0692307692307692	0.171548664631554	0.318909071336983	0.590629905310271	0.96231714775461
breadth	rs145676979	6	28226283	0.0692307692307692	0.171548664631554	0.318909071336983	0.590629905310271	0.96231714775461
breadth	chr6:28258516	6	28226294	0.0461538461538461	0.0872170395987562	0.450649431389748	0.846538952234869	0.988977611047509
breadth	chr6:28258525	6	28226303	0.0461538461538461	0.0872170395987562	0.450649431389748	0.846538952234869	0.988977611047509
breadth	chr6:28258537	6	28226315	0.0461538461538461	0.0872170395987562	0.450649431389748	0.846538952234869	0.988977611047509
breadth	chr6:28258538	6	28226316	0.0461538461538461	0.0872170395987562	0.450649431389748	0.846538952234869	0.988977611047509
breadth	rs1531681	6	28226878	0.753846153846154	0.288789284218059	0.192066113609098	0.132686167455371	0.942868890487635
breadth	rs12000	6	28227436	0.192307692307692	-0.212380946962715	0.226415609444657	0.348237361889564	0.942868890487635
breadth	rs1635	6	28227604	0.0692307692307692	0.171548664631554	0.318909071336983	0.590629905310271	0.96231714775461
breadth	rs3734564	6	28227860	0.0692307692307692	0.171548664631554	0.318909071336983	0.590629905310271	0.96231714775461
breadth	rs1679709	6	28228342	0.0538461538461539	-0.392215376147899	0.326216714551696	0.22924135671068	0.942868890487635
breadth	rs17720687	6	28228747	0.0615384615384615	0.139002119103704	0.334582812779367	0.677813189690919	0.969895739751886
breadth	rs1778511	6	28229411	0.0538461538461539	-0.392215376147899	0.326216714551696	0.22924135671068	0.942868890487635
breadth	rs11751702	6	28229529	0.123076923076923	-0.499417152457613	0.292691862409237	0.0879541279193323	0.942868890487635
breadth	rs1778508	6	28229881	0.0538461538461539	-0.392215376147899	0.326216714551696	0.22924135671068	0.942868890487635
breadth	rs76983085	6	28234014	0.0461538461538461	-0.364490935056992	0.42679940022186	0.393099475533357	0.951061433674032
breadth	rs2799077	6	28234597	0.0538461538461539	-0.392215376147899	0.326216714551696	0.22924135671068	0.942868890487635
breadth	rs2799079	6	28235176	0.0538461538461539	-0.392215376147899	0.326216714551696	0.22924135671068	0.942868890487635
breadth	rs78224691	6	28237110	0.192307692307692	-0.212380946962715	0.226415609444657	0.348237361889564	0.942868890487635
breadth	rs16893889	6	28237172	0.192307692307692	-0.212380946962715	0.226415609444657	0.348237361889564	0.942868890487635
breadth	rs2179174	6	28238969	0.192307692307692	-0.212380946962715	0.226415609444657	0.348237361889564	0.942868890487635
breadth	rs2394049	6	28239681	0.753846153846154	0.288789284218059	0.192066113609098	0.132686167455371	0.942868890487635
breadth	rs11965538	6	28239915	0.0538461538461539	-0.392215376147899	0.326216714551696	0.22924135671068	0.942868890487635
breadth	rs2743555	6	28241081	0.0538461538461539	-0.392215376147899	0.326216714551696	0.22924135671068	0.942868890487635
breadth	rs7741443	6	28241263	0.123076923076923	-0.499417152457613	0.292691862409237	0.0879541279193323	0.942868890487635
breadth	rs1419183	6	28242794	0.0538461538461539	-0.392215376147899	0.326216714551696	0.22924135671068	0.942868890487635
breadth	rs79355918	6	28247477	0.0692307692307692	0.171548664631554	0.318909071336983	0.590629905310271	0.96231714775461
breadth	rs1778478	6	28247638	0.123076923076923	-0.499417152457613	0.292691862409237	0.0879541279193323	0.942868890487635
breadth	rs1778477	6	28248594	0.123076923076923	-0.499417152457613	0.292691862409237	0.0879541279193323	0.942868890487635
breadth	rs6901575	6	28250984	0.0538461538461539	-0.392215376147899	0.326216714551696	0.22924135671068	0.942868890487635
breadth	rs11756111	6	28252859	0.123076923076923	-0.499417152457613	0.292691862409237	0.0879541279193323	0.942868890487635
breadth	rs16901846	6	28254988	0.115384615384615	-0.491282718550926	0.293206682021306	0.0938261940500972	0.942868890487635
breadth	rs1150720	6	28255749	0.123076923076923	-0.499417152457613	0.292691862409237	0.0879541279193323	0.942868890487635
breadth	rs1150719	6	28256622	0.123076923076923	-0.499417152457613	0.292691862409237	0.0879541279193323	0.942868890487635
breadth	rs7744788	6	28257720	0.115384615384615	-0.491282718550926	0.293206682021306	0.0938261940500972	0.942868890487635
breadth	rs11757730	6	28259533	0.123076923076923	-0.499417152457613	0.292691862409237	0.0879541279193323	0.942868890487635
breadth	rs1150717	6	28259597	0.123076923076923	-0.499417152457613	0.292691862409237	0.0879541279193323	0.942868890487635
breadth	rs11758337	6	28260443	0.107692307692308	-0.415461894386394	0.306372163143999	0.175077109743463	0.942868890487635
breadth	rs77986494	6	28261497	0.0692307692307692	0.171548664631554	0.318909071336983	0.590629905310271	0.96231714775461
breadth	rs6905368	6	28262655	0.123076923076923	-0.499417152457613	0.292691862409237	0.0879541279193323	0.942868890487635
breadth	rs6905391	6	28262686	0.0538461538461539	-0.392215376147899	0.326216714551696	0.22924135671068	0.942868890487635
breadth	rs1150714	6	28262869	0.123076923076923	-0.499417152457613	0.292691862409237	0.0879541279193323	0.942868890487635
breadth	rs1150713	6	28263107	0.123076923076923	-0.499417152457613	0.292691862409237	0.0879541279193323	0.942868890487635
breadth	rs55831267	6	28263388	0.123076923076923	-0.499417152457613	0.292691862409237	0.0879541279193323	0.942868890487635
breadth	rs3800324	6	28264681	0.0692307692307692	0.171548664631554	0.318909071336983	0.590629905310271	0.96231714775461
breadth	rs3800325	6	28264692	0.123076923076923	-0.499417152457613	0.292691862409237	0.0879541279193323	0.942868890487635
breadth	rs3800327	6	28264928	0.0692307692307692	0.171548664631554	0.318909071336983	0.590629905310271	0.96231714775461
breadth	rs75621300	6	28265218	0.115384615384615	-0.491282718550926	0.293206682021306	0.0938261940500972	0.942868890487635
breadth	rs6923170	6	28265547	0.123076923076923	-0.499417152457613	0.292691862409237	0.0879541279193323	0.942868890487635
breadth	rs56053755	6	28267116	0.123076923076923	-0.499417152457613	0.292691862409237	0.0879541279193323	0.942868890487635
breadth	rs1936365	6	28268452	0.0538461538461539	-0.392215376147899	0.326216714551696	0.22924135671068	0.942868890487635
breadth	rs2281043	6	28268497	0.123076923076923	-0.499417152457613	0.292691862409237	0.0879541279193323	0.942868890487635
breadth	rs16893917	6	28269407	0.0692307692307692	0.171548664631554	0.318909071336983	0.590629905310271	0.96231714775461
breadth	rs6456811	6	28270047	0.123076923076923	-0.499417152457613	0.292691862409237	0.0879541279193323	0.942868890487635
breadth	rs1062169	6	28270251	0.123076923076923	-0.499417152457613	0.292691862409237	0.0879541279193323	0.942868890487635
breadth	rs16893929	6	28270817	0.0692307692307692	0.171548664631554	0.318909071336983	0.590629905310271	0.96231714775461
breadth	rs16893937	6	28272868	0.123076923076923	-0.499417152457613	0.292691862409237	0.0879541279193323	0.942868890487635
breadth	rs9468334	6	28272948	0.192307692307692	-0.212380946962715	0.226415609444657	0.348237361889564	0.942868890487635
breadth	rs114124258	6	28273827	0.0615384615384615	-0.521853773250623	0.382159514472939	0.172083661293185	0.942868890487635
breadth	rs75426794	6	28274651	0.192307692307692	-0.212380946962715	0.226415609444657	0.348237361889564	0.942868890487635
breadth	rs115041649	6	28274653	0.0538461538461539	0.305754890088798	0.341383420130127	0.370447813621075	0.942868890487635
breadth	rs1936364	6	28275625	0.192307692307692	-0.212380946962715	0.226415609444657	0.348237361889564	0.942868890487635
breadth	rs76825012	6	28276743	0.192307692307692	-0.212380946962715	0.226415609444657	0.348237361889564	0.942868890487635
breadth	rs853694	6	28279100	0.0538461538461539	-0.392215376147899	0.326216714551696	0.22924135671068	0.942868890487635
breadth	rs79567170	6	28280057	0.0538461538461539	0.305754890088798	0.341383420130127	0.370447813621075	0.942868890487635
breadth	rs4713159	6	28283772	0.0538461538461539	0.305754890088798	0.341383420130127	0.370447813621075	0.942868890487635
breadth	rs16893947	6	28284721	0.176923076923077	-0.186783313800824	0.241368437700054	0.439018647078686	0.951061433674032
breadth	rs6936644	6	28285175	0.192307692307692	-0.212380946962715	0.226415609444657	0.348237361889564	0.942868890487635
breadth	rs76132620	6	28287069	0.0615384615384615	-0.521853773250623	0.382159514472939	0.172083661293185	0.942868890487635
breadth	rs56152789	6	28288135	0.176923076923077	-0.186783313800824	0.241368437700054	0.439018647078686	0.951061433674032
breadth	rs853685	6	28288785	0.0538461538461539	-0.392215376147899	0.326216714551696	0.22924135671068	0.942868890487635
breadth	rs742107	6	28290714	0.0538461538461539	0.305754890088798	0.341383420130127	0.370447813621075	0.942868890487635
breadth	rs4711167	6	28294888	0.0538461538461539	0.305754890088798	0.341383420130127	0.370447813621075	0.942868890487635
breadth	rs853682	6	28295875	0.0538461538461539	-0.392215376147899	0.326216714551696	0.22924135671068	0.942868890487635
breadth	rs853681	6	28296650	0.0538461538461539	-0.392215376147899	0.326216714551696	0.22924135671068	0.942868890487635
breadth	rs853679	6	28296863	0.0538461538461539	-0.392215376147899	0.326216714551696	0.22924135671068	0.942868890487635
breadth	rs853678	6	28297313	0.0538461538461539	-0.392215376147899	0.326216714551696	0.22924135671068	0.942868890487635
breadth	rs16893970	6	28299295	0.169230769230769	-0.206305087706491	0.243323999780724	0.396515024919676	0.951061433674032
breadth	rs853676	6	28299687	0.0538461538461539	-0.392215376147899	0.326216714551696	0.22924135671068	0.942868890487635
breadth	rs17312661	6	28300336	0.130769230769231	-0.526829782250956	0.264342575102485	0.0462635058711434	0.942868890487635
breadth	rs7752448	6	28301099	0.0538461538461539	-0.477758712278346	0.350803580175937	0.173230061234282	0.942868890487635
breadth	rs7772827	6	28301143	0.207692307692308	-0.284756428134066	0.214648945216839	0.18463619828467	0.942868890487635
breadth	rs16893973	6	28302113	0.0461538461538461	0.276221227575453	0.343196854954683	0.420907524415267	0.951061433674032
breadth	rs16893975	6	28302278	0.0461538461538461	0.276221227575453	0.343196854954683	0.420907524415267	0.951061433674032
breadth	rs1416920	6	28302784	0.207692307692308	-0.284756428134066	0.214648945216839	0.18463619828467	0.942868890487635
breadth	rs1416919	6	28302884	0.0461538461538461	0.276221227575453	0.343196854954683	0.420907524415267	0.951061433674032
breadth	rs73742535	6	28302925	0.0461538461538461	0.276221227575453	0.343196854954683	0.420907524415267	0.951061433674032
breadth	rs73742536	6	28303243	0.0461538461538461	0.276221227575453	0.343196854954683	0.420907524415267	0.951061433674032
breadth	rs11970439	6	28303464	0.161538461538462	-0.494786465478916	0.240906174543215	0.0399896818603593	0.942868890487635
breadth	rs59598126	6	28303600	0.0461538461538461	0.276221227575453	0.343196854954683	0.420907524415267	0.951061433674032
breadth	rs2281041	6	28303845	0.0461538461538461	0.276221227575453	0.343196854954683	0.420907524415267	0.951061433674032
breadth	rs2281040	6	28303887	0.0461538461538461	0.276221227575453	0.343196854954683	0.420907524415267	0.951061433674032
breadth	rs58019071	6	28304016	0.0461538461538461	0.276221227575453	0.343196854954683	0.420907524415267	0.951061433674032
breadth	rs723475	6	28304841	0.0461538461538461	0.276221227575453	0.343196854954683	0.420907524415267	0.951061433674032
breadth	rs723476	6	28305104	0.0461538461538461	0.276221227575453	0.343196854954683	0.420907524415267	0.951061433674032
breadth	rs73742539	6	28305471	0.0461538461538461	0.276221227575453	0.343196854954683	0.420907524415267	0.951061433674032
breadth	rs1361386	6	28305604	0.207692307692308	-0.284756428134066	0.214648945216839	0.18463619828467	0.942868890487635
breadth	rs6456814	6	28305812	0.161538461538462	-0.494786465478916	0.240906174543215	0.0399896818603593	0.942868890487635
breadth	rs6456815	6	28306137	0.207692307692308	-0.284756428134066	0.214648945216839	0.18463619828467	0.942868890487635
breadth	rs7757003	6	28307251	0.161538461538462	-0.494786465478916	0.240906174543215	0.0399896818603593	0.942868890487635
breadth	rs77983937	6	28307892	0.0384615384615384	0.25511016805427	0.366418895933914	0.486287639327509	0.961776007440903
breadth	rs17301128	6	28308034	0.161538461538462	-0.494786465478916	0.240906174543215	0.0399896818603593	0.942868890487635
breadth	rs2159275	6	28308446	0.0461538461538461	0.276221227575453	0.343196854954683	0.420907524415267	0.951061433674032
breadth	rs13210258	6	28308671	0.161538461538462	-0.494786465478916	0.240906174543215	0.0399896818603593	0.942868890487635
breadth	rs2108926	6	28308747	0.207692307692308	-0.284756428134066	0.214648945216839	0.18463619828467	0.942868890487635
breadth	rs1119211	6	28309136	0.161538461538462	-0.494786465478916	0.240906174543215	0.0399896818603593	0.942868890487635
breadth	rs60568488	6	28309511	0.0461538461538461	0.276221227575453	0.343196854954683	0.420907524415267	0.951061433674032
breadth	rs9468344	6	28309569	0.207692307692308	-0.284756428134066	0.214648945216839	0.18463619828467	0.942868890487635
breadth	rs6912584	6	28309590	0.161538461538462	-0.494786465478916	0.240906174543215	0.0399896818603593	0.942868890487635
breadth	rs10484542	6	28309753	0.0461538461538461	0.276221227575453	0.343196854954683	0.420907524415267	0.951061433674032
breadth	rs73742541	6	28310615	0.0461538461538461	0.276221227575453	0.343196854954683	0.420907524415267	0.951061433674032
breadth	rs73742542	6	28311069	0.107692307692308	-0.500650940550247	0.328362343355528	0.127336316127127	0.942868890487635
breadth	rs6456816	6	28311421	0.161538461538462	-0.494786465478916	0.240906174543215	0.0399896818603593	0.942868890487635
breadth	rs75885713	6	28312356	0.0461538461538461	0.276221227575453	0.343196854954683	0.420907524415267	0.951061433674032
breadth	rs6942030	6	28315958	0.207692307692308	-0.284756428134066	0.214648945216839	0.18463619828467	0.942868890487635
breadth	rs60698636	6	28316045	0.0461538461538461	0.276221227575453	0.343196854954683	0.420907524415267	0.951061433674032
breadth	rs12180820	6	28316478	0.207692307692308	-0.284756428134066	0.214648945216839	0.18463619828467	0.942868890487635
breadth	rs73742544	6	28317536	0.0461538461538461	0.276221227575453	0.343196854954683	0.420907524415267	0.951061433674032
breadth	rs73742545	6	28319023	0.0461538461538461	0.276221227575453	0.343196854954683	0.420907524415267	0.951061433674032
breadth	rs9468350	6	28319107	0.161538461538462	-0.494786465478916	0.240906174543215	0.0399896818603593	0.942868890487635
breadth	rs758397	6	28320308	0.0461538461538461	0.276221227575453	0.343196854954683	0.420907524415267	0.951061433674032
breadth	rs758398	6	28320674	0.223076923076923	-0.289815890431221	0.201046985795832	0.149434125046326	0.942868890487635
breadth	rs56131013	6	28320677	0.176923076923077	-0.465686632274108	0.22122597054316	0.0352889613227301	0.942868890487635
breadth	rs2077474	6	28320965	0.0461538461538461	0.276221227575453	0.343196854954683	0.420907524415267	0.951061433674032
breadth	rs1474589	6	28321544	0.123076923076923	-0.536294103579251	0.308552798625228	0.0821940603391289	0.942868890487635
breadth	rs213238	6	28321993	0.761538461538461	0.145674829682113	0.211144653132067	0.490238807084779	0.961776007440903
breadth	rs6903652	6	28322120	0.176923076923077	-0.465686632274108	0.22122597054316	0.0352889613227301	0.942868890487635
breadth	rs6903823	6	28322296	0.176923076923077	-0.465686632274108	0.22122597054316	0.0352889613227301	0.942868890487635
breadth	rs213237	6	28323938	0.738461538461539	0.159707172399897	0.196441422180661	0.416217193764128	0.951061433674032
breadth	rs213236	6	28324397	0.738461538461539	0.159707172399897	0.196441422180661	0.416217193764128	0.951061433674032
breadth	rs6921919	6	28325201	0.153846153846154	-0.491377386921587	0.238421379004676	0.0393066715969795	0.942868890487635
breadth	rs6922111	6	28325308	0.153846153846154	-0.491377386921587	0.238421379004676	0.0393066715969795	0.942868890487635
breadth	rs116406755	6	28326431	0.1	-0.485058970612509	0.327289712112132	0.138327598828242	0.942868890487635
breadth	rs213232	6	28326490	0.738461538461539	0.159707172399897	0.196441422180661	0.416217193764128	0.951061433674032
breadth	rs213231	6	28326988	0.0692307692307692	0.124731137126381	0.29088984149274	0.668074850965853	0.969895739751886
breadth	rs733743	6	28327371	0.0384615384615384	0.646103342851977	0.461661137379557	0.161657528424824	0.942868890487635
breadth	rs78512949	6	28328293	0.0384615384615384	0.25511016805427	0.366418895933914	0.486287639327509	0.961776007440903
breadth	rs1555047	6	28328683	0.0461538461538461	0.276221227575453	0.343196854954683	0.420907524415267	0.951061433674032
breadth	rs1555046	6	28329037	0.0461538461538461	0.276221227575453	0.343196854954683	0.420907524415267	0.951061433674032
breadth	rs112181044	6	28329677	0.0461538461538461	0.276221227575453	0.343196854954683	0.420907524415267	0.951061433674032
breadth	rs9461455	6	28329731	0.2	-0.280601355631876	0.211060685161417	0.183689041367165	0.942868890487635
breadth	rs213230	6	28330264	0.2	-0.280601355631876	0.211060685161417	0.183689041367165	0.942868890487635
breadth	rs60184496	6	28330431	0.0461538461538461	0.276221227575453	0.343196854954683	0.420907524415267	0.951061433674032
breadth	rs13201752	6	28331127	0.2	-0.280601355631876	0.211060685161417	0.183689041367165	0.942868890487635
breadth	rs13201753	6	28331128	0.2	-0.280601355631876	0.211060685161417	0.183689041367165	0.942868890487635
breadth	rs213228	6	28331252	0.223076923076923	-0.289815890431221	0.201046985795832	0.149434125046326	0.942868890487635
breadth	rs35875412	6	28331818	0.146153846153846	-0.484871954474882	0.238430196663905	0.0419918121137508	0.942868890487635
breadth	rs13199081	6	28331834	0.146153846153846	-0.484871954474882	0.238430196663905	0.0419918121137508	0.942868890487635
breadth	rs34924864	6	28332006	0.2	-0.280601355631876	0.211060685161417	0.183689041367165	0.942868890487635
breadth	rs2027362	6	28332698	0.0461538461538461	0.276221227575453	0.343196854954683	0.420907524415267	0.951061433674032
breadth	rs17313059	6	28333396	0.0461538461538461	0.276221227575453	0.343196854954683	0.420907524415267	0.951061433674032
breadth	rs35191424	6	28334831	0.2	-0.280601355631876	0.211060685161417	0.183689041367165	0.942868890487635
breadth	rs57204212	6	28335007	0.0461538461538461	0.276221227575453	0.343196854954683	0.420907524415267	0.951061433674032
breadth	rs11751928	6	28335378	0.115384615384615	-0.520341726852368	0.307081858556492	0.0901755563548838	0.942868890487635
breadth	rs11752496	6	28335903	0.2	-0.280601355631876	0.211060685161417	0.183689041367165	0.942868890487635
breadth	rs7750526	6	28336004	0.146153846153846	-0.484871954474882	0.238430196663905	0.0419918121137508	0.942868890487635
breadth	rs1054372	6	28336742	0.2	-0.280601355631876	0.211060685161417	0.183689041367165	0.942868890487635
breadth	rs17313276	6	28337749	0.0461538461538461	0.276221227575453	0.343196854954683	0.420907524415267	0.951061433674032
breadth	rs9468354	6	28337801	0.2	-0.280601355631876	0.211060685161417	0.183689041367165	0.942868890487635
breadth	rs76043707	6	28338473	0.0384615384615384	0.25511016805427	0.366418895933914	0.486287639327509	0.961776007440903
breadth	rs78620132	6	28339253	0.0384615384615384	0.25511016805427	0.366418895933914	0.486287639327509	0.961776007440903
breadth	rs73742547	6	28339952	0.0461538461538461	0.276221227575453	0.343196854954683	0.420907524415267	0.951061433674032
breadth	rs7773051	6	28340316	0.2	-0.280601355631876	0.211060685161417	0.183689041367165	0.942868890487635
breadth	rs12697938	6	28341099	0.2	-0.280601355631876	0.211060685161417	0.183689041367165	0.942868890487635
breadth	rs13437294	6	28341535	0.2	-0.280601355631876	0.211060685161417	0.183689041367165	0.942868890487635
breadth	rs9468355	6	28341877	0.2	-0.280601355631876	0.211060685161417	0.183689041367165	0.942868890487635
breadth	rs9468356	6	28341976	0.115384615384615	-0.520341726852368	0.307081858556492	0.0901755563548838	0.942868890487635
breadth	rs9468357	6	28342053	0.2	-0.280601355631876	0.211060685161417	0.183689041367165	0.942868890487635
breadth	rs73742550	6	28342612	0.0461538461538461	0.276221227575453	0.343196854954683	0.420907524415267	0.951061433674032
breadth	rs9468358	6	28342745	0.115384615384615	-0.520341726852368	0.307081858556492	0.0901755563548838	0.942868890487635
breadth	rs73742551	6	28342884	0.0461538461538461	0.276221227575453	0.343196854954683	0.420907524415267	0.951061433674032
breadth	rs34513104	6	28343343	0.2	-0.280601355631876	0.211060685161417	0.183689041367165	0.942868890487635
breadth	rs79130209	6	28343547	0.0615384615384615	-0.521853773250623	0.382159514472939	0.172083661293185	0.942868890487635
breadth	rs9461456	6	28343816	0.2	-0.280601355631876	0.211060685161417	0.183689041367165	0.942868890487635
breadth	rs9468360	6	28344438	0.2	-0.280601355631876	0.211060685161417	0.183689041367165	0.942868890487635
breadth	rs16894021	6	28345026	0.2	-0.280601355631876	0.211060685161417	0.183689041367165	0.942868890487635
breadth	rs11751693	6	28345083	0.2	-0.280601355631876	0.211060685161417	0.183689041367165	0.942868890487635
breadth	rs76773322	6	28345212	0.0461538461538461	0.276221227575453	0.343196854954683	0.420907524415267	0.951061433674032
breadth	rs11754208	6	28345403	0.2	-0.280601355631876	0.211060685161417	0.183689041367165	0.942868890487635
breadth	rs7749736	6	28346031	0.2	-0.280601355631876	0.211060685161417	0.183689041367165	0.942868890487635
breadth	rs9468361	6	28346318	0.2	-0.280601355631876	0.211060685161417	0.183689041367165	0.942868890487635
breadth	rs7774788	6	28346769	0.0461538461538461	0.276221227575453	0.343196854954683	0.420907524415267	0.951061433674032
breadth	rs7774981	6	28346910	0.146153846153846	-0.484871954474882	0.238430196663905	0.0419918121137508	0.942868890487635
breadth	rs7754960	6	28346945	0.146153846153846	-0.484871954474882	0.238430196663905	0.0419918121137508	0.942868890487635
breadth	rs7775132	6	28347013	0.2	-0.280601355631876	0.211060685161417	0.183689041367165	0.942868890487635
breadth	rs73742555	6	28347713	0.0461538461538461	0.276221227575453	0.343196854954683	0.420907524415267	0.951061433674032
breadth	rs2072318	6	28348418	0.0461538461538461	0.276221227575453	0.343196854954683	0.420907524415267	0.951061433674032
breadth	rs2072319	6	28348660	0.0461538461538461	0.276221227575453	0.343196854954683	0.420907524415267	0.951061433674032
breadth	rs2531825	6	28349264	0.738461538461539	0.159707172399897	0.196441422180661	0.416217193764128	0.951061433674032
breadth	rs3734563	6	28349725	0.2	-0.280601355631876	0.211060685161417	0.183689041367165	0.942868890487635
breadth	rs3734562	6	28349730	0.0461538461538461	0.276221227575453	0.343196854954683	0.420907524415267	0.951061433674032
breadth	rs1556957	6	28349926	0.0461538461538461	0.276221227575453	0.343196854954683	0.420907524415267	0.951061433674032
breadth	rs2232438	6	28350479	0.0461538461538461	0.276221227575453	0.343196854954683	0.420907524415267	0.951061433674032
breadth	rs369552368	6	28350741	0.115384615384615	-0.520341726852368	0.307081858556492	0.0901755563548838	0.942868890487635
breadth	rs147228701	6	28350743	0.115384615384615	-0.520341726852368	0.307081858556492	0.0901755563548838	0.942868890487635
breadth	rs542573859	6	28350765	0.115384615384615	-0.520341726852368	0.307081858556492	0.0901755563548838	0.942868890487635
breadth	rs1591913	6	28351728	0.2	-0.280601355631876	0.211060685161417	0.183689041367165	0.942868890487635
breadth	rs3799500	6	28352657	0.115384615384615	-0.520341726852368	0.307081858556492	0.0901755563548838	0.942868890487635
breadth	rs7759191	6	28353434	0.2	-0.280601355631876	0.211060685161417	0.183689041367165	0.942868890487635
breadth	rs3799499	6	28354250	0.146153846153846	-0.484871954474882	0.238430196663905	0.0419918121137508	0.942868890487635
breadth	rs7764722	6	28354533	0.2	-0.280601355631876	0.211060685161417	0.183689041367165	0.942868890487635
breadth	rs7764737	6	28354615	0.2	-0.280601355631876	0.211060685161417	0.183689041367165	0.942868890487635
breadth	rs17314224	6	28354946	0.0461538461538461	0.276221227575453	0.343196854954683	0.420907524415267	0.951061433674032
breadth	rs74525464	6	28355671	0.1	-0.485058970612509	0.327289712112132	0.138327598828242	0.942868890487635
breadth	rs9461458	6	28355875	0.2	-0.280601355631876	0.211060685161417	0.183689041367165	0.942868890487635
breadth	rs9468365	6	28357966	0.2	-0.280601355631876	0.211060685161417	0.183689041367165	0.942868890487635
breadth	rs2859379	6	28358195	0.0384615384615384	-0.3257506268595	0.418398956559091	0.436236223975262	0.951061433674032
breadth	rs1361385	6	28358320	0.2	-0.280601355631876	0.211060685161417	0.183689041367165	0.942868890487635
breadth	rs1416918	6	28358335	0.2	-0.280601355631876	0.211060685161417	0.183689041367165	0.942868890487635
breadth	rs2232434	6	28358893	0.0461538461538461	0.276221227575453	0.343196854954683	0.420907524415267	0.951061433674032
breadth	rs2232430	6	28359186	0.0384615384615384	0.646103342851977	0.461661137379557	0.161657528424824	0.942868890487635
breadth	rs2232428	6	28359700	0.115384615384615	-0.520341726852368	0.307081858556492	0.0901755563548838	0.942868890487635
breadth	rs2232427	6	28359709	0.146153846153846	-0.484871954474882	0.238430196663905	0.0419918121137508	0.942868890487635
breadth	rs9468366	6	28360017	0.2	-0.280601355631876	0.211060685161417	0.183689041367165	0.942868890487635
breadth	rs9468367	6	28360246	0.2	-0.280601355631876	0.211060685161417	0.183689041367165	0.942868890487635
breadth	rs73742558	6	28360439	0.0461538461538461	0.276221227575453	0.343196854954683	0.420907524415267	0.951061433674032
breadth	rs17392982	6	28360571	0.0461538461538461	0.276221227575453	0.343196854954683	0.420907524415267	0.951061433674032
breadth	rs9461459	6	28361916	0.2	-0.280601355631876	0.211060685161417	0.183689041367165	0.942868890487635
breadth	rs56295386	6	28362308	0.115384615384615	-0.520341726852368	0.307081858556492	0.0901755563548838	0.942868890487635
breadth	rs28360638	6	28362329	0.2	-0.280601355631876	0.211060685161417	0.183689041367165	0.942868890487635
breadth	rs16894060	6	28362471	0.2	-0.280601355631876	0.211060685161417	0.183689041367165	0.942868890487635
breadth	rs57071502	6	28362558	0.115384615384615	-0.520341726852368	0.307081858556492	0.0901755563548838	0.942868890487635
breadth	rs111669150	6	28362987	0.0384615384615384	0.25511016805427	0.366418895933914	0.486287639327509	0.961776007440903
breadth	rs17393066	6	28364793	0.0384615384615384	0.25511016805427	0.366418895933914	0.486287639327509	0.961776007440903
breadth	rs9468368	6	28364949	0.2	-0.280601355631876	0.211060685161417	0.183689041367165	0.942868890487635
breadth	rs2041230	6	28365515	0.2	-0.280601355631876	0.211060685161417	0.183689041367165	0.942868890487635
breadth	rs2232422	6	28366262	0.1	-0.485058970612509	0.327289712112132	0.138327598828242	0.942868890487635
breadth	chr6:28398762	6	28366539	0.123076923076923	-0.00847329412300784	0.301311634635934	0.977565354887206	0.997786835687354
breadth	rs1005126	6	28367623	0.146153846153846	-0.484871954474882	0.238430196663905	0.0419918121137508	0.942868890487635
breadth	rs1005127	6	28367658	0.2	-0.280601355631876	0.211060685161417	0.183689041367165	0.942868890487635
breadth	rs4580862	6	28367663	0.2	-0.280601355631876	0.211060685161417	0.183689041367165	0.942868890487635
breadth	rs4357130	6	28367683	0.2	-0.280601355631876	0.211060685161417	0.183689041367165	0.942868890487635
breadth	rs2232419	6	28367768	0.0384615384615384	0.25511016805427	0.366418895933914	0.486287639327509	0.961776007440903
breadth	rs78264909	6	28368106	0.1	-0.485058970612509	0.327289712112132	0.138327598828242	0.942868890487635
breadth	rs9468370	6	28368940	0.2	-0.280601355631876	0.211060685161417	0.183689041367165	0.942868890487635
breadth	rs11755942	6	28369537	0.2	-0.280601355631876	0.211060685161417	0.183689041367165	0.942868890487635
breadth	rs13196606	6	28370078	0.146153846153846	-0.484871954474882	0.238430196663905	0.0419918121137508	0.942868890487635
breadth	rs6907950	6	28370246	0.2	-0.280601355631876	0.211060685161417	0.183689041367165	0.942868890487635
breadth	rs6908137	6	28370393	0.2	-0.280601355631876	0.211060685161417	0.183689041367165	0.942868890487635
breadth	rs59732975	6	28371125	0.0461538461538461	0.276221227575453	0.343196854954683	0.420907524415267	0.951061433674032
breadth	rs10484541	6	28371346	0.0384615384615384	0.25511016805427	0.366418895933914	0.486287639327509	0.961776007440903
breadth	rs4254981	6	28371402	0.2	-0.280601355631876	0.211060685161417	0.183689041367165	0.942868890487635
breadth	rs9717944	6	28371521	0.0461538461538461	0.276221227575453	0.343196854954683	0.420907524415267	0.951061433674032
breadth	rs58020991	6	28371794	0.146153846153846	-0.484871954474882	0.238430196663905	0.0419918121137508	0.942868890487635
breadth	rs71559081	6	28372069	0.146153846153846	-0.484871954474882	0.238430196663905	0.0419918121137508	0.942868890487635
breadth	rs71559082	6	28372192	0.146153846153846	-0.484871954474882	0.238430196663905	0.0419918121137508	0.942868890487635
breadth	rs6931359	6	28372483	0.146153846153846	-0.484871954474882	0.238430196663905	0.0419918121137508	0.942868890487635
breadth	rs146325284	6	28372563	0.0461538461538461	0.276221227575453	0.343196854954683	0.420907524415267	0.951061433674032
breadth	rs34083373	6	28373034	0.0461538461538461	0.124850049727613	0.421682342193232	0.76717199019934	0.975605653671577
breadth	rs13217326	6	28373155	0.146153846153846	-0.484871954474882	0.238430196663905	0.0419918121137508	0.942868890487635
breadth	rs113089261	6	28373346	0.0461538461538461	0.276221227575453	0.343196854954683	0.420907524415267	0.951061433674032
breadth	rs6905380	6	28374902	0.146153846153846	-0.484871954474882	0.238430196663905	0.0419918121137508	0.942868890487635
breadth	rs6928771	6	28375209	0.2	-0.280601355631876	0.211060685161417	0.183689041367165	0.942868890487635
breadth	rs6928773	6	28375210	0.2	-0.280601355631876	0.211060685161417	0.183689041367165	0.942868890487635
breadth	rs16901847	6	28375851	0.146153846153846	-0.484871954474882	0.238430196663905	0.0419918121137508	0.942868890487635
breadth	rs17393342	6	28376023	0.0461538461538461	0.276221227575453	0.343196854954683	0.420907524415267	0.951061433674032
breadth	rs17314865	6	28376981	0.0461538461538461	0.276221227575453	0.343196854954683	0.420907524415267	0.951061433674032
breadth	rs72854550	6	28378131	0.0384615384615384	0.646103342851977	0.461661137379557	0.161657528424824	0.942868890487635
breadth	rs80340004	6	28378542	0.0461538461538461	0.276221227575453	0.343196854954683	0.420907524415267	0.951061433674032
breadth	rs6929825	6	28378959	0.2	-0.280601355631876	0.211060685161417	0.183689041367165	0.942868890487635
breadth	chr6:28411283	6	28379060	0.146153846153846	-0.484871954474882	0.238430196663905	0.0419918121137508	0.942868890487635
breadth	chr6:28411288	6	28379065	0.146153846153846	-0.484871954474882	0.238430196663905	0.0419918121137508	0.942868890487635
breadth	chr6:28411290	6	28379067	0.146153846153846	-0.484871954474882	0.238430196663905	0.0419918121137508	0.942868890487635
breadth	chr6:28411291	6	28379068	0.146153846153846	-0.484871954474882	0.238430196663905	0.0419918121137508	0.942868890487635
breadth	rs9468371	6	28379360	0.738461538461539	0.159707172399897	0.196441422180661	0.416217193764128	0.951061433674032
breadth	rs9468372	6	28379361	0.738461538461539	0.159707172399897	0.196441422180661	0.416217193764128	0.951061433674032
breadth	rs35599905	6	28379663	0.2	-0.280601355631876	0.211060685161417	0.183689041367165	0.942868890487635
breadth	rs1124131	6	28380248	0.2	-0.280601355631876	0.211060685161417	0.183689041367165	0.942868890487635
breadth	rs116511049	6	28380931	0.1	-0.485058970612509	0.327289712112132	0.138327598828242	0.942868890487635
breadth	rs6899389	6	28381140	0.2	-0.280601355631876	0.211060685161417	0.183689041367165	0.942868890487635
breadth	rs6922374	6	28381272	0.2	-0.280601355631876	0.211060685161417	0.183689041367165	0.942868890487635
breadth	rs6899603	6	28381305	0.2	-0.280601355631876	0.211060685161417	0.183689041367165	0.942868890487635
breadth	rs6922429	6	28381345	0.2	-0.280601355631876	0.211060685161417	0.183689041367165	0.942868890487635
breadth	rs1558205	6	28382262	0.223076923076923	-0.289815890431221	0.201046985795832	0.149434125046326	0.942868890487635
breadth	rs13203055	6	28382410	0.146153846153846	-0.484871954474882	0.238430196663905	0.0419918121137508	0.942868890487635
breadth	rs7451726	6	28382494	0.169230769230769	-0.20789357386395	0.251455301793219	0.40837223002015	0.951061433674032
breadth	rs6922169	6	28382932	0.2	-0.280601355631876	0.211060685161417	0.183689041367165	0.942868890487635
breadth	rs17314991	6	28383038	0.0461538461538461	0.276221227575453	0.343196854954683	0.420907524415267	0.951061433674032
breadth	rs17393506	6	28383418	0.0461538461538461	0.276221227575453	0.343196854954683	0.420907524415267	0.951061433674032
breadth	rs4412194	6	28383589	0.0384615384615384	0.646103342851977	0.461661137379557	0.161657528424824	0.942868890487635
breadth	rs4540253	6	28383714	0.0384615384615384	0.646103342851977	0.461661137379557	0.161657528424824	0.942868890487635
breadth	rs13210866	6	28383842	0.2	-0.280601355631876	0.211060685161417	0.183689041367165	0.942868890487635
breadth	rs34409925	6	28383898	0.0461538461538461	0.124850049727613	0.421682342193232	0.76717199019934	0.975605653671577
breadth	rs72854553	6	28384416	0.0384615384615384	0.646103342851977	0.461661137379557	0.161657528424824	0.942868890487635
breadth	rs36018474	6	28385529	0.2	-0.280601355631876	0.211060685161417	0.183689041367165	0.942868890487635
breadth	rs13201726	6	28385551	0.2	-0.280601355631876	0.211060685161417	0.183689041367165	0.942868890487635
breadth	rs6940744	6	28385957	0.146153846153846	-0.484871954474882	0.238430196663905	0.0419918121137508	0.942868890487635
breadth	rs11760133	6	28386739	0.2	-0.280601355631876	0.211060685161417	0.183689041367165	0.942868890487635
breadth	rs73740609	6	28387294	0.0461538461538461	0.276221227575453	0.343196854954683	0.420907524415267	0.951061433674032
breadth	rs10484540	6	28387443	0.0461538461538461	0.276221227575453	0.343196854954683	0.420907524415267	0.951061433674032
breadth	rs2027361	6	28388308	0.2	-0.280601355631876	0.211060685161417	0.183689041367165	0.942868890487635
breadth	rs2531831	6	28388765	0.738461538461539	0.159707172399897	0.196441422180661	0.416217193764128	0.951061433674032
breadth	rs72854556	6	28388861	0.0384615384615384	0.646103342851977	0.461661137379557	0.161657528424824	0.942868890487635
breadth	rs77176537	6	28388870	0.0461538461538461	0.276221227575453	0.343196854954683	0.420907524415267	0.951061433674032
breadth	rs56241479	6	28389174	0.0461538461538461	0.276221227575453	0.343196854954683	0.420907524415267	0.951061433674032
breadth	rs4642462	6	28389251	0.2	-0.280601355631876	0.211060685161417	0.183689041367165	0.942868890487635
breadth	rs16894091	6	28390137	0.130769230769231	-0.419939222540081	0.245689282425775	0.0874085571088811	0.942868890487635
breadth	rs16894095	6	28390230	0.2	-0.280601355631876	0.211060685161417	0.183689041367165	0.942868890487635
breadth	rs1015690	6	28390526	0.0461538461538461	0.276221227575453	0.343196854954683	0.420907524415267	0.951061433674032
breadth	rs3800328	6	28390843	0.2	-0.280601355631876	0.211060685161417	0.183689041367165	0.942868890487635
breadth	rs2859365	6	28391465	0.738461538461539	0.159707172399897	0.196441422180661	0.416217193764128	0.951061433674032
breadth	rs67211468	6	28391987	0.184615384615385	-0.217875811195636	0.214694579836054	0.310192842571089	0.942868890487635
breadth	rs13193272	6	28392743	0.130769230769231	-0.419939222540081	0.245689282425775	0.0874085571088811	0.942868890487635
breadth	rs79618926	6	28393021	0.0461538461538461	0.276221227575453	0.343196854954683	0.420907524415267	0.951061433674032
breadth	rs35844460	6	28394045	0.0461538461538461	0.124850049727613	0.421682342193232	0.76717199019934	0.975605653671577
breadth	rs35560946	6	28395437	0.184615384615385	-0.217875811195636	0.214694579836054	0.310192842571089	0.942868890487635
breadth	rs75555497	6	28395460	0.0461538461538461	0.276221227575453	0.343196854954683	0.420907524415267	0.951061433674032
breadth	rs1339898	6	28395506	0.207692307692308	-0.233216403657859	0.20411170167683	0.253208015968635	0.942868890487635
breadth	rs13209596	6	28396190	0.130769230769231	-0.419939222540081	0.245689282425775	0.0874085571088811	0.942868890487635
breadth	rs17393786	6	28396270	0.0461538461538461	0.276221227575453	0.343196854954683	0.420907524415267	0.951061433674032
breadth	rs17315340	6	28397103	0.0461538461538461	0.276221227575453	0.343196854954683	0.420907524415267	0.951061433674032
breadth	rs740621	6	28397787	0.184615384615385	-0.217875811195636	0.214694579836054	0.310192842571089	0.942868890487635
breadth	rs2247002	6	28397951	0.753846153846154	0.102010260188018	0.199370299035796	0.608887395012293	0.964146682077853
breadth	rs740622	6	28398291	0.184615384615385	-0.217875811195636	0.214694579836054	0.310192842571089	0.942868890487635
breadth	rs9969098	6	28398748	0.130769230769231	-0.419939222540081	0.245689282425775	0.0874085571088811	0.942868890487635
breadth	rs72854558	6	28398984	0.0384615384615384	0.646103342851977	0.461661137379557	0.161657528424824	0.942868890487635
breadth	rs728122	6	28399124	0.753846153846154	0.102010260188018	0.199370299035796	0.608887395012293	0.964146682077853
breadth	rs7740429	6	28399246	0.130769230769231	-0.419939222540081	0.245689282425775	0.0874085571088811	0.942868890487635
breadth	rs7740351	6	28399412	0.184615384615385	-0.217875811195636	0.214694579836054	0.310192842571089	0.942868890487635
breadth	rs17393918	6	28399713	0.0461538461538461	0.276221227575453	0.343196854954683	0.420907524415267	0.951061433674032
breadth	rs17393939	6	28399962	0.0461538461538461	0.276221227575453	0.343196854954683	0.420907524415267	0.951061433674032
breadth	rs7765989	6	28400295	0.130769230769231	-0.419939222540081	0.245689282425775	0.0874085571088811	0.942868890487635
breadth	rs16894106	6	28400339	0.130769230769231	-0.419939222540081	0.245689282425775	0.0874085571088811	0.942868890487635
breadth	rs7766356	6	28400538	0.115384615384615	-0.454077568452226	0.275855817386613	0.0997496591598003	0.942868890487635
breadth	rs16894108	6	28401790	0.184615384615385	-0.217875811195636	0.214694579836054	0.310192842571089	0.942868890487635
breadth	rs17315648	6	28402260	0.0461538461538461	0.276221227575453	0.343196854954683	0.420907524415267	0.951061433674032
breadth	rs2071965	6	28403225	0.184615384615385	-0.217875811195636	0.214694579836054	0.310192842571089	0.942868890487635
breadth	rs41270589	6	28403440	0.0384615384615384	0.646103342851977	0.461661137379557	0.161657528424824	0.942868890487635
breadth	rs11752919	6	28403603	0.238461538461539	-0.159442338931558	0.20434724039435	0.435242571766569	0.951061433674032
breadth	rs57126418	6	28403629	0.0461538461538461	0.276221227575453	0.343196854954683	0.420907524415267	0.951061433674032
breadth	rs73740620	6	28404850	0.0461538461538461	0.276221227575453	0.343196854954683	0.420907524415267	0.951061433674032
breadth	rs17315739	6	28405796	0.0461538461538461	0.276221227575453	0.343196854954683	0.420907524415267	0.951061433674032
breadth	rs66542396	6	28405935	0.238461538461539	-0.159442338931558	0.20434724039435	0.435242571766569	0.951061433674032
breadth	rs79325481	6	28405959	0.0538461538461539	0.135908056611322	0.386770025443496	0.725293965561717	0.970136578694272
breadth	rs57366176	6	28406087	0.0461538461538461	0.276221227575453	0.343196854954683	0.420907524415267	0.951061433674032
breadth	rs13215476	6	28406136	0.238461538461539	-0.159442338931558	0.20434724039435	0.435242571766569	0.951061433674032
breadth	rs56787378	6	28406165	0.0461538461538461	0.276221227575453	0.343196854954683	0.420907524415267	0.951061433674032
breadth	rs60660967	6	28406449	0.0461538461538461	0.276221227575453	0.343196854954683	0.420907524415267	0.951061433674032
breadth	rs56001748	6	28406515	0.0461538461538461	0.276221227575453	0.343196854954683	0.420907524415267	0.951061433674032
breadth	rs6917130	6	28406821	0.238461538461539	-0.159442338931558	0.20434724039435	0.435242571766569	0.951061433674032
breadth	rs916403	6	28408258	0.7	0.0627415168288609	0.194537553005624	0.747061649627946	0.970899621269974
breadth	rs758396	6	28408351	0.0461538461538461	0.276221227575453	0.343196854954683	0.420907524415267	0.951061433674032
breadth	rs77987369	6	28410755	0.0538461538461539	0.135908056611322	0.386770025443496	0.725293965561717	0.970136578694272
breadth	rs73740621	6	28411219	0.0461538461538461	0.276221227575453	0.343196854954683	0.420907524415267	0.951061433674032
breadth	rs2531803	6	28411220	0.7	0.0627415168288609	0.194537553005624	0.747061649627946	0.970899621269974
breadth	rs13190937	6	28411244	0.184615384615385	-0.288829924371617	0.218525913687654	0.186261629224252	0.942868890487635
breadth	rs2531804	6	28411303	0.261538461538461	-0.179959688190012	0.195898675385401	0.358285694635522	0.942868890487635
breadth	rs35908902	6	28412075	0.0538461538461539	0.135908056611322	0.386770025443496	0.725293965561717	0.970136578694272
breadth	rs73740622	6	28412171	0.0461538461538461	0.276221227575453	0.343196854954683	0.420907524415267	0.951061433674032
breadth	rs73740623	6	28412253	0.0461538461538461	0.276221227575453	0.343196854954683	0.420907524415267	0.951061433674032
breadth	rs2531805	6	28412326	0.7	0.0627415168288609	0.194537553005624	0.747061649627946	0.970899621269974
breadth	rs2108923	6	28412687	0.0538461538461539	0.135908056611322	0.386770025443496	0.725293965561717	0.970136578694272
breadth	rs1361387	6	28412929	0.7	0.0627415168288609	0.194537553005624	0.747061649627946	0.970899621269974
breadth	chr6:28445714	6	28413491	0.184615384615385	-0.288829924371617	0.218525913687654	0.186261629224252	0.942868890487635
breadth	rs13207208	6	28413587	0.238461538461539	-0.159442338931558	0.20434724039435	0.435242571766569	0.951061433674032
breadth	rs79379459	6	28414817	0.0384615384615384	0.646103342851977	0.461661137379557	0.161657528424824	0.942868890487635
breadth	rs16894116	6	28414967	0.130769230769231	-0.419939222540081	0.245689282425775	0.0874085571088811	0.942868890487635
breadth	rs13215804	6	28415572	0.184615384615385	-0.288829924371617	0.218525913687654	0.186261629224252	0.942868890487635
breadth	rs6915122	6	28415686	0.0461538461538461	0.276221227575453	0.343196854954683	0.420907524415267	0.951061433674032
breadth	rs6939966	6	28415885	0.238461538461539	-0.159442338931558	0.20434724039435	0.435242571766569	0.951061433674032
breadth	rs11755387	6	28416034	0.0538461538461539	0.135908056611322	0.386770025443496	0.725293965561717	0.970136578694272
breadth	rs17316033	6	28416049	0.0461538461538461	0.276221227575453	0.343196854954683	0.420907524415267	0.951061433674032
breadth	rs2531806	6	28417152	0.7	0.0627415168288609	0.194537553005624	0.747061649627946	0.970899621269974
breadth	rs6903535	6	28417222	0.238461538461539	-0.159442338931558	0.20434724039435	0.435242571766569	0.951061433674032
breadth	rs9468378	6	28417385	0.0461538461538461	0.276221227575453	0.343196854954683	0.420907524415267	0.951061433674032
breadth	rs6927229	6	28417737	0.238461538461539	-0.159442338931558	0.20434724039435	0.435242571766569	0.951061433674032
breadth	rs76099817	6	28417885	0.0461538461538461	0.276221227575453	0.343196854954683	0.420907524415267	0.951061433674032
breadth	rs2859368	6	28418039	0.7	0.0627415168288609	0.194537553005624	0.747061649627946	0.970899621269974
breadth	rs73740625	6	28418750	0.0461538461538461	0.276221227575453	0.343196854954683	0.420907524415267	0.951061433674032
breadth	rs61289879	6	28419162	0.130769230769231	-0.419939222540081	0.245689282425775	0.0874085571088811	0.942868890487635
breadth	rs78934412	6	28419202	0.0461538461538461	0.276221227575453	0.343196854954683	0.420907524415267	0.951061433674032
breadth	rs72844209	6	28419208	0.0384615384615384	0.646103342851977	0.461661137379557	0.161657528424824	0.942868890487635
breadth	rs66939811	6	28419920	0.0615384615384615	0.104221215030142	0.299895521275679	0.728196880096109	0.970136578694272
breadth	rs2531807	6	28420013	0.0461538461538461	0.266695019877144	0.346967128640893	0.442103277113704	0.951061433674032
breadth	rs141393790	6	28420036	0.0384615384615384	0.646103342851977	0.461661137379557	0.161657528424824	0.942868890487635
breadth	rs34124863	6	28420249	0.0461538461538461	0.124850049727613	0.421682342193232	0.76717199019934	0.975605653671577
breadth	rs114656233	6	28421049	0.0384615384615384	0.25511016805427	0.366418895933914	0.486287639327509	0.961776007440903
breadth	rs2531809	6	28421368	0.107692307692308	0.272569052433199	0.245959840601951	0.267781845965578	0.942868890487635
breadth	rs2859369	6	28421567	0.0461538461538461	0.455850893280047	0.369063317169902	0.216772327465567	0.942868890487635
breadth	rs78359265	6	28422921	0.0461538461538461	-0.364490935056992	0.42679940022186	0.393099475533357	0.951061433674032
breadth	rs2859370	6	28423510	0.0461538461538461	0.455850893280047	0.369063317169902	0.216772327465567	0.942868890487635
breadth	rs7766749	6	28423599	0.0846153846153846	-0.366700198107741	0.352211967526114	0.297812909138514	0.942868890487635
breadth	rs2531811	6	28423603	0.0461538461538461	0.455850893280047	0.369063317169902	0.216772327465567	0.942868890487635
breadth	rs116860142	6	28424055	0.0384615384615384	0.25511016805427	0.366418895933914	0.486287639327509	0.961776007440903
breadth	rs2531813	6	28424723	0.107692307692308	0.272569052433199	0.245959840601951	0.267781845965578	0.942868890487635
breadth	rs72844212	6	28424978	0.0384615384615384	0.646103342851977	0.461661137379557	0.161657528424824	0.942868890487635
breadth	rs2531814	6	28425755	0.107692307692308	0.272569052433199	0.245959840601951	0.267781845965578	0.942868890487635
breadth	rs115041825	6	28426851	0.0384615384615384	0.25511016805427	0.366418895933914	0.486287639327509	0.961776007440903
breadth	rs2021745	6	28426986	0.107692307692308	0.272569052433199	0.245959840601951	0.267781845965578	0.942868890487635
breadth	rs2859372	6	28427130	0.107692307692308	0.272569052433199	0.245959840601951	0.267781845965578	0.942868890487635
breadth	rs2859373	6	28427228	0.107692307692308	0.272569052433199	0.245959840601951	0.267781845965578	0.942868890487635
breadth	rs2859374	6	28428145	0.107692307692308	0.272569052433199	0.245959840601951	0.267781845965578	0.942868890487635
breadth	rs75058702	6	28429885	0.0384615384615384	0.646103342851977	0.461661137379557	0.161657528424824	0.942868890487635
breadth	rs9468379	6	28431184	0.0384615384615384	0.646103342851977	0.461661137379557	0.161657528424824	0.942868890487635
breadth	rs75188865	6	28431407	0.0615384615384615	0.104221215030142	0.299895521275679	0.728196880096109	0.970136578694272
breadth	rs16894121	6	28431484	0.0615384615384615	0.104221215030142	0.299895521275679	0.728196880096109	0.970136578694272
breadth	rs114289137	6	28431924	0.0461538461538461	-0.364490935056992	0.42679940022186	0.393099475533357	0.951061433674032
breadth	rs112739781	6	28432405	0.0615384615384615	0.104221215030142	0.299895521275679	0.728196880096109	0.970136578694272
breadth	rs72844216	6	28433382	0.0384615384615384	0.646103342851977	0.461661137379557	0.161657528424824	0.942868890487635
breadth	rs2191035	6	28434943	0.815384615384615	-0.196939402823707	0.213778649740373	0.35693012099502	0.942868890487635
breadth	rs9468380	6	28435684	0.0384615384615384	0.646103342851977	0.461661137379557	0.161657528424824	0.942868890487635
breadth	rs77103463	6	28436034	0.0615384615384615	0.104221215030142	0.299895521275679	0.728196880096109	0.970136578694272
breadth	rs2531815	6	28436060	0.815384615384615	-0.196939402823707	0.213778649740373	0.35693012099502	0.942868890487635
breadth	chr6:28468360	6	28436137	0.0461538461538461	0.124850049727613	0.421682342193232	0.76717199019934	0.975605653671577
breadth	rs113317594	6	28436585	0.0615384615384615	0.104221215030142	0.299895521275679	0.728196880096109	0.970136578694272
breadth	rs71559084	6	28436668	0.0461538461538461	0.124850049727613	0.421682342193232	0.76717199019934	0.975605653671577
breadth	rs113145976	6	28438650	0.0461538461538461	0.276221227575453	0.343196854954683	0.420907524415267	0.951061433674032
breadth	rs1016069	6	28440418	0.161538461538462	0.267161046272336	0.222138621279523	0.22910127555451	0.942868890487635
breadth	rs1016070	6	28440511	0.107692307692308	0.272569052433199	0.245959840601951	0.267781845965578	0.942868890487635
breadth	rs12663002	6	28441634	0.1	0.294721677619262	0.265205924586554	0.266441943094353	0.942868890487635
breadth	rs16894128	6	28444165	0.0538461538461539	0.135908056611322	0.386770025443496	0.725293965561717	0.970136578694272
breadth	rs2394101	6	28447519	0.0384615384615384	0.646103342851977	0.461661137379557	0.161657528424824	0.942868890487635
breadth	rs1029328	6	28447915	0.0538461538461539	0.135908056611322	0.386770025443496	0.725293965561717	0.970136578694272
breadth	rs1015811	6	28448086	0.161538461538462	0.267161046272336	0.222138621279523	0.22910127555451	0.942868890487635
breadth	rs2531817	6	28448894	0.130769230769231	0.18167152876119	0.231130150951057	0.431859299734705	0.951061433674032
breadth	rs34979126	6	28449380	0.0461538461538461	0.124850049727613	0.421682342193232	0.76717199019934	0.975605653671577
breadth	rs80067717	6	28450288	0.0384615384615384	0.25511016805427	0.366418895933914	0.486287639327509	0.961776007440903
breadth	rs7770236	6	28450437	0.0384615384615384	0.646103342851977	0.461661137379557	0.161657528424824	0.942868890487635
breadth	rs79157584	6	28451141	0.0615384615384615	0.104221215030142	0.299895521275679	0.728196880096109	0.970136578694272
breadth	rs77204498	6	28451640	0.0461538461538461	-0.364490935056992	0.42679940022186	0.393099475533357	0.951061433674032
breadth	rs150021957	6	28452736	0.0384615384615384	0.646103342851977	0.461661137379557	0.161657528424824	0.942868890487635
breadth	rs2531818	6	28453102	0.0461538461538461	0.455850893280047	0.369063317169902	0.216772327465567	0.942868890487635
breadth	rs72844223	6	28454035	0.0384615384615384	0.646103342851977	0.461661137379557	0.161657528424824	0.942868890487635
breadth	rs79291185	6	28454395	0.0615384615384615	0.104221215030142	0.299895521275679	0.728196880096109	0.970136578694272
breadth	rs34302671	6	28454795	0.0538461538461539	0.135908056611322	0.386770025443496	0.725293965561717	0.970136578694272
breadth	rs2859351	6	28456195	0.161538461538462	0.267161046272336	0.222138621279523	0.22910127555451	0.942868890487635
breadth	rs2531820	6	28456719	0.161538461538462	0.267161046272336	0.222138621279523	0.22910127555451	0.942868890487635
breadth	rs2859352	6	28456854	0.107692307692308	0.272569052433199	0.245959840601951	0.267781845965578	0.942868890487635
breadth	rs2531821	6	28457605	0.0461538461538461	0.455850893280047	0.369063317169902	0.216772327465567	0.942868890487635
breadth	rs2213806	6	28457818	0.630769230769231	0.116257692493273	0.178191510819378	0.51412307418817	0.961776007440903
breadth	rs72844224	6	28458102	0.0384615384615384	0.646103342851977	0.461661137379557	0.161657528424824	0.942868890487635
breadth	rs72844225	6	28458169	0.0384615384615384	0.646103342851977	0.461661137379557	0.161657528424824	0.942868890487635
breadth	rs2859355	6	28461221	0.246153846153846	0.133128878591895	0.197521013667645	0.500312229790911	0.961776007440903
breadth	rs62402370	6	28462667	0.0692307692307692	0.126296172041805	0.296438061587783	0.670074519928252	0.969895739751886
breadth	rs2227228	6	28463576	0.246153846153846	0.133128878591895	0.197521013667645	0.500312229790911	0.961776007440903
breadth	rs2859356	6	28465355	0.138461538461538	0.218666096442294	0.227359519114339	0.336168395499382	0.942868890487635
breadth	rs72844226	6	28466440	0.0384615384615384	0.646103342851977	0.461661137379557	0.161657528424824	0.942868890487635
breadth	rs12661782	6	28466442	0.0538461538461539	0.305754890088798	0.341383420130127	0.370447813621075	0.942868890487635
breadth	rs2191037	6	28466988	0.138461538461538	0.218666096442294	0.227359519114339	0.336168395499382	0.942868890487635
breadth	rs16894139	6	28467361	0.0692307692307692	0.126296172041805	0.296438061587783	0.670074519928252	0.969895739751886
breadth	rs35889911	6	28467606	0.0461538461538461	0.124850049727613	0.421682342193232	0.76717199019934	0.975605653671577
breadth	rs2531822	6	28468301	0.246153846153846	0.133128878591895	0.197521013667645	0.500312229790911	0.961776007440903
breadth	rs7759252	6	28469422	0.107692307692308	0.312731190349279	0.264542187039106	0.237142223015183	0.942868890487635
breadth	rs35999889	6	28469479	0.0461538461538461	0.124850049727613	0.421682342193232	0.76717199019934	0.975605653671577
breadth	rs4711172	6	28470258	0.107692307692308	0.312731190349279	0.264542187039106	0.237142223015183	0.942868890487635
breadth	rs35604709	6	28471297	0.0461538461538461	0.289815321316832	0.364740669745596	0.426858366694509	0.951061433674032
breadth	rs35921765	6	28471560	0.0692307692307692	0.126296172041805	0.296438061587783	0.670074519928252	0.969895739751886
breadth	rs9468385	6	28471612	0.0692307692307692	0.126296172041805	0.296438061587783	0.670074519928252	0.969895739751886
breadth	rs4713166	6	28472656	0.0538461538461539	0.305754890088798	0.341383420130127	0.370447813621075	0.942868890487635
breadth	rs2859358	6	28472821	0.138461538461538	0.218666096442294	0.227359519114339	0.336168395499382	0.942868890487635
breadth	rs2071966	6	28473325	0.0692307692307692	0.126296172041805	0.296438061587783	0.670074519928252	0.969895739751886
breadth	rs974334	6	28474218	0.138461538461538	0.218666096442294	0.227359519114339	0.336168395499382	0.942868890487635
breadth	chr6:28506705	6	28474482	0.0692307692307692	0.126296172041805	0.296438061587783	0.670074519928252	0.969895739751886
breadth	rs7743046	6	28475368	0.238461538461539	0.128377390353134	0.203596776728414	0.52833659031685	0.961776007440903
breadth	rs12660763	6	28475977	0.0769230769230769	0.187265170090374	0.300795007612306	0.53356883024492	0.961776007440903
breadth	chr6:28509366	6	28477143	0.123076923076923	0.209042773011944	0.257591273491527	0.417061980654406	0.951061433674032
breadth	rs35403242	6	28477582	0.0461538461538461	0.289815321316832	0.364740669745596	0.426858366694509	0.951061433674032
breadth	rs10428759	6	28477682	0.0692307692307692	-0.00997149400884384	0.350413616890329	0.977298178198772	0.997786835687354
breadth	rs4713167	6	28477895	0.238461538461539	0.128377390353134	0.203596776728414	0.52833659031685	0.961776007440903
breadth	rs35062161	6	28478555	0.0384615384615384	0.646103342851977	0.461661137379557	0.161657528424824	0.942868890487635
breadth	rs6933732	6	28479800	0.0769230769230769	0.187265170090374	0.300795007612306	0.53356883024492	0.961776007440903
breadth	rs140266643	6	28479897	0.0384615384615384	0.646103342851977	0.461661137379557	0.161657528424824	0.942868890487635
breadth	rs186403935	6	28479934	0.0384615384615384	0.646103342851977	0.461661137379557	0.161657528424824	0.942868890487635
breadth	rs34668037	6	28480023	0.0538461538461539	0.135908056611322	0.386770025443496	0.725293965561717	0.970136578694272
breadth	rs34560199	6	28480467	0.0538461538461539	0.135908056611322	0.386770025443496	0.725293965561717	0.970136578694272
breadth	rs434112	6	28480833	0.246153846153846	0.133128878591895	0.197521013667645	0.500312229790911	0.961776007440903
breadth	rs560968235	6	28481035	0.0846153846153846	0.129691542650282	0.290658580985291	0.655453568644592	0.968458931956027
breadth	rs35758328	6	28481096	0.0384615384615384	0.646103342851977	0.461661137379557	0.161657528424824	0.942868890487635
breadth	rs35327256	6	28481390	0.0846153846153846	0.129691542650282	0.290658580985291	0.655453568644592	0.968458931956027
breadth	rs72844230	6	28481823	0.1	0.0240547426748259	0.262609710512876	0.927016779721216	0.990673476833537
breadth	rs34951544	6	28482644	0.0384615384615384	0.646103342851977	0.461661137379557	0.161657528424824	0.942868890487635
breadth	rs3886843	6	28482890	0.0538461538461539	0.135908056611322	0.386770025443496	0.725293965561717	0.970136578694272
breadth	rs2078439	6	28482967	0.1	0.0240547426748259	0.262609710512876	0.927016779721216	0.990673476833537
breadth	rs722788	6	28483150	0.0692307692307692	-0.00997149400884384	0.350413616890329	0.977298178198772	0.997786835687354
breadth	rs406113	6	28483482	0.246153846153846	0.133128878591895	0.197521013667645	0.500312229790911	0.961776007440903
breadth	rs6921021	6	28483590	0.1	0.0240547426748259	0.262609710512876	0.927016779721216	0.990673476833537
breadth	rs11757000	6	28484869	0.0692307692307692	-0.00997149400884384	0.350413616890329	0.977298178198772	0.997786835687354
breadth	rs34757087	6	28485209	0.0384615384615384	0.646103342851977	0.461661137379557	0.161657528424824	0.942868890487635
breadth	rs114283908	6	28485477	0.0384615384615384	0.646103342851977	0.461661137379557	0.161657528424824	0.942868890487635
breadth	rs6456823	6	28486098	0.238461538461539	0.128377390353134	0.203596776728414	0.52833659031685	0.961776007440903
breadth	rs1003359	6	28486822	0.238461538461539	0.128377390353134	0.203596776728414	0.52833659031685	0.961776007440903
breadth	rs2078035	6	28488034	0.1	0.0240547426748259	0.262609710512876	0.927016779721216	0.990673476833537
breadth	rs13216508	6	28488800	0.0692307692307692	-0.00997149400884384	0.350413616890329	0.977298178198772	0.997786835687354
breadth	rs11757235	6	28489279	0.0538461538461539	0.135908056611322	0.386770025443496	0.725293965561717	0.970136578694272
breadth	rs11757839	6	28489894	0.0692307692307692	-0.00997149400884384	0.350413616890329	0.977298178198772	0.997786835687354
breadth	rs71559087	6	28491075	0.0461538461538461	0.124850049727613	0.421682342193232	0.76717199019934	0.975605653671577
breadth	rs377514	6	28491950	0.1	0.0240547426748259	0.262609710512876	0.927016779721216	0.990673476833537
breadth	rs28382586	6	28492482	0.0692307692307692	-0.00997149400884384	0.350413616890329	0.977298178198772	0.997786835687354
breadth	rs28382587	6	28492579	0.0538461538461539	0.135908056611322	0.386770025443496	0.725293965561717	0.970136578694272
breadth	rs28745594	6	28492645	0.0384615384615384	0.646103342851977	0.461661137379557	0.161657528424824	0.942868890487635
breadth	rs28382590	6	28493585	0.0384615384615384	0.646103342851977	0.461661137379557	0.161657528424824	0.942868890487635
breadth	rs35901019	6	28494225	0.0461538461538461	0.124850049727613	0.421682342193232	0.76717199019934	0.975605653671577
breadth	rs445870	6	28494327	0.238461538461539	0.128377390353134	0.203596776728414	0.52833659031685	0.961776007440903
breadth	rs28382595	6	28495240	0.0384615384615384	0.646103342851977	0.461661137379557	0.161657528424824	0.942868890487635
breadth	rs72844244	6	28495721	0.0384615384615384	0.646103342851977	0.461661137379557	0.161657528424824	0.942868890487635
breadth	rs2064424	6	28495962	0.1	0.0240547426748259	0.262609710512876	0.927016779721216	0.990673476833537
breadth	rs16894143	6	28497075	0.0461538461538461	-0.364490935056992	0.42679940022186	0.393099475533357	0.951061433674032
breadth	rs28382599	6	28497977	0.0384615384615384	0.646103342851977	0.461661137379557	0.161657528424824	0.942868890487635
breadth	rs28382602	6	28498807	0.0384615384615384	0.646103342851977	0.461661137379557	0.161657528424824	0.942868890487635
breadth	rs28382603	6	28498866	0.0384615384615384	0.646103342851977	0.461661137379557	0.161657528424824	0.942868890487635
breadth	rs28382604	6	28499079	0.1	0.0240547426748259	0.262609710512876	0.927016779721216	0.990673476833537
breadth	chr6:28531398	6	28499175	0.0692307692307692	-0.123005518083611	0.343572817017491	0.720329265320444	0.970136578694272
breadth	rs440481	6	28499236	0.138461538461538	0.186809942941395	0.235084084623379	0.426816196374636	0.951061433674032
breadth	rs2273106	6	28499879	0.1	0.0240547426748259	0.262609710512876	0.927016779721216	0.990673476833537
breadth	rs769189	6	28500235	0.1	0.0240547426748259	0.262609710512876	0.927016779721216	0.990673476833537
breadth	rs380879	6	28500449	0.1	0.0240547426748259	0.262609710512876	0.927016779721216	0.990673476833537
breadth	rs448450	6	28501006	0.1	0.0240547426748259	0.262609710512876	0.927016779721216	0.990673476833537
breadth	rs58078500	6	28501230	0.0384615384615384	0.646103342851977	0.461661137379557	0.161657528424824	0.942868890487635
breadth	rs28382609	6	28501714	0.0384615384615384	0.646103342851977	0.461661137379557	0.161657528424824	0.942868890487635
breadth	rs451774	6	28502550	0.238461538461539	0.10934588137993	0.206572171998843	0.596573077686007	0.963728602362465
breadth	rs28382614	6	28502757	0.0384615384615384	0.646103342851977	0.461661137379557	0.161657528424824	0.942868890487635
breadth	rs13215054	6	28502794	0.123076923076923	-0.499210378878664	0.265655448163798	0.06022198828983	0.942868890487635
breadth	rs72850077	6	28503705	0.0384615384615384	0.646103342851977	0.461661137379557	0.161657528424824	0.942868890487635
breadth	rs392230	6	28504639	0.123076923076923	0.0144574005498127	0.23497979752115	0.950940194991236	0.995222133539534
breadth	rs56043329	6	28506185	0.0384615384615384	0.646103342851977	0.461661137379557	0.161657528424824	0.942868890487635
breadth	rs2143766	6	28506856	0.123076923076923	0.0144574005498127	0.23497979752115	0.950940194991236	0.995222133539534
breadth	rs389118	6	28507379	0.192307692307692	0.10131585821892	0.205681017215634	0.622304219016046	0.965812786823618
breadth	rs62402376	6	28507446	0.161538461538462	0.155286197497595	0.217144801137132	0.474530323210318	0.95973623752284
breadth	rs115090428	6	28510975	0.0384615384615384	0.646103342851977	0.461661137379557	0.161657528424824	0.942868890487635
breadth	rs6940168	6	28510978	0.0461538461538461	-0.364490935056992	0.42679940022186	0.393099475533357	0.951061433674032
breadth	rs454182	6	28511164	0.2	0.107416619696335	0.199084978382912	0.589506298925122	0.961776007440903
breadth	rs115739320	6	28511647	0.0384615384615384	-0.581139372921348	0.473051405846737	0.219262723072779	0.942868890487635
breadth	rs2394102	6	28512017	0.0923076923076923	-0.447041386754474	0.331722242871983	0.177774952048782	0.942868890487635
breadth	rs6456824	6	28513135	0.123076923076923	0.0144574005498127	0.23497979752115	0.950940194991236	0.995222133539534
breadth	rs62402378	6	28514143	0.107692307692308	0.0927723575924014	0.253104786123731	0.713964147506689	0.970130272473562
breadth	rs4711173	6	28514583	0.161538461538462	0.155286197497595	0.217144801137132	0.474530323210318	0.95973623752284
breadth	rs114584960	6	28517354	0.0384615384615384	0.646103342851977	0.461661137379557	0.161657528424824	0.942868890487635
breadth	rs115709379	6	28518299	0.0923076923076923	-0.447041386754474	0.331722242871983	0.177774952048782	0.942868890487635
breadth	rs437691	6	28518316	0.2	0.107416619696335	0.199084978382912	0.589506298925122	0.961776007440903
breadth	rs56975420	6	28520205	0.0384615384615384	0.646103342851977	0.461661137379557	0.161657528424824	0.942868890487635
breadth	rs393414	6	28521316	0.176923076923077	0.166019714715362	0.215309538682682	0.440662719691951	0.951061433674032
breadth	rs6926470	6	28521570	0.676923076923077	0.13385614315	0.175145882251624	0.44471520481759	0.951061433674032
breadth	rs6942252	6	28521781	0.107692307692308	0.0927723575924014	0.253104786123731	0.713964147506689	0.970130272473562
breadth	rs6456825	6	28522695	0.676923076923077	0.13385614315	0.175145882251624	0.44471520481759	0.951061433674032
breadth	rs115119202	6	28524979	0.0384615384615384	0.646103342851977	0.461661137379557	0.161657528424824	0.942868890487635
breadth	rs9295772	6	28525265	0.676923076923077	0.13385614315	0.175145882251624	0.44471520481759	0.951061433674032
breadth	rs151191361	6	28525273	0.0384615384615384	0.646103342851977	0.461661137379557	0.161657528424824	0.942868890487635
breadth	rs9295773	6	28525301	0.676923076923077	0.13385614315	0.175145882251624	0.44471520481759	0.951061433674032
breadth	rs192321865	6	28525540	0.0384615384615384	0.646103342851977	0.461661137379557	0.161657528424824	0.942868890487635
breadth	rs414205	6	28526419	0.676923076923077	0.13385614315	0.175145882251624	0.44471520481759	0.951061433674032
breadth	rs414745	6	28526655	0.2	-0.258920169288031	0.209433225106771	0.216350844677251	0.942868890487635
breadth	chr6:28561529	6	28529306	0.123076923076923	0.0144574005498127	0.23497979752115	0.950940194991236	0.995222133539534
breadth	chr6:28561532	6	28529309	0.123076923076923	0.0144574005498127	0.23497979752115	0.950940194991236	0.995222133539534
breadth	chr6:28561534	6	28529311	0.107692307692308	0.0927723575924014	0.253104786123731	0.713964147506689	0.970130272473562
breadth	chr6:28561535	6	28529312	0.107692307692308	0.0927723575924014	0.253104786123731	0.713964147506689	0.970130272473562
breadth	chr6:28561537	6	28529314	0.107692307692308	0.0927723575924014	0.253104786123731	0.713964147506689	0.970130272473562
breadth	rs115573000	6	28529996	0.0384615384615384	0.646103342851977	0.461661137379557	0.161657528424824	0.942868890487635
breadth	rs62402381	6	28531538	0.1	0.0674766909975153	0.259361568635822	0.794736832432663	0.978944572603778
breadth	rs4711174	6	28532960	0.1	0.0674766909975153	0.259361568635822	0.794736832432663	0.978944572603778
breadth	rs420478	6	28533265	0.676923076923077	0.13385614315	0.175145882251624	0.44471520481759	0.951061433674032
breadth	rs418092	6	28533946	0.2	-0.258920169288031	0.209433225106771	0.216350844677251	0.942868890487635
breadth	rs116640481	6	28534447	0.0384615384615384	0.646103342851977	0.461661137379557	0.161657528424824	0.942868890487635
breadth	rs425615	6	28534971	0.2	-0.258920169288031	0.209433225106771	0.216350844677251	0.942868890487635
breadth	rs7742957	6	28535685	0.146153846153846	-0.467884981502451	0.24267711608524	0.053853331414498	0.942868890487635
breadth	rs55965649	6	28538712	0.0384615384615384	0.646103342851977	0.461661137379557	0.161657528424824	0.942868890487635
breadth	rs116152083	6	28541959	0.0384615384615384	0.646103342851977	0.461661137379557	0.161657528424824	0.942868890487635
breadth	rs450630	6	28542424	0.676923076923077	0.13385614315	0.175145882251624	0.44471520481759	0.951061433674032
breadth	rs370520	6	28542520	0.676923076923077	0.13385614315	0.175145882251624	0.44471520481759	0.951061433674032
breadth	rs41270593	6	28543089	0.0384615384615384	0.646103342851977	0.461661137379557	0.161657528424824	0.942868890487635
breadth	rs17336532	6	28543264	0.123076923076923	-0.499210378878664	0.265655448163798	0.06022198828983	0.942868890487635
breadth	rs116504157	6	28546875	0.0384615384615384	0.646103342851977	0.461661137379557	0.161657528424824	0.942868890487635
breadth	rs16901848	6	28546952	0.146153846153846	-0.467884981502451	0.24267711608524	0.053853331414498	0.942868890487635
breadth	rs116248176	6	28546979	0.0384615384615384	0.646103342851977	0.461661137379557	0.161657528424824	0.942868890487635
breadth	rs41270596	6	28547283	0.0384615384615384	0.646103342851977	0.461661137379557	0.161657528424824	0.942868890487635
breadth	rs59653352	6	28548029	0.0384615384615384	0.646103342851977	0.461661137379557	0.161657528424824	0.942868890487635
breadth	rs116170212	6	28551925	0.0461538461538461	-0.364490935056992	0.42679940022186	0.393099475533357	0.951061433674032
breadth	chr6:28584368	6	28552145	0.130769230769231	-0.452161602630112	0.26479612246822	0.0877135728601964	0.942868890487635
breadth	rs72850094	6	28552234	0.0384615384615384	0.646103342851977	0.461661137379557	0.161657528424824	0.942868890487635
breadth	rs35480587	6	28553779	0.2	-0.182249881249467	0.224020626215001	0.415908161670619	0.951061433674032
breadth	rs41270599	6	28554543	0.130769230769231	-0.452161602630112	0.26479612246822	0.0877135728601964	0.942868890487635
breadth	rs13217047	6	28556051	0.130769230769231	-0.452161602630112	0.26479612246822	0.0877135728601964	0.942868890487635
breadth	rs35546888	6	28558890	0.153846153846154	-0.425089279737198	0.240986004480274	0.077738988300601	0.942868890487635
breadth	rs392471	6	28559247	0.0384615384615384	0.646103342851977	0.461661137379557	0.161657528424824	0.942868890487635
breadth	rs11963067	6	28560071	0.153846153846154	-0.425089279737198	0.240986004480274	0.077738988300601	0.942868890487635
breadth	rs35257859	6	28562589	0.130769230769231	-0.452161602630112	0.26479612246822	0.0877135728601964	0.942868890487635
breadth	rs418204	6	28562957	0.207692307692308	-0.229296927328084	0.208431846818694	0.271286353665258	0.942868890487635
breadth	rs16894166	6	28564370	0.107692307692308	0.0927723575924014	0.253104786123731	0.713964147506689	0.970130272473562
breadth	rs6901724	6	28565827	0.1	-0.37758126538704	0.317428550494572	0.234242965346737	0.942868890487635
breadth	rs6923110	6	28566522	0.153846153846154	-0.425089279737198	0.240986004480274	0.077738988300601	0.942868890487635
breadth	rs116214333	6	28566885	0.0384615384615384	0.646103342851977	0.461661137379557	0.161657528424824	0.942868890487635
breadth	rs114982640	6	28567688	0.0384615384615384	0.646103342851977	0.461661137379557	0.161657528424824	0.942868890487635
breadth	rs418914	6	28568528	0.207692307692308	-0.229296927328084	0.208431846818694	0.271286353665258	0.942868890487635
breadth	rs6941188	6	28569338	0.153846153846154	-0.425089279737198	0.240986004480274	0.077738988300601	0.942868890487635
breadth	rs380914	6	28569949	0.669230769230769	0.11794248039649	0.177617377298476	0.506673944944625	0.961776007440903
breadth	rs4711175	6	28570416	0.1	0.0674766909975153	0.259361568635822	0.794736832432663	0.978944572603778
breadth	rs55920503	6	28571243	0.0384615384615384	0.646103342851977	0.461661137379557	0.161657528424824	0.942868890487635
breadth	rs410106	6	28572059	0.207692307692308	-0.229296927328084	0.208431846818694	0.271286353665258	0.942868890487635
breadth	rs114453888	6	28572366	0.0384615384615384	0.646103342851977	0.461661137379557	0.161657528424824	0.942868890487635
breadth	rs911178	6	28574415	0.0538461538461539	0.311201113608577	0.390408908456086	0.425383774673946	0.951061433674032
breadth	rs114365130	6	28574549	0.0384615384615384	0.646103342851977	0.461661137379557	0.161657528424824	0.942868890487635
breadth	rs1474986	6	28575172	0.0538461538461539	0.311201113608577	0.390408908456086	0.425383774673946	0.951061433674032
breadth	rs7381750	6	28575928	0.0538461538461539	0.311201113608577	0.390408908456086	0.425383774673946	0.951061433674032
breadth	rs4947335	6	28576023	0.153846153846154	-0.0278819118526002	0.224583419646118	0.901196932061666	0.989877380584311
breadth	rs115067325	6	28577905	0.0384615384615384	0.646103342851977	0.461661137379557	0.161657528424824	0.942868890487635
breadth	rs34388845	6	28578286	0.107692307692308	-0.434970228740289	0.285971860342589	0.128253669172962	0.942868890487635
breadth	rs114243203	6	28578307	0.0384615384615384	0.646103342851977	0.461661137379557	0.161657528424824	0.942868890487635
breadth	rs114904171	6	28578834	0.0384615384615384	0.646103342851977	0.461661137379557	0.161657528424824	0.942868890487635
breadth	rs9501180	6	28579471	0.669230769230769	0.11794248039649	0.177617377298476	0.506673944944625	0.961776007440903
breadth	rs115969539	6	28580526	0.0384615384615384	0.646103342851977	0.461661137379557	0.161657528424824	0.942868890487635
breadth	rs9393920	6	28580593	0.669230769230769	0.11794248039649	0.177617377298476	0.506673944944625	0.961776007440903
breadth	rs55963280	6	28581728	0.153846153846154	-0.0278819118526002	0.224583419646118	0.901196932061666	0.989877380584311
breadth	rs116616391	6	28582899	0.0384615384615384	0.646103342851977	0.461661137379557	0.161657528424824	0.942868890487635
breadth	chr6:28615601	6	28583378	0.0538461538461539	0.630996499498787	0.423615362183506	0.136342450138793	0.942868890487635
breadth	rs116591906	6	28583392	0.0846153846153846	-0.483468731536461	0.329697703000942	0.142539329948404	0.942868890487635
breadth	rs62402390	6	28583715	0.161538461538462	-0.0169070532351209	0.22092545283577	0.938998785789624	0.991683525628666
breadth	rs115362139	6	28583812	0.0384615384615384	0.646103342851977	0.461661137379557	0.161657528424824	0.942868890487635
breadth	rs116221160	6	28583981	0.0384615384615384	0.646103342851977	0.461661137379557	0.161657528424824	0.942868890487635
breadth	rs114672384	6	28584077	0.0384615384615384	0.646103342851977	0.461661137379557	0.161657528424824	0.942868890487635
breadth	rs34556183	6	28584775	0.146153846153846	-0.139959654882703	0.247365565095114	0.571529146907093	0.961776007440903
breadth	rs9380079	6	28585581	0.661538461538462	0.107849328669678	0.177740862618589	0.543997938157824	0.961776007440903
breadth	rs36103239	6	28586282	0.146153846153846	-0.139959654882703	0.247365565095114	0.571529146907093	0.961776007440903
breadth	rs62402392	6	28586320	0.153846153846154	-0.0278819118526002	0.224583419646118	0.901196932061666	0.989877380584311
breadth	rs6937826	6	28586694	0.146153846153846	-0.0519774241328359	0.228229084652511	0.819846560335827	0.984938931687435
breadth	rs11965972	6	28587402	0.146153846153846	-0.139959654882703	0.247365565095114	0.571529146907093	0.961776007440903
breadth	rs62402394	6	28588217	0.153846153846154	-0.0278819118526002	0.224583419646118	0.901196932061666	0.989877380584311
breadth	rs373126870	6	28590786	0.0538461538461539	0.135908056611322	0.386770025443496	0.725293965561717	0.970136578694272
breadth	rs12202926	6	28592536	0.615384615384615	0.0835589277358518	0.175539571113989	0.634065888026565	0.966347920739842
breadth	chr6:28624865	6	28592642	0.146153846153846	-0.139959654882703	0.247365565095114	0.571529146907093	0.961776007440903
breadth	rs10755646	6	28593473	0.169230769230769	-0.165918490954106	0.221162714935857	0.453128208179968	0.952894937502089
breadth	rs9766115	6	28594200	0.146153846153846	-0.139959654882703	0.247365565095114	0.571529146907093	0.961776007440903
breadth	rs12206581	6	28594342	0.230769230769231	0.0616335620071658	0.215890559428789	0.775272432762215	0.976523619941264
breadth	rs35051649	6	28595064	0.0846153846153846	-0.483468731536461	0.329697703000942	0.142539329948404	0.942868890487635
breadth	rs11970409	6	28595107	0.146153846153846	-0.139959654882703	0.247365565095114	0.571529146907093	0.961776007440903
breadth	rs9348810	6	28595646	0.661538461538462	0.107849328669678	0.177740862618589	0.543997938157824	0.961776007440903
breadth	rs7741058	6	28596420	0.169230769230769	-0.165918490954106	0.221162714935857	0.453128208179968	0.952894937502089
breadth	rs35778344	6	28599105	0.0846153846153846	-0.483468731536461	0.329697703000942	0.142539329948404	0.942868890487635
breadth	rs13220637	6	28599676	0.146153846153846	-0.139959654882703	0.247365565095114	0.571529146907093	0.961776007440903
breadth	rs13209646	6	28600128	0.0461538461538461	0.124850049727613	0.421682342193232	0.76717199019934	0.975605653671577
breadth	rs114782284	6	28600576	0.0461538461538461	-0.364490935056992	0.42679940022186	0.393099475533357	0.951061433674032
breadth	rs7746909	6	28600778	0.161538461538462	-0.0169070532351209	0.22092545283577	0.938998785789624	0.991683525628666
breadth	rs7767144	6	28600787	0.161538461538462	-0.0169070532351209	0.22092545283577	0.938998785789624	0.991683525628666
breadth	rs16894169	6	28600911	0.161538461538462	-0.0169070532351209	0.22092545283577	0.938998785789624	0.991683525628666
breadth	rs36069097	6	28601283	0.146153846153846	-0.139959654882703	0.247365565095114	0.571529146907093	0.961776007440903
breadth	rs9368568	6	28601301	0.661538461538462	0.107849328669678	0.177740862618589	0.543997938157824	0.961776007440903
breadth	rs62402400	6	28601789	0.146153846153846	-0.0519774241328359	0.228229084652511	0.819846560335827	0.984938931687435
breadth	rs6926221	6	28601796	0.661538461538462	0.107849328669678	0.177740862618589	0.543997938157824	0.961776007440903
breadth	rs16894171	6	28602272	0.153846153846154	-0.0278819118526002	0.224583419646118	0.901196932061666	0.989877380584311
breadth	rs12211927	6	28602631	0.646153846153846	0.151026729203573	0.174039072222511	0.385517602538817	0.950713940574659
breadth	rs56227726	6	28606018	0.161538461538462	-0.0169070532351209	0.22092545283577	0.938998785789624	0.991683525628666
breadth	rs10807034	6	28606173	0.192307692307692	-0.0532550190205849	0.216520175109897	0.805714209489162	0.982213422305478
breadth	rs10807035	6	28606367	0.192307692307692	-0.0532550190205849	0.216520175109897	0.805714209489162	0.982213422305478
breadth	rs10738069	6	28606603	0.184615384615385	-0.0680988798872893	0.216623116622207	0.753243296319241	0.973719851568882
breadth	rs9378185	6	28606662	0.615384615384615	0.133420686858299	0.177741338421268	0.452866196374107	0.952815549423751
breadth	rs116699970	6	28606752	0.0461538461538461	-0.364490935056992	0.42679940022186	0.393099475533357	0.951061433674032
breadth	rs4713173	6	28606988	0.153846153846154	-0.0278819118526002	0.224583419646118	0.901196932061666	0.989877380584311
breadth	rs10807037	6	28607253	0.184615384615385	-0.0680988798872893	0.216623116622207	0.753243296319241	0.973719851568882
breadth	rs34470113	6	28607995	0.130769230769231	-0.193499948174325	0.277948925946603	0.486321822284474	0.961776007440903
breadth	rs79124765	6	28608453	0.115384615384615	-0.0874325928162257	0.281770331205716	0.75633483069255	0.974411976799231
breadth	rs148390159	6	28608931	0.0538461538461539	0.384232859347821	0.386807546141025	0.320542462548855	0.942868890487635
breadth	rs1810619	6	28609097	0.615384615384615	0.133420686858299	0.177741338421268	0.452866196374107	0.952815549423751
breadth	rs2057296	6	28610296	0.138461538461538	-0.0576387664905155	0.244467692072763	0.813609184450197	0.984174618334453
breadth	rs6933018	6	28610361	0.176923076923077	-0.0748668697000677	0.229795291383534	0.744577115107089	0.970149353307375
breadth	rs6912479	6	28610362	0.176923076923077	-0.0748668697000677	0.229795291383534	0.744577115107089	0.970149353307375
breadth	chr6:28643659	6	28611436	0.130769230769231	-0.193499948174325	0.277948925946603	0.486321822284474	0.961776007440903
breadth	chr6:28643892	6	28611669	0.0846153846153846	0.16973623591289	0.331645927313281	0.60879130627075	0.964146682077853
breadth	rs10807039	6	28612596	0.176923076923077	-0.0748668697000677	0.229795291383534	0.744577115107089	0.970149353307375
breadth	rs62406542	6	28613097	0.146153846153846	-0.0299651210689563	0.240199521578599	0.900720711712698	0.989877380584311
breadth	rs7760867	6	28614400	0.176923076923077	-0.0748668697000677	0.229795291383534	0.744577115107089	0.970149353307375
breadth	rs7743296	6	28614610	0.138461538461538	-0.0576387664905155	0.244467692072763	0.813609184450197	0.984174618334453
breadth	rs7748225	6	28615292	0.176923076923077	-0.0748668697000677	0.229795291383534	0.744577115107089	0.970149353307375
breadth	rs732396	6	28616216	0.0538461538461539	-0.330922366498901	0.43525239038258	0.44707531744918	0.951061433674032
breadth	rs732395	6	28616327	0.176923076923077	-0.0748668697000677	0.229795291383534	0.744577115107089	0.970149353307375
breadth	rs1884936	6	28618751	0.153846153846154	-0.19767968831336	0.241989068068921	0.413988367980666	0.951061433674032
breadth	rs7775683	6	28622277	0.153846153846154	-0.19767968831336	0.241989068068921	0.413988367980666	0.951061433674032
breadth	rs2893966	6	28622337	0.153846153846154	-0.19767968831336	0.241989068068921	0.413988367980666	0.951061433674032
breadth	rs12662929	6	28622484	0.146153846153846	-0.0299651210689563	0.240199521578599	0.900720711712698	0.989877380584311
breadth	rs13193532	6	28622914	0.0769230769230769	-0.591733386550389	0.341540504935229	0.0831770448695211	0.942868890487635
breadth	rs1884937	6	28623724	0.153846153846154	-0.19767968831336	0.241989068068921	0.413988367980666	0.951061433674032
breadth	rs11970339	6	28624894	0.153846153846154	-0.19767968831336	0.241989068068921	0.413988367980666	0.951061433674032
breadth	rs9295775	6	28627469	0.153846153846154	-0.0173883349359956	0.2357121258783	0.941193900104376	0.992537090683574
breadth	rs34177106	6	28629510	0.161538461538462	-0.149162282545172	0.243912615661874	0.540842250054327	0.961776007440903
breadth	rs6925714	6	28629873	0.623076923076923	0.139773475152518	0.182648123739272	0.44411617718033	0.951061433674032
breadth	rs7767008	6	28630793	0.161538461538462	-0.149162282545172	0.243912615661874	0.540842250054327	0.961776007440903
breadth	rs16894184	6	28631731	0.0615384615384615	0.446702353199671	0.360532660450867	0.215343046290426	0.942868890487635
breadth	rs58490223	6	28633274	0.146153846153846	-0.0299651210689563	0.240199521578599	0.900720711712698	0.989877380584311
breadth	rs56389860	6	28634891	0.169230769230769	-0.146968149602601	0.231834551144484	0.526122923602715	0.961776007440903
breadth	rs4713175	6	28635592	0.107692307692308	-0.225410416500329	0.278895623698998	0.418961066371634	0.951061433674032
breadth	rs35128564	6	28635780	0.0769230769230769	-0.591733386550389	0.341540504935229	0.0831770448695211	0.942868890487635
breadth	rs61229539	6	28636643	0.176923076923077	-0.126499396176933	0.229117415739939	0.580868865315937	0.961776007440903
breadth	rs16894189	6	28641134	0.0692307692307692	0.354148068901451	0.332186499642809	0.286372940303682	0.942868890487635
breadth	rs16894191	6	28641689	0.146153846153846	-0.0299651210689563	0.240199521578599	0.900720711712698	0.989877380584311
breadth	rs3864294	6	28641957	0.1	0.495541566718759	0.344887921488672	0.15076939044576	0.942868890487635
breadth	rs9380083	6	28643896	0.630769230769231	0.179729238292825	0.182440514246683	0.324555872788577	0.942868890487635
breadth	rs62406553	6	28643988	0.153846153846154	-0.0173883349359956	0.2357121258783	0.941193900104376	0.992537090683574
breadth	rs9393921	6	28645170	0.630769230769231	0.179729238292825	0.182440514246683	0.324555872788577	0.942868890487635
breadth	rs16894194	6	28648083	0.176923076923077	-0.126499396176933	0.229117415739939	0.580868865315937	0.961776007440903
breadth	rs16894197	6	28648271	0.176923076923077	-0.126499396176933	0.229117415739939	0.580868865315937	0.961776007440903
breadth	rs35466817	6	28648320	0.176923076923077	-0.126499396176933	0.229117415739939	0.580868865315937	0.961776007440903
breadth	rs9885928	6	28650353	0.630769230769231	0.179729238292825	0.182440514246683	0.324555872788577	0.942868890487635
breadth	rs4486067	6	28650523	0.0769230769230769	-0.591733386550389	0.341540504935229	0.0831770448695211	0.942868890487635
breadth	rs13202664	6	28651091	0.0769230769230769	-0.591733386550389	0.341540504935229	0.0831770448695211	0.942868890487635
breadth	chr6:28683883	6	28651660	0.176923076923077	-0.126499396176933	0.229117415739939	0.580868865315937	0.961776007440903
breadth	rs6910361	6	28651780	0.0769230769230769	-0.591733386550389	0.341540504935229	0.0831770448695211	0.942868890487635
breadth	rs4711178	6	28654613	0.146153846153846	-0.198022765478448	0.248076795565734	0.424736037246309	0.951061433674032
breadth	rs11966966	6	28655388	0.161538461538462	-0.0529202769525196	0.229320376163729	0.817493442165363	0.984364151292383
breadth	rs11967609	6	28656109	0.161538461538462	-0.0529202769525196	0.229320376163729	0.817493442165363	0.984364151292383
breadth	rs9348811	6	28656119	0.623076923076923	0.18078950468275	0.18481675201474	0.327970713215141	0.942868890487635
breadth	rs2394120	6	28656452	0.161538461538462	-0.0529202769525196	0.229320376163729	0.817493442165363	0.984364151292383
breadth	rs2394121	6	28656489	0.161538461538462	-0.0529202769525196	0.229320376163729	0.817493442165363	0.984364151292383
breadth	rs34020953	6	28656754	0.161538461538462	-0.0529202769525196	0.229320376163729	0.817493442165363	0.984364151292383
breadth	rs12180700	6	28657190	0.623076923076923	0.18078950468275	0.18481675201474	0.327970713215141	0.942868890487635
breadth	rs138010458	6	28657280	0.0692307692307692	0.354148068901451	0.332186499642809	0.286372940303682	0.942868890487635
breadth	rs34953859	6	28657458	0.0615384615384615	-0.504215077673795	0.370694689383479	0.173769918793089	0.942868890487635
breadth	rs2394122	6	28658554	0.2	-0.159062530957415	0.207807030940851	0.444013256461502	0.951061433674032
breadth	rs4289643	6	28659035	0.615384615384615	0.161966386567796	0.186910801249996	0.386192045354651	0.951061433674032
breadth	rs7748643	6	28659407	0.261538461538461	-0.323143328743842	0.194288171129035	0.0962690680842272	0.942868890487635
breadth	rs7752875	6	28659863	0.669230769230769	0.196022882168593	0.191393991836818	0.305747836578174	0.942868890487635
breadth	rs60583357	6	28660101	0.0692307692307692	0.354148068901451	0.332186499642809	0.286372940303682	0.942868890487635
breadth	chr6:28692513	6	28660290	0.669230769230769	0.196022882168593	0.191393991836818	0.305747836578174	0.942868890487635
breadth	rs55776584	6	28660515	0.146153846153846	-0.198022765478448	0.248076795565734	0.424736037246309	0.951061433674032
breadth	rs1319075	6	28662521	0.638461538461538	0.228042997882178	0.189519099630283	0.228871138138916	0.942868890487635
breadth	rs6902736	6	28663410	0.669230769230769	0.196022882168593	0.191393991836818	0.305747836578174	0.942868890487635
breadth	rs6456831	6	28663530	0.669230769230769	0.196022882168593	0.191393991836818	0.305747836578174	0.942868890487635
breadth	rs6925718	6	28663538	0.0461538461538461	-0.364490935056992	0.42679940022186	0.393099475533357	0.951061433674032
breadth	rs4143771	6	28664631	0.669230769230769	0.196022882168593	0.191393991836818	0.305747836578174	0.942868890487635
breadth	rs7382112	6	28665109	0.661538461538462	0.183517984259792	0.192789857023966	0.341144228532742	0.942868890487635
breadth	rs7382146	6	28665362	0.638461538461538	0.21614113168409	0.189132369405203	0.253120189784736	0.942868890487635
breadth	rs2394149	6	28665934	0.623076923076923	0.211935538101801	0.192336373498231	0.270504949348255	0.942868890487635
breadth	rs1337585	6	28665944	0.661538461538462	0.183517984259792	0.192789857023966	0.341144228532742	0.942868890487635
breadth	rs7381993	6	28668072	0.638461538461538	0.21614113168409	0.189132369405203	0.253120189784736	0.942868890487635
breadth	rs7383248	6	28668480	0.661538461538462	0.183517984259792	0.192789857023966	0.341144228532742	0.942868890487635
breadth	rs6939576	6	28669315	0.2	-0.178185100644222	0.224451238085538	0.427271125787978	0.951061433674032
breadth	chr6:28701630	6	28669407	0.584615384615385	0.196079580462419	0.191480744078041	0.305827138444102	0.942868890487635
breadth	rs9295777	6	28669698	0.584615384615385	0.196079580462419	0.191480744078041	0.305827138444102	0.942868890487635
breadth	rs1107160	6	28671422	0.0538461538461539	-0.322823869714819	0.431116531242894	0.453972430791252	0.953181377709157
breadth	rs1107158	6	28671651	0.0538461538461539	-0.322823869714819	0.431116531242894	0.453972430791252	0.953181377709157
breadth	rs1107159	6	28671723	0.0538461538461539	-0.322823869714819	0.431116531242894	0.453972430791252	0.953181377709157
breadth	rs2893974	6	28671898	0.0538461538461539	-0.322823869714819	0.431116531242894	0.453972430791252	0.953181377709157
breadth	rs1107294	6	28672688	0.0538461538461539	-0.322823869714819	0.431116531242894	0.453972430791252	0.953181377709157
breadth	rs74686052	6	28672826	0.0538461538461539	-0.322823869714819	0.431116531242894	0.453972430791252	0.953181377709157
breadth	rs75197152	6	28672892	0.0538461538461539	-0.322823869714819	0.431116531242894	0.453972430791252	0.953181377709157
breadth	rs56092796	6	28672897	0.330769230769231	0.0586120568811738	0.203115109150796	0.772913734595261	0.975982222187547
breadth	rs115125105	6	28673401	0.0538461538461539	-0.322823869714819	0.431116531242894	0.453972430791252	0.953181377709157
breadth	rs111593707	6	28674119	0.0538461538461539	-0.322823869714819	0.431116531242894	0.453972430791252	0.953181377709157
breadth	chr6:28706367	6	28674144	0.0538461538461539	-0.322823869714819	0.431116531242894	0.453972430791252	0.953181377709157
breadth	rs7772289	6	28674322	0.553846153846154	0.149710054676753	0.190179071618723	0.431161444188726	0.951061433674032
breadth	rs7754365	6	28674494	0.0538461538461539	-0.322823869714819	0.431116531242894	0.453972430791252	0.953181377709157
breadth	rs7772373	6	28674628	0.0538461538461539	-0.322823869714819	0.431116531242894	0.453972430791252	0.953181377709157
breadth	rs7772482	6	28674675	0.0538461538461539	-0.322823869714819	0.431116531242894	0.453972430791252	0.953181377709157
breadth	rs7738101	6	28674798	0.0538461538461539	-0.322823869714819	0.431116531242894	0.453972430791252	0.953181377709157
breadth	rs113335053	6	28675286	0.0538461538461539	-0.322823869714819	0.431116531242894	0.453972430791252	0.953181377709157
breadth	rs6900797	6	28675347	0.0538461538461539	-0.322823869714819	0.431116531242894	0.453972430791252	0.953181377709157
breadth	rs6901325	6	28675630	0.0538461538461539	-0.322823869714819	0.431116531242894	0.453972430791252	0.953181377709157
breadth	rs6906105	6	28675860	0.0538461538461539	-0.322823869714819	0.431116531242894	0.453972430791252	0.953181377709157
breadth	rs6905871	6	28676013	0.0538461538461539	-0.322823869714819	0.431116531242894	0.453972430791252	0.953181377709157
breadth	rs6906506	6	28676074	0.0538461538461539	-0.322823869714819	0.431116531242894	0.453972430791252	0.953181377709157
breadth	rs9368570	6	28676193	0.330769230769231	0.0586120568811738	0.203115109150796	0.772913734595261	0.975982222187547
breadth	rs76799171	6	28676215	0.0538461538461539	-0.322823869714819	0.431116531242894	0.453972430791252	0.953181377709157
breadth	rs9366724	6	28676394	0.0769230769230769	0.482324941744889	0.376753213343059	0.200469693623902	0.942868890487635
breadth	rs9357072	6	28676458	0.0769230769230769	0.482324941744889	0.376753213343059	0.200469693623902	0.942868890487635
breadth	rs61657599	6	28677514	0.0538461538461539	-0.322823869714819	0.431116531242894	0.453972430791252	0.953181377709157
breadth	rs9368571	6	28677758	0.253846153846154	-0.0994477332002858	0.21249870568118	0.639790179671193	0.966347920739842
breadth	rs75780051	6	28677996	0.0538461538461539	-0.322823869714819	0.431116531242894	0.453972430791252	0.953181377709157
breadth	rs7775835	6	28678357	0.0615384615384615	-0.478617185038318	0.353824070347208	0.176152063957812	0.942868890487635
breadth	rs140041878	6	28678607	0.0538461538461539	-0.322823869714819	0.431116531242894	0.453972430791252	0.953181377709157
breadth	rs80053558	6	28678912	0.0538461538461539	-0.322823869714819	0.431116531242894	0.453972430791252	0.953181377709157
breadth	rs75844181	6	28679016	0.0538461538461539	-0.322823869714819	0.431116531242894	0.453972430791252	0.953181377709157
breadth	rs1891757	6	28679620	0.0538461538461539	-0.322823869714819	0.431116531242894	0.453972430791252	0.953181377709157
breadth	chr6:28712061	6	28679838	0.0769230769230769	0.374586558073891	0.321543793641789	0.244034051209674	0.942868890487635
breadth	rs1539586	6	28679868	0.307692307692308	-0.170755407709439	0.208200257890324	0.412130694057552	0.951061433674032
breadth	rs1539585	6	28679944	0.553846153846154	0.149710054676753	0.190179071618723	0.431161444188726	0.951061433674032
breadth	rs1539584	6	28679945	0.253846153846154	-0.0994477332002858	0.21249870568118	0.639790179671193	0.966347920739842
breadth	rs115582688	6	28680103	0.0769230769230769	0.374586558073891	0.321543793641789	0.244034051209674	0.942868890487635
breadth	rs1573970	6	28680173	0.0538461538461539	-0.322823869714819	0.431116531242894	0.453972430791252	0.953181377709157
breadth	rs1573969	6	28680285	0.0538461538461539	-0.322823869714819	0.431116531242894	0.453972430791252	0.953181377709157
breadth	rs112771452	6	28680467	0.0538461538461539	-0.322823869714819	0.431116531242894	0.453972430791252	0.953181377709157
breadth	chr6:28712864	6	28680641	0.0538461538461539	-0.322823869714819	0.431116531242894	0.453972430791252	0.953181377709157
breadth	rs72844382	6	28680892	0.253846153846154	-0.0994477332002858	0.21249870568118	0.639790179671193	0.966347920739842
breadth	rs56384403	6	28680975	0.0538461538461539	-0.322823869714819	0.431116531242894	0.453972430791252	0.953181377709157
breadth	rs10456364	6	28681444	0.538461538461538	0.136112635907839	0.192990441489224	0.480634916731183	0.961776007440903
breadth	rs10456365	6	28681804	0.538461538461538	0.136112635907839	0.192990441489224	0.480634916731183	0.961776007440903
breadth	rs76024870	6	28682372	0.0538461538461539	-0.322823869714819	0.431116531242894	0.453972430791252	0.953181377709157
breadth	rs9393925	6	28682442	0.0384615384615384	-0.602675879691694	0.469615206131211	0.199373058415253	0.942868890487635
breadth	rs9380085	6	28682763	0.207692307692308	-0.0102599265896753	0.225724553004252	0.963745994898638	0.997141089689256
breadth	rs9404960	6	28683649	0.538461538461538	0.136112635907839	0.192990441489224	0.480634916731183	0.961776007440903
breadth	rs142193829	6	28683693	0.0769230769230769	0.374586558073891	0.321543793641789	0.244034051209674	0.942868890487635
breadth	rs9391676	6	28683743	0.538461538461538	0.136112635907839	0.192990441489224	0.480634916731183	0.961776007440903
breadth	rs9767343	6	28683843	0.0538461538461539	-0.322823869714819	0.431116531242894	0.453972430791252	0.953181377709157
breadth	rs115397636	6	28684132	0.0461538461538461	-0.364490935056992	0.42679940022186	0.393099475533357	0.951061433674032
breadth	rs9767359	6	28684286	0.0538461538461539	-0.322823869714819	0.431116531242894	0.453972430791252	0.953181377709157
breadth	rs79179143	6	28684360	0.0538461538461539	-0.322823869714819	0.431116531242894	0.453972430791252	0.953181377709157
breadth	rs114051421	6	28684506	0.0538461538461539	-0.322823869714819	0.431116531242894	0.453972430791252	0.953181377709157
breadth	rs114383240	6	28684630	0.0769230769230769	0.374586558073891	0.321543793641789	0.244034051209674	0.942868890487635
breadth	rs74749613	6	28684714	0.0538461538461539	-0.322823869714819	0.431116531242894	0.453972430791252	0.953181377709157
breadth	rs76302449	6	28684754	0.0538461538461539	-0.322823869714819	0.431116531242894	0.453972430791252	0.953181377709157
breadth	rs61208746	6	28685118	0.0538461538461539	-0.322823869714819	0.431116531242894	0.453972430791252	0.953181377709157
breadth	rs58238888	6	28685279	0.0538461538461539	-0.322823869714819	0.431116531242894	0.453972430791252	0.953181377709157
breadth	rs546719369	6	28685324	0.0769230769230769	0.374586558073891	0.321543793641789	0.244034051209674	0.942868890487635
breadth	chr6:28717562	6	28685339	0.538461538461538	0.136112635907839	0.192990441489224	0.480634916731183	0.961776007440903
breadth	rs57693980	6	28685902	0.0538461538461539	-0.322823869714819	0.431116531242894	0.453972430791252	0.953181377709157
breadth	rs9366725	6	28685981	0.538461538461538	0.136112635907839	0.192990441489224	0.480634916731183	0.961776007440903
breadth	rs115162286	6	28686084	0.0769230769230769	0.374586558073891	0.321543793641789	0.244034051209674	0.942868890487635
breadth	rs79050600	6	28686185	0.0538461538461539	-0.322823869714819	0.431116531242894	0.453972430791252	0.953181377709157
breadth	rs2394152	6	28686284	0.538461538461538	0.136112635907839	0.192990441489224	0.480634916731183	0.961776007440903
breadth	rs113823147	6	28686298	0.0538461538461539	-0.322823869714819	0.431116531242894	0.453972430791252	0.953181377709157
breadth	rs150120410	6	28686390	0.0461538461538461	-0.364490935056992	0.42679940022186	0.393099475533357	0.951061433674032
breadth	rs9393928	6	28686592	0.223076923076923	-0.0813263610988916	0.214133842299208	0.704099679596383	0.969895739751886
breadth	rs9380086	6	28686819	0.223076923076923	-0.0813263610988916	0.214133842299208	0.704099679596383	0.969895739751886
breadth	rs56404349	6	28687469	0.207692307692308	-0.0102599265896753	0.225724553004252	0.963745994898638	0.997141089689256
breadth	rs116575156	6	28687489	0.0769230769230769	0.374586558073891	0.321543793641789	0.244034051209674	0.942868890487635
breadth	rs111467285	6	28687499	0.0461538461538461	-0.364490935056992	0.42679940022186	0.393099475533357	0.951061433674032
breadth	rs9688414	6	28687765	0.0538461538461539	-0.322823869714819	0.431116531242894	0.453972430791252	0.953181377709157
breadth	rs115174302	6	28687865	0.0769230769230769	0.482324941744889	0.376753213343059	0.200469693623902	0.942868890487635
breadth	rs9348812	6	28688315	0.207692307692308	-0.0102599265896753	0.225724553004252	0.963745994898638	0.997141089689256
breadth	rs112712202	6	28688438	0.0538461538461539	-0.322823869714819	0.431116531242894	0.453972430791252	0.953181377709157
breadth	rs77050371	6	28688843	0.0538461538461539	-0.322823869714819	0.431116531242894	0.453972430791252	0.953181377709157
breadth	rs6909960	6	28688921	0.0538461538461539	-0.322823869714819	0.431116531242894	0.453972430791252	0.953181377709157
breadth	rs73391152	6	28689004	0.0615384615384615	-0.168647537993	0.368693902461638	0.647370023708188	0.968458931956027
breadth	rs56296645	6	28689232	0.0538461538461539	-0.322823869714819	0.431116531242894	0.453972430791252	0.953181377709157
breadth	rs73391153	6	28689290	0.0615384615384615	-0.168647537993	0.368693902461638	0.647370023708188	0.968458931956027
breadth	rs80326437	6	28689661	0.0538461538461539	-0.322823869714819	0.431116531242894	0.453972430791252	0.953181377709157
breadth	rs74901699	6	28689712	0.0538461538461539	-0.322823869714819	0.431116531242894	0.453972430791252	0.953181377709157
breadth	rs77413278	6	28689758	0.0538461538461539	-0.322823869714819	0.431116531242894	0.453972430791252	0.953181377709157
breadth	rs77531101	6	28689980	0.0538461538461539	-0.322823869714819	0.431116531242894	0.453972430791252	0.953181377709157
breadth	rs4713178	6	28690100	0.538461538461538	0.136112635907839	0.192990441489224	0.480634916731183	0.961776007440903
breadth	rs76968338	6	28690649	0.0538461538461539	-0.322823869714819	0.431116531242894	0.453972430791252	0.953181377709157
breadth	rs116665653	6	28692468	0.0769230769230769	0.374586558073891	0.321543793641789	0.244034051209674	0.942868890487635
breadth	rs114469207	6	28692512	0.0538461538461539	-0.322823869714819	0.431116531242894	0.453972430791252	0.953181377709157
breadth	rs78615644	6	28692540	0.0538461538461539	-0.322823869714819	0.431116531242894	0.453972430791252	0.953181377709157
breadth	rs113085175	6	28692738	0.0538461538461539	-0.322823869714819	0.431116531242894	0.453972430791252	0.953181377709157
breadth	chr6:28725197	6	28692974	0.576923076923077	0.10826707095974	0.183860173158066	0.555958223279157	0.961776007440903
breadth	rs115592443	6	28693026	0.0769230769230769	0.374586558073891	0.321543793641789	0.244034051209674	0.942868890487635
breadth	rs114108993	6	28693765	0.0384615384615384	-0.581139372921348	0.473051405846737	0.219262723072779	0.942868890487635
breadth	rs12660605	6	28693883	0.207692307692308	-0.0102599265896753	0.225724553004252	0.963745994898638	0.997141089689256
breadth	rs79046736	6	28693903	0.0538461538461539	-0.322823869714819	0.431116531242894	0.453972430791252	0.953181377709157
breadth	rs1419094	6	28694392	0.0769230769230769	0.374586558073891	0.321543793641789	0.244034051209674	0.942868890487635
breadth	rs9348813	6	28694608	0.546153846153846	0.139908295518472	0.190361002262025	0.462362021094788	0.954853224942805
breadth	rs60311527	6	28694770	0.0538461538461539	-0.322823869714819	0.431116531242894	0.453972430791252	0.953181377709157
breadth	rs61703239	6	28694814	0.0538461538461539	-0.322823869714819	0.431116531242894	0.453972430791252	0.953181377709157
breadth	rs1954407	6	28695149	0.0769230769230769	0.374586558073891	0.321543793641789	0.244034051209674	0.942868890487635
breadth	rs7772111	6	28695299	0.0538461538461539	-0.322823869714819	0.431116531242894	0.453972430791252	0.953181377709157
breadth	rs7751884	6	28695430	0.0538461538461539	-0.322823869714819	0.431116531242894	0.453972430791252	0.953181377709157
breadth	rs7772682	6	28695668	0.0538461538461539	-0.322823869714819	0.431116531242894	0.453972430791252	0.953181377709157
breadth	rs113279711	6	28696524	0.0538461538461539	-0.322823869714819	0.431116531242894	0.453972430791252	0.953181377709157
breadth	rs150814685	6	28696772	0.0538461538461539	-0.322823869714819	0.431116531242894	0.453972430791252	0.953181377709157
breadth	rs114339006	6	28696794	0.0538461538461539	-0.322823869714819	0.431116531242894	0.453972430791252	0.953181377709157
breadth	rs114950784	6	28696844	0.0538461538461539	-0.322823869714819	0.431116531242894	0.453972430791252	0.953181377709157
breadth	rs2893973	6	28697086	0.207692307692308	-0.0102599265896753	0.225724553004252	0.963745994898638	0.997141089689256
breadth	rs116539185	6	28697091	0.0461538461538461	-0.364490935056992	0.42679940022186	0.393099475533357	0.951061433674032
breadth	rs17280797	6	28697625	0.0538461538461539	-0.322823869714819	0.431116531242894	0.453972430791252	0.953181377709157
breadth	rs17280818	6	28697751	0.0538461538461539	-0.322823869714819	0.431116531242894	0.453972430791252	0.953181377709157
breadth	rs17346574	6	28697832	0.0538461538461539	-0.322823869714819	0.431116531242894	0.453972430791252	0.953181377709157
breadth	rs16894234	6	28697964	0.0769230769230769	0.374586558073891	0.321543793641789	0.244034051209674	0.942868890487635
breadth	rs114766711	6	28698080	0.0538461538461539	-0.322823869714819	0.431116531242894	0.453972430791252	0.953181377709157
breadth	rs2211495	6	28698668	0.0769230769230769	0.374586558073891	0.321543793641789	0.244034051209674	0.942868890487635
breadth	rs16894237	6	28698908	0.0769230769230769	0.374586558073891	0.321543793641789	0.244034051209674	0.942868890487635
breadth	rs7755641	6	28699369	0.0538461538461539	-0.322823869714819	0.431116531242894	0.453972430791252	0.953181377709157
breadth	rs10498733	6	28699691	0.0538461538461539	-0.322823869714819	0.431116531242894	0.453972430791252	0.953181377709157
breadth	rs9257110	6	28700089	0.207692307692308	-0.0102599265896753	0.225724553004252	0.963745994898638	0.997141089689256
breadth	rs1936180	6	28700147	0.0538461538461539	-0.322823869714819	0.431116531242894	0.453972430791252	0.953181377709157
breadth	rs7760656	6	28700197	0.0538461538461539	-0.322823869714819	0.431116531242894	0.453972430791252	0.953181377709157
breadth	rs9257111	6	28700500	0.207692307692308	-0.0102599265896753	0.225724553004252	0.963745994898638	0.997141089689256
breadth	rs17281186	6	28701516	0.0538461538461539	-0.322823869714819	0.431116531242894	0.453972430791252	0.953181377709157
breadth	rs9257112	6	28702113	0.207692307692308	-0.0102599265896753	0.225724553004252	0.963745994898638	0.997141089689256
breadth	rs147485707	6	28702829	0.0769230769230769	0.374586558073891	0.321543793641789	0.244034051209674	0.942868890487635
breadth	rs7748319	6	28703149	0.0538461538461539	-0.322823869714819	0.431116531242894	0.453972430791252	0.953181377709157
breadth	rs1233572	6	28703244	0.546153846153846	0.139908295518472	0.190361002262025	0.462362021094788	0.954853224942805
breadth	rs2893970	6	28703281	0.207692307692308	-0.0102599265896753	0.225724553004252	0.963745994898638	0.997141089689256
breadth	rs7766599	6	28703432	0.0538461538461539	-0.322823869714819	0.431116531242894	0.453972430791252	0.953181377709157
breadth	rs116232681	6	28703672	0.0769230769230769	0.374586558073891	0.321543793641789	0.244034051209674	0.942868890487635
breadth	rs55891766	6	28704010	0.0538461538461539	-0.322823869714819	0.431116531242894	0.453972430791252	0.953181377709157
breadth	rs2394130	6	28704775	0.207692307692308	-0.0102599265896753	0.225724553004252	0.963745994898638	0.997141089689256
breadth	rs115975470	6	28705222	0.0769230769230769	0.374586558073891	0.321543793641789	0.244034051209674	0.942868890487635
breadth	rs9257114	6	28705635	0.207692307692308	-0.0102599265896753	0.225724553004252	0.963745994898638	0.997141089689256
breadth	rs3869043	6	28706535	0.207692307692308	-0.0102599265896753	0.225724553004252	0.963745994898638	0.997141089689256
breadth	rs59959723	6	28706663	0.0384615384615384	-0.619076543655246	0.469587557492732	0.187389512128351	0.942868890487635
breadth	rs116118793	6	28706891	0.0769230769230769	0.374586558073891	0.321543793641789	0.244034051209674	0.942868890487635
breadth	rs880638	6	28706912	0.646153846153846	0.294235794985409	0.182514423283802	0.106935062990968	0.942868890487635
breadth	rs535887599	6	28707155	0.0461538461538461	-0.753600182187298	0.405486788323476	0.0630969985899566	0.942868890487635
breadth	rs9257115	6	28707453	0.207692307692308	-0.0102599265896753	0.225724553004252	0.963745994898638	0.997141089689256
breadth	rs116776976	6	28707805	0.0769230769230769	0.374586558073891	0.321543793641789	0.244034051209674	0.942868890487635
breadth	rs3873209	6	28708055	0.0384615384615384	-0.619076543655246	0.469587557492732	0.187389512128351	0.942868890487635
breadth	rs148076211	6	28708629	0.0384615384615384	-0.619076543655246	0.469587557492732	0.187389512128351	0.942868890487635
breadth	rs61094745	6	28709313	0.0384615384615384	-0.619076543655246	0.469587557492732	0.187389512128351	0.942868890487635
breadth	rs1233575	6	28709895	0.561538461538462	0.173947277312076	0.187811599745793	0.354352638509685	0.942868890487635
breadth	rs7765829	6	28710227	0.0384615384615384	-0.619076543655246	0.469587557492732	0.187389512128351	0.942868890487635
breadth	rs1233576	6	28710244	0.561538461538462	0.173947277312076	0.187811599745793	0.354352638509685	0.942868890487635
breadth	rs1233577	6	28710303	0.561538461538462	0.173947277312076	0.187811599745793	0.354352638509685	0.942868890487635
breadth	rs114955469	6	28710562	0.0384615384615384	-0.619076543655246	0.469587557492732	0.187389512128351	0.942868890487635
breadth	rs3905240	6	28711334	0.0384615384615384	-0.619076543655246	0.469587557492732	0.187389512128351	0.942868890487635
breadth	rs114359523	6	28711662	0.0769230769230769	0.374586558073891	0.321543793641789	0.244034051209674	0.942868890487635
breadth	rs58104924	6	28712008	0.0384615384615384	-0.619076543655246	0.469587557492732	0.187389512128351	0.942868890487635
breadth	rs1233578	6	28712247	0.107692307692308	-0.414091718617966	0.266646521937677	0.120432390065588	0.942868890487635
breadth	rs9257117	6	28713035	0.207692307692308	-0.0102599265896753	0.225724553004252	0.963745994898638	0.997141089689256
breadth	rs116776021	6	28713877	0.0769230769230769	0.374586558073891	0.321543793641789	0.244034051209674	0.942868890487635
breadth	rs1233582	6	28714044	0.0692307692307692	-0.672023593173895	0.339847004727499	0.0479930687656172	0.942868890487635
breadth	rs57876318	6	28714204	0.0615384615384615	-0.168647537993	0.368693902461638	0.647370023708188	0.968458931956027
breadth	rs115592698	6	28714424	0.0769230769230769	0.374586558073891	0.321543793641789	0.244034051209674	0.942868890487635
breadth	rs9257124	6	28714723	0.207692307692308	-0.0102599265896753	0.225724553004252	0.963745994898638	0.997141089689256
breadth	rs7763390	6	28714761	0.115384615384615	0.068187050627355	0.289145359806404	0.81357022279851	0.984160161138919
breadth	rs116157862	6	28715516	0.0769230769230769	0.374586558073891	0.321543793641789	0.244034051209674	0.942868890487635
breadth	rs6909102	6	28715537	0.115384615384615	0.068187050627355	0.289145359806404	0.81357022279851	0.984160161138919
breadth	rs6929372	6	28715564	0.115384615384615	0.068187050627355	0.289145359806404	0.81357022279851	0.984160161138919
breadth	rs114227105	6	28715583	0.0769230769230769	0.374586558073891	0.321543793641789	0.244034051209674	0.942868890487635
breadth	rs1233584	6	28715604	0.569230769230769	0.182987728976119	0.187412862822102	0.328872070787392	0.942868890487635
breadth	rs11964849	6	28715769	0.0769230769230769	-0.323989566028432	0.339381598550698	0.339756328315701	0.942868890487635
breadth	rs11969803	6	28715911	0.0769230769230769	-0.323989566028432	0.339381598550698	0.339756328315701	0.942868890487635
breadth	rs1233585	6	28716345	0.0692307692307692	-0.672023593173895	0.339847004727499	0.0479930687656172	0.942868890487635
breadth	rs75888590	6	28716675	0.0384615384615384	-0.619076543655246	0.469587557492732	0.187389512128351	0.942868890487635
breadth	rs111836343	6	28716962	0.0384615384615384	-0.619076543655246	0.469587557492732	0.187389512128351	0.942868890487635
breadth	rs72847135	6	28717256	0.115384615384615	0.068187050627355	0.289145359806404	0.81357022279851	0.984160161138919
breadth	rs1233586	6	28718215	0.561538461538462	0.173947277312076	0.187811599745793	0.354352638509685	0.942868890487635
breadth	rs9257128	6	28718300	0.207692307692308	-0.0102599265896753	0.225724553004252	0.963745994898638	0.997141089689256
breadth	rs7742889	6	28718402	0.0384615384615384	-0.619076543655246	0.469587557492732	0.187389512128351	0.942868890487635
breadth	rs9257129	6	28719066	0.207692307692308	-0.0102599265896753	0.225724553004252	0.963745994898638	0.997141089689256
breadth	rs55641015	6	28719469	0.0384615384615384	-0.619076543655246	0.469587557492732	0.187389512128351	0.942868890487635
breadth	rs1233587	6	28719755	0.146153846153846	-0.148422064274337	0.260002034530197	0.568101579739012	0.961776007440903
breadth	chr6:28752152	6	28719929	0.115384615384615	0.068187050627355	0.289145359806404	0.81357022279851	0.984160161138919
breadth	rs1233590	6	28720712	0.561538461538462	0.173947277312076	0.187811599745793	0.354352638509685	0.942868890487635
breadth	rs1233591	6	28720982	0.561538461538462	0.173947277312076	0.187811599745793	0.354352638509685	0.942868890487635
breadth	rs55795312	6	28721039	0.115384615384615	0.068187050627355	0.289145359806404	0.81357022279851	0.984160161138919
breadth	rs7758691	6	28721314	0.0769230769230769	-0.323989566028432	0.339381598550698	0.339756328315701	0.942868890487635
breadth	rs9257131	6	28721495	0.207692307692308	-0.0102599265896753	0.225724553004252	0.963745994898638	0.997141089689256
breadth	rs1742741	6	28721534	0.146153846153846	-0.148422064274337	0.260002034530197	0.568101579739012	0.961776007440903
breadth	rs3852212	6	28721653	0.0384615384615384	-0.619076543655246	0.469587557492732	0.187389512128351	0.942868890487635
breadth	rs116573972	6	28721815	0.0769230769230769	0.374586558073891	0.321543793641789	0.244034051209674	0.942868890487635
breadth	rs62408379	6	28722076	0.107692307692308	-0.202382810134524	0.284831914736127	0.477372944828095	0.960671213244212
breadth	rs72847141	6	28722114	0.115384615384615	0.068187050627355	0.289145359806404	0.81357022279851	0.984160161138919
breadth	rs147743910	6	28722296	0.0769230769230769	0.374586558073891	0.321543793641789	0.244034051209674	0.942868890487635
breadth	rs17338569	6	28722799	0.115384615384615	0.068187050627355	0.289145359806404	0.81357022279851	0.984160161138919
breadth	rs9257132	6	28722860	0.207692307692308	-0.0102599265896753	0.225724553004252	0.963745994898638	0.997141089689256
breadth	rs75492882	6	28722929	0.0384615384615384	-0.619076543655246	0.469587557492732	0.187389512128351	0.942868890487635
breadth	rs9257134	6	28723426	0.561538461538462	0.173947277312076	0.187811599745793	0.354352638509685	0.942868890487635
breadth	rs138113368	6	28723499	0.0769230769230769	0.374586558073891	0.321543793641789	0.244034051209674	0.942868890487635
breadth	rs57780419	6	28723723	0.115384615384615	0.068187050627355	0.289145359806404	0.81357022279851	0.984160161138919
breadth	rs9257135	6	28723835	0.561538461538462	0.173947277312076	0.187811599745793	0.354352638509685	0.942868890487635
breadth	rs1235176	6	28723978	0.561538461538462	0.173947277312076	0.187811599745793	0.354352638509685	0.942868890487635
breadth	rs57170714	6	28723986	0.0384615384615384	-0.619076543655246	0.469587557492732	0.187389512128351	0.942868890487635
breadth	rs1742742	6	28724079	0.569230769230769	0.182987728976119	0.187412862822102	0.328872070787392	0.942868890487635
breadth	rs17398081	6	28724852	0.0384615384615384	-0.619076543655246	0.469587557492732	0.187389512128351	0.942868890487635
breadth	rs148545514	6	28725240	0.0384615384615384	-0.619076543655246	0.469587557492732	0.187389512128351	0.942868890487635
breadth	rs59233561	6	28725415	0.0384615384615384	-0.619076543655246	0.469587557492732	0.187389512128351	0.942868890487635
breadth	rs59475656	6	28725620	0.0384615384615384	-0.619076543655246	0.469587557492732	0.187389512128351	0.942868890487635
breadth	rs61173069	6	28725704	0.115384615384615	0.068187050627355	0.289145359806404	0.81357022279851	0.984160161138919
breadth	rs56003969	6	28726173	0.0384615384615384	-0.619076543655246	0.469587557492732	0.187389512128351	0.942868890487635
breadth	rs73403143	6	28726613	0.0769230769230769	-0.323989566028432	0.339381598550698	0.339756328315701	0.942868890487635
breadth	rs57748269	6	28727547	0.0384615384615384	-0.619076543655246	0.469587557492732	0.187389512128351	0.942868890487635
breadth	rs58288624	6	28727596	0.0384615384615384	-0.619076543655246	0.469587557492732	0.187389512128351	0.942868890487635
breadth	rs1233596	6	28727673	0.561538461538462	0.173947277312076	0.187811599745793	0.354352638509685	0.942868890487635
breadth	rs1233597	6	28728329	0.146153846153846	-0.148422064274337	0.260002034530197	0.568101579739012	0.961776007440903
breadth	rs1233598	6	28728722	0.561538461538462	0.173947277312076	0.187811599745793	0.354352638509685	0.942868890487635
breadth	rs116670707	6	28728871	0.0769230769230769	0.374586558073891	0.321543793641789	0.244034051209674	0.942868890487635
breadth	rs78286488	6	28729330	0.0461538461538461	-0.364490935056992	0.42679940022186	0.393099475533357	0.951061433674032
breadth	rs114202915	6	28729634	0.0769230769230769	0.374586558073891	0.321543793641789	0.244034051209674	0.942868890487635
breadth	rs115169585	6	28729812	0.0461538461538461	-0.364490935056992	0.42679940022186	0.393099475533357	0.951061433674032
breadth	rs74637441	6	28729835	0.0461538461538461	-0.364490935056992	0.42679940022186	0.393099475533357	0.951061433674032
breadth	rs9257144	6	28729981	0.207692307692308	-0.0102599265896753	0.225724553004252	0.963745994898638	0.997141089689256
breadth	rs73403149	6	28729994	0.0769230769230769	-0.323989566028432	0.339381598550698	0.339756328315701	0.942868890487635
breadth	rs56098960	6	28731086	0.0384615384615384	-0.619076543655246	0.469587557492732	0.187389512128351	0.942868890487635
breadth	rs79800940	6	28731263	0.0384615384615384	-0.619076543655246	0.469587557492732	0.187389512128351	0.942868890487635
breadth	rs76587225	6	28731385	0.0384615384615384	-0.619076543655246	0.469587557492732	0.187389512128351	0.942868890487635
breadth	rs77084790	6	28731671	0.0384615384615384	-0.619076543655246	0.469587557492732	0.187389512128351	0.942868890487635
breadth	rs9257148	6	28731809	0.184615384615385	0.0494140081819385	0.233869782313705	0.832662113729797	0.988437458712075
breadth	rs9257149	6	28731925	0.253846153846154	-0.0994477332002858	0.21249870568118	0.639790179671193	0.966347920739842
breadth	rs9257150	6	28731960	0.253846153846154	-0.0994477332002858	0.21249870568118	0.639790179671193	0.966347920739842
breadth	rs116612399	6	28732127	0.0384615384615384	-0.619076543655246	0.469587557492732	0.187389512128351	0.942868890487635
breadth	rs116450899	6	28732209	0.0769230769230769	0.374586558073891	0.321543793641789	0.244034051209674	0.942868890487635
breadth	rs3852213	6	28732364	0.0384615384615384	-0.619076543655246	0.469587557492732	0.187389512128351	0.942868890487635
breadth	rs75525270	6	28732806	0.0384615384615384	-0.619076543655246	0.469587557492732	0.187389512128351	0.942868890487635
breadth	rs77057108	6	28732869	0.0384615384615384	-0.619076543655246	0.469587557492732	0.187389512128351	0.942868890487635
breadth	rs1233601	6	28733212	0.592307692307692	0.146121255644565	0.188668491745632	0.438642973640961	0.951061433674032
breadth	rs1233602	6	28733403	0.561538461538462	0.173947277312076	0.187811599745793	0.354352638509685	0.942868890487635
breadth	rs58258185	6	28733724	0.0384615384615384	-0.619076543655246	0.469587557492732	0.187389512128351	0.942868890487635
breadth	rs57965355	6	28733787	0.0384615384615384	-0.619076543655246	0.469587557492732	0.187389512128351	0.942868890487635
breadth	rs1233605	6	28734806	0.6	0.161178768381495	0.191439627254304	0.399827127987027	0.951061433674032
breadth	rs78195322	6	28735192	0.0384615384615384	-0.619076543655246	0.469587557492732	0.187389512128351	0.942868890487635
breadth	rs74969965	6	28735357	0.0384615384615384	-0.619076543655246	0.469587557492732	0.187389512128351	0.942868890487635
breadth	rs1233607	6	28735842	0.569230769230769	0.182987728976119	0.187412862822102	0.328872070787392	0.942868890487635
breadth	rs111616018	6	28736070	0.0384615384615384	-0.619076543655246	0.469587557492732	0.187389512128351	0.942868890487635
breadth	rs1233608	6	28736189	0.0692307692307692	-0.672023593173895	0.339847004727499	0.0479930687656172	0.942868890487635
breadth	rs116299896	6	28736211	0.0384615384615384	-0.619076543655246	0.469587557492732	0.187389512128351	0.942868890487635
breadth	rs9257157	6	28736484	0.253846153846154	-0.0994477332002858	0.21249870568118	0.639790179671193	0.966347920739842
breadth	rs112001540	6	28736485	0.0384615384615384	-0.619076543655246	0.469587557492732	0.187389512128351	0.942868890487635
breadth	rs112033028	6	28736597	0.0384615384615384	-0.619076543655246	0.469587557492732	0.187389512128351	0.942868890487635
breadth	rs75265644	6	28736648	0.0384615384615384	-0.619076543655246	0.469587557492732	0.187389512128351	0.942868890487635
breadth	rs145949361	6	28736965	0.0769230769230769	0.374586558073891	0.321543793641789	0.244034051209674	0.942868890487635
breadth	rs9257158	6	28736973	0.330769230769231	0.0586120568811738	0.203115109150796	0.772913734595261	0.975982222187547
breadth	rs78086507	6	28737976	0.0384615384615384	-0.619076543655246	0.469587557492732	0.187389512128351	0.942868890487635
breadth	rs75042255	6	28737988	0.0384615384615384	-0.619076543655246	0.469587557492732	0.187389512128351	0.942868890487635
breadth	rs60252686	6	28738320	0.0384615384615384	-0.619076543655246	0.469587557492732	0.187389512128351	0.942868890487635
breadth	rs1233613	6	28738609	0.6	0.161178768381495	0.191439627254304	0.399827127987027	0.951061433674032
breadth	rs6923795	6	28739132	0.0384615384615384	-0.619076543655246	0.469587557492732	0.187389512128351	0.942868890487635
breadth	rs1233614	6	28739322	0.0692307692307692	-0.672023593173895	0.339847004727499	0.0479930687656172	0.942868890487635
breadth	rs1233615	6	28739584	0.569230769230769	0.182987728976119	0.187412862822102	0.328872070787392	0.942868890487635
breadth	rs1233616	6	28739884	0.569230769230769	0.182987728976119	0.187412862822102	0.328872070787392	0.942868890487635
breadth	rs56165011	6	28740425	0.0384615384615384	-0.619076543655246	0.469587557492732	0.187389512128351	0.942868890487635
breadth	rs55659253	6	28740500	0.0384615384615384	-0.619076543655246	0.469587557492732	0.187389512128351	0.942868890487635
breadth	rs55764335	6	28740622	0.0384615384615384	-0.619076543655246	0.469587557492732	0.187389512128351	0.942868890487635
breadth	rs1233617	6	28741162	0.569230769230769	0.182987728976119	0.187412862822102	0.328872070787392	0.942868890487635
breadth	rs9257168	6	28741954	0.207692307692308	-0.0102599265896753	0.225724553004252	0.963745994898638	0.997141089689256
breadth	rs79128439	6	28742331	0.0384615384615384	-0.619076543655246	0.469587557492732	0.187389512128351	0.942868890487635
breadth	rs1311915	6	28742340	0.569230769230769	0.182987728976119	0.187412862822102	0.328872070787392	0.942868890487635
breadth	rs78142681	6	28742592	0.0384615384615384	-0.619076543655246	0.469587557492732	0.187389512128351	0.942868890487635
breadth	rs74358341	6	28742792	0.0384615384615384	-0.619076543655246	0.469587557492732	0.187389512128351	0.942868890487635
breadth	rs9257171	6	28744021	0.0769230769230769	0.374586558073891	0.321543793641789	0.244034051209674	0.942868890487635
breadth	rs113931894	6	28744045	0.0384615384615384	-0.619076543655246	0.469587557492732	0.187389512128351	0.942868890487635
breadth	rs9257172	6	28744305	0.253846153846154	-0.0994477332002858	0.21249870568118	0.639790179671193	0.966347920739842
breadth	rs113224044	6	28744614	0.0384615384615384	-0.619076543655246	0.469587557492732	0.187389512128351	0.942868890487635
breadth	rs77557831	6	28744668	0.0384615384615384	-0.619076543655246	0.469587557492732	0.187389512128351	0.942868890487635
breadth	rs77371395	6	28744828	0.0384615384615384	-0.619076543655246	0.469587557492732	0.187389512128351	0.942868890487635
breadth	rs148092311	6	28745638	0.0384615384615384	-0.619076543655246	0.469587557492732	0.187389512128351	0.942868890487635
breadth	chr6:28779002	6	28746779	0.0384615384615384	-0.619076543655246	0.469587557492732	0.187389512128351	0.942868890487635
breadth	rs2154026	6	28746841	0.0384615384615384	-0.619076543655246	0.469587557492732	0.187389512128351	0.942868890487635
breadth	rs9257175	6	28746945	0.253846153846154	-0.0994477332002858	0.21249870568118	0.639790179671193	0.966347920739842
breadth	rs114087466	6	28747413	0.0769230769230769	0.374586558073891	0.321543793641789	0.244034051209674	0.942868890487635
breadth	rs116414370	6	28747614	0.0461538461538461	-0.364490935056992	0.42679940022186	0.393099475533357	0.951061433674032
breadth	rs9257176	6	28747858	0.253846153846154	-0.0994477332002858	0.21249870568118	0.639790179671193	0.966347920739842
breadth	rs1233622	6	28747902	0.569230769230769	0.182987728976119	0.187412862822102	0.328872070787392	0.942868890487635
breadth	rs6916286	6	28747985	0.0384615384615384	-0.619076543655246	0.469587557492732	0.187389512128351	0.942868890487635
breadth	rs57791058	6	28747997	0.0384615384615384	-0.619076543655246	0.469587557492732	0.187389512128351	0.942868890487635
breadth	rs114507697	6	28748715	0.0769230769230769	0.374586558073891	0.321543793641789	0.244034051209674	0.942868890487635
breadth	rs7758798	6	28749012	0.0384615384615384	-0.619076543655246	0.469587557492732	0.187389512128351	0.942868890487635
breadth	rs79141865	6	28749460	0.0384615384615384	-0.619076543655246	0.469587557492732	0.187389512128351	0.942868890487635
breadth	rs113122071	6	28749477	0.0384615384615384	-0.619076543655246	0.469587557492732	0.187389512128351	0.942868890487635
breadth	chr6:28782786	6	28750563	0.623076923076923	0.0466691855465972	0.205199855018989	0.820087187586066	0.984938931687435
breadth	chr6:28782788	6	28750565	0.0384615384615384	-0.457989300701481	0.422467167944029	0.278328182363665	0.942868890487635
breadth	rs1233626	6	28750696	0.561538461538462	0.173947277312076	0.187811599745793	0.354352638509685	0.942868890487635
breadth	rs1311916	6	28750872	0.561538461538462	0.173947277312076	0.187811599745793	0.354352638509685	0.942868890487635
breadth	rs1233627	6	28751727	0.561538461538462	0.173947277312076	0.187811599745793	0.354352638509685	0.942868890487635
breadth	rs113651343	6	28751979	0.0384615384615384	-0.619076543655246	0.469587557492732	0.187389512128351	0.942868890487635
breadth	rs113904352	6	28751985	0.0384615384615384	-0.619076543655246	0.469587557492732	0.187389512128351	0.942868890487635
breadth	rs75659458	6	28752048	0.0384615384615384	-0.619076543655246	0.469587557492732	0.187389512128351	0.942868890487635
breadth	rs61270555	6	28752701	0.0461538461538461	-0.364490935056992	0.42679940022186	0.393099475533357	0.951061433674032
breadth	rs7751451	6	28752883	0.0384615384615384	-0.619076543655246	0.469587557492732	0.187389512128351	0.942868890487635
breadth	rs116437220	6	28752989	0.0769230769230769	0.374586558073891	0.321543793641789	0.244034051209674	0.942868890487635
breadth	rs114965386	6	28753752	0.0769230769230769	0.374586558073891	0.321543793641789	0.244034051209674	0.942868890487635
breadth	rs57558053	6	28753779	0.0769230769230769	0.374586558073891	0.321543793641789	0.244034051209674	0.942868890487635
breadth	rs80084812	6	28753990	0.0384615384615384	-0.619076543655246	0.469587557492732	0.187389512128351	0.942868890487635
breadth	rs114607660	6	28754072	0.0769230769230769	0.374586558073891	0.321543793641789	0.244034051209674	0.942868890487635
breadth	rs76761992	6	28754237	0.0384615384615384	-0.619076543655246	0.469587557492732	0.187389512128351	0.942868890487635
breadth	rs78213451	6	28754430	0.0384615384615384	-0.619076543655246	0.469587557492732	0.187389512128351	0.942868890487635
breadth	rs111621381	6	28754459	0.0384615384615384	-0.619076543655246	0.469587557492732	0.187389512128351	0.942868890487635
breadth	rs9257181	6	28754520	0.330769230769231	0.0586120568811738	0.203115109150796	0.772913734595261	0.975982222187547
breadth	rs9257182	6	28754817	0.0692307692307692	-0.672023593173895	0.339847004727499	0.0479930687656172	0.942868890487635
breadth	rs116358919	6	28755650	0.0384615384615384	-0.619076543655246	0.469587557492732	0.187389512128351	0.942868890487635
breadth	rs115174438	6	28755896	0.0384615384615384	-0.619076543655246	0.469587557492732	0.187389512128351	0.942868890487635
breadth	rs115092703	6	28756136	0.0384615384615384	-0.619076543655246	0.469587557492732	0.187389512128351	0.942868890487635
breadth	rs9257185	6	28756405	0.207692307692308	-0.0102599265896753	0.225724553004252	0.963745994898638	0.997141089689256
breadth	rs9257186	6	28756483	0.253846153846154	-0.0994477332002858	0.21249870568118	0.639790179671193	0.966347920739842
breadth	rs6938988	6	28756995	0.0384615384615384	-0.619076543655246	0.469587557492732	0.187389512128351	0.942868890487635
breadth	chr6:28789377	6	28757154	0.0538461538461539	-0.584155329714152	0.397507141144815	0.14168454975857	0.942868890487635
breadth	chr6:28789379	6	28757156	0.0384615384615384	-0.619076543655246	0.469587557492732	0.187389512128351	0.942868890487635
breadth	chr6:28789380	6	28757157	0.0384615384615384	-0.619076543655246	0.469587557492732	0.187389512128351	0.942868890487635
breadth	rs6939948	6	28757573	0.0384615384615384	-0.619076543655246	0.469587557492732	0.187389512128351	0.942868890487635
breadth	rs9380090	6	28758828	0.330769230769231	0.0586120568811738	0.203115109150796	0.772913734595261	0.975982222187547
breadth	rs116010379	6	28759594	0.0769230769230769	0.374586558073891	0.321543793641789	0.244034051209674	0.942868890487635
breadth	rs116361574	6	28759854	0.0769230769230769	0.374586558073891	0.321543793641789	0.244034051209674	0.942868890487635
breadth	rs2754761	6	28760601	0.0384615384615384	-0.619076543655246	0.469587557492732	0.187389512128351	0.942868890487635
breadth	rs2765223	6	28761208	0.0384615384615384	-0.619076543655246	0.469587557492732	0.187389512128351	0.942868890487635
breadth	rs2754762	6	28761471	0.0384615384615384	-0.619076543655246	0.469587557492732	0.187389512128351	0.942868890487635
breadth	rs9378107	6	28761683	0.253846153846154	-0.0994477332002858	0.21249870568118	0.639790179671193	0.966347920739842
breadth	rs56030816	6	28762581	0.0384615384615384	-0.619076543655246	0.469587557492732	0.187389512128351	0.942868890487635
breadth	rs56374518	6	28762605	0.0384615384615384	-0.619076543655246	0.469587557492732	0.187389512128351	0.942868890487635
breadth	rs1810750	6	28762999	0.0384615384615384	-0.619076543655246	0.469587557492732	0.187389512128351	0.942868890487635
breadth	rs115174831	6	28763736	0.0384615384615384	-0.619076543655246	0.469587557492732	0.187389512128351	0.942868890487635
breadth	rs116520285	6	28763796	0.0384615384615384	-0.619076543655246	0.469587557492732	0.187389512128351	0.942868890487635
breadth	rs116303970	6	28763825	0.0384615384615384	-0.619076543655246	0.469587557492732	0.187389512128351	0.942868890487635
breadth	rs140619884	6	28764097	0.0384615384615384	-0.619076543655246	0.469587557492732	0.187389512128351	0.942868890487635
breadth	rs114741267	6	28764668	0.0384615384615384	-0.619076543655246	0.469587557492732	0.187389512128351	0.942868890487635
breadth	rs28381660	6	28764817	0.253846153846154	-0.0994477332002858	0.21249870568118	0.639790179671193	0.966347920739842
breadth	rs9257190	6	28764974	0.0692307692307692	-0.672023593173895	0.339847004727499	0.0479930687656172	0.942868890487635
breadth	rs114847130	6	28765033	0.0384615384615384	-0.619076543655246	0.469587557492732	0.187389512128351	0.942868890487635
breadth	rs9380092	6	28766237	0.330769230769231	0.0586120568811738	0.203115109150796	0.772913734595261	0.975982222187547
breadth	rs146674992	6	28766845	0.0384615384615384	-0.619076543655246	0.469587557492732	0.187389512128351	0.942868890487635
breadth	rs2765222	6	28767076	0.0384615384615384	-0.619076543655246	0.469587557492732	0.187389512128351	0.942868890487635
breadth	rs28381661	6	28767135	0.253846153846154	-0.0994477332002858	0.21249870568118	0.639790179671193	0.966347920739842
breadth	rs2754763	6	28767254	0.0384615384615384	-0.619076543655246	0.469587557492732	0.187389512128351	0.942868890487635
breadth	rs2765221	6	28768484	0.0384615384615384	-0.619076543655246	0.469587557492732	0.187389512128351	0.942868890487635
breadth	rs2754764	6	28769011	0.553846153846154	0.170544110245624	0.189983600051041	0.369357207546682	0.942868890487635
breadth	rs2754765	6	28769275	0.0384615384615384	-0.619076543655246	0.469587557492732	0.187389512128351	0.942868890487635
breadth	rs2765220	6	28769671	0.0692307692307692	-0.672023593173895	0.339847004727499	0.0479930687656172	0.942868890487635
breadth	rs2765219	6	28770349	0.553846153846154	0.170544110245624	0.189983600051041	0.369357207546682	0.942868890487635
breadth	rs58108126	6	28770593	0.0384615384615384	-0.619076543655246	0.469587557492732	0.187389512128351	0.942868890487635
breadth	rs7739915	6	28770683	0.0692307692307692	-0.672023593173895	0.339847004727499	0.0479930687656172	0.942868890487635
breadth	rs2765218	6	28770696	0.553846153846154	0.170544110245624	0.189983600051041	0.369357207546682	0.942868890487635
breadth	rs57491524	6	28770731	0.0384615384615384	-0.619076543655246	0.469587557492732	0.187389512128351	0.942868890487635
breadth	rs7763940	6	28770908	0.253846153846154	-0.0994477332002858	0.21249870568118	0.639790179671193	0.966347920739842
breadth	rs2013652	6	28771198	0.323076923076923	-0.279182206972705	0.186565713807772	0.134542089121254	0.942868890487635
breadth	rs142395667	6	28771300	0.0384615384615384	-0.619076543655246	0.469587557492732	0.187389512128351	0.942868890487635
breadth	rs9378149	6	28771414	0.253846153846154	-0.0994477332002858	0.21249870568118	0.639790179671193	0.966347920739842
breadth	rs114060013	6	28772128	0.0384615384615384	-0.619076543655246	0.469587557492732	0.187389512128351	0.942868890487635
breadth	rs9368576	6	28772350	0.253846153846154	-0.0994477332002858	0.21249870568118	0.639790179671193	0.966347920739842
breadth	rs56110474	6	28772441	0.0384615384615384	-0.619076543655246	0.469587557492732	0.187389512128351	0.942868890487635
breadth	chr6:28805699	6	28773476	0.0384615384615384	-0.619076543655246	0.469587557492732	0.187389512128351	0.942868890487635
breadth	chr6:28805701	6	28773478	0.0384615384615384	-0.619076543655246	0.469587557492732	0.187389512128351	0.942868890487635
breadth	rs28381663	6	28773482	0.261538461538461	-0.0889578846785433	0.211115259410593	0.673484065123624	0.969895739751886
breadth	rs3132372	6	28773496	0.0692307692307692	-0.672023593173895	0.339847004727499	0.0479930687656172	0.942868890487635
breadth	rs3132371	6	28773983	0.561538461538462	0.178968454482556	0.189127432943215	0.344003237671547	0.942868890487635
breadth	rs115967007	6	28774130	0.0384615384615384	-0.619076543655246	0.469587557492732	0.187389512128351	0.942868890487635
breadth	rs115385935	6	28774422	0.0384615384615384	-0.619076543655246	0.469587557492732	0.187389512128351	0.942868890487635
breadth	rs2208536	6	28774579	0.553846153846154	0.170544110245624	0.189983600051041	0.369357207546682	0.942868890487635
breadth	rs9404976	6	28774593	0.261538461538461	-0.0889578846785433	0.211115259410593	0.673484065123624	0.969895739751886
breadth	rs115307364	6	28775155	0.0384615384615384	-0.619076543655246	0.469587557492732	0.187389512128351	0.942868890487635
breadth	rs2754767	6	28775241	0.553846153846154	0.170544110245624	0.189983600051041	0.369357207546682	0.942868890487635
breadth	rs3131344	6	28775322	0.0692307692307692	-0.672023593173895	0.339847004727499	0.0479930687656172	0.942868890487635
breadth	rs7776376	6	28775664	0.261538461538461	-0.0889578846785433	0.211115259410593	0.673484065123624	0.969895739751886
breadth	rs56308612	6	28775667	0.0384615384615384	-0.619076543655246	0.469587557492732	0.187389512128351	0.942868890487635
breadth	rs1011094	6	28775982	0.561538461538462	0.178968454482556	0.189127432943215	0.344003237671547	0.942868890487635
breadth	rs116160920	6	28776172	0.0769230769230769	0.374586558073891	0.321543793641789	0.244034051209674	0.942868890487635
breadth	rs209206	6	28776234	0.0384615384615384	-0.619076543655246	0.469587557492732	0.187389512128351	0.942868890487635
breadth	rs115894206	6	28776242	0.0769230769230769	0.374586558073891	0.321543793641789	0.244034051209674	0.942868890487635
breadth	rs453020	6	28776303	0.0384615384615384	-0.619076543655246	0.469587557492732	0.187389512128351	0.942868890487635
breadth	rs28381664	6	28776360	0.0769230769230769	0.482324941744889	0.376753213343059	0.200469693623902	0.942868890487635
breadth	rs172331	6	28776391	0.0384615384615384	-0.619076543655246	0.469587557492732	0.187389512128351	0.942868890487635
breadth	rs209204	6	28777336	0.0384615384615384	-0.619076543655246	0.469587557492732	0.187389512128351	0.942868890487635
breadth	rs209203	6	28777577	0.0538461538461539	-0.327042871133147	0.399696055438107	0.413226485440608	0.951061433674032
breadth	rs209202	6	28777691	0.0384615384615384	-0.619076543655246	0.469587557492732	0.187389512128351	0.942868890487635
breadth	rs114741805	6	28777991	0.0384615384615384	-0.619076543655246	0.469587557492732	0.187389512128351	0.942868890487635
breadth	rs209201	6	28778364	0.0384615384615384	-0.619076543655246	0.469587557492732	0.187389512128351	0.942868890487635
breadth	rs169683	6	28778419	0.553846153846154	0.170544110245624	0.189983600051041	0.369357207546682	0.942868890487635
breadth	rs3131342	6	28778475	0.553846153846154	0.170544110245624	0.189983600051041	0.369357207546682	0.942868890487635
breadth	rs169682	6	28778614	0.0384615384615384	-0.619076543655246	0.469587557492732	0.187389512128351	0.942868890487635
breadth	rs185984	6	28778872	0.0384615384615384	-0.619076543655246	0.469587557492732	0.187389512128351	0.942868890487635
breadth	rs417919	6	28779423	0.0692307692307692	-0.672023593173895	0.339847004727499	0.0479930687656172	0.942868890487635
breadth	rs209200	6	28779721	0.0384615384615384	-0.619076543655246	0.469587557492732	0.187389512128351	0.942868890487635
breadth	rs9393932	6	28779756	0.261538461538461	-0.0889578846785433	0.211115259410593	0.673484065123624	0.969895739751886
breadth	rs1041881	6	28779887	0.0769230769230769	0.374586558073891	0.321543793641789	0.244034051209674	0.942868890487635
breadth	rs209199	6	28779928	0.0384615384615384	-0.619076543655246	0.469587557492732	0.187389512128351	0.942868890487635
breadth	rs9393933	6	28779933	0.261538461538461	-0.0889578846785433	0.211115259410593	0.673484065123624	0.969895739751886
breadth	rs9468423	6	28780479	0.107692307692308	0.21335271015241	0.275493607790017	0.438671837427699	0.951061433674032
breadth	chr6:28812711	6	28780488	0.0846153846153846	0.38489416602813	0.31224686857756	0.217702711847701	0.942868890487635
breadth	rs209198	6	28780514	0.0384615384615384	-0.619076543655246	0.469587557492732	0.187389512128351	0.942868890487635
breadth	rs209197	6	28780608	0.0384615384615384	-0.619076543655246	0.469587557492732	0.187389512128351	0.942868890487635
breadth	rs6909419	6	28780672	0.261538461538461	-0.0889578846785433	0.211115259410593	0.673484065123624	0.969895739751886
breadth	rs209196	6	28780817	0.0384615384615384	-0.619076543655246	0.469587557492732	0.187389512128351	0.942868890487635
breadth	rs4713180	6	28781277	0.0769230769230769	0.374586558073891	0.321543793641789	0.244034051209674	0.942868890487635
breadth	rs209195	6	28781438	0.0384615384615384	-0.619076543655246	0.469587557492732	0.187389512128351	0.942868890487635
breadth	rs209194	6	28781479	0.0384615384615384	-0.619076543655246	0.469587557492732	0.187389512128351	0.942868890487635
breadth	rs67829526	6	28781873	0.107692307692308	0.21335271015241	0.275493607790017	0.438671837427699	0.951061433674032
breadth	rs572513075	6	28782040	0.0769230769230769	0.374586558073891	0.321543793641789	0.244034051209674	0.942868890487635
breadth	rs117311607	6	28782092	0.0923076923076923	0.432614110357222	0.295930930664729	0.143775391796546	0.942868890487635
breadth	rs114029915	6	28782148	0.0769230769230769	0.374586558073891	0.321543793641789	0.244034051209674	0.942868890487635
breadth	rs209193	6	28782217	0.0384615384615384	-0.619076543655246	0.469587557492732	0.187389512128351	0.942868890487635
breadth	rs209192	6	28782249	0.0384615384615384	-0.619076543655246	0.469587557492732	0.187389512128351	0.942868890487635
breadth	rs209191	6	28782334	0.0384615384615384	-0.619076543655246	0.469587557492732	0.187389512128351	0.942868890487635
breadth	rs209190	6	28782363	0.0384615384615384	-0.619076543655246	0.469587557492732	0.187389512128351	0.942868890487635
breadth	rs209189	6	28782511	0.0384615384615384	-0.619076543655246	0.469587557492732	0.187389512128351	0.942868890487635
breadth	rs209188	6	28782601	0.0384615384615384	-0.619076543655246	0.469587557492732	0.187389512128351	0.942868890487635
breadth	rs423261	6	28782732	0.0384615384615384	-0.619076543655246	0.469587557492732	0.187389512128351	0.942868890487635
breadth	rs372943	6	28782734	0.0384615384615384	-0.619076543655246	0.469587557492732	0.187389512128351	0.942868890487635
breadth	rs116747901	6	28782763	0.0384615384615384	-0.619076543655246	0.469587557492732	0.187389512128351	0.942868890487635
breadth	rs28381665	6	28782794	0.269230769230769	-0.075620674425104	0.212323943631041	0.721722937150901	0.970136578694272
breadth	rs28381666	6	28782795	0.269230769230769	-0.075620674425104	0.212323943631041	0.721722937150901	0.970136578694272
breadth	rs209187	6	28782978	0.0384615384615384	-0.619076543655246	0.469587557492732	0.187389512128351	0.942868890487635
breadth	rs16897420	6	28782998	0.207692307692308	-0.0102599265896753	0.225724553004252	0.963745994898638	0.997141089689256
breadth	rs28381667	6	28783735	0.0769230769230769	0.482324941744889	0.376753213343059	0.200469693623902	0.942868890487635
breadth	rs398795	6	28784031	0.0384615384615384	-0.619076543655246	0.469587557492732	0.187389512128351	0.942868890487635
breadth	rs386628	6	28784396	0.546153846153846	0.1621203682375	0.191809795194778	0.397991239018757	0.951061433674032
breadth	rs377392	6	28784741	0.546153846153846	0.1621203682375	0.191809795194778	0.397991239018757	0.951061433674032
breadth	rs28400868	6	28785894	0.269230769230769	-0.075620674425104	0.212323943631041	0.721722937150901	0.970136578694272
breadth	rs172330	6	28786884	0.0384615384615384	-0.619076543655246	0.469587557492732	0.187389512128351	0.942868890487635
breadth	rs185982	6	28787152	0.0384615384615384	-0.619076543655246	0.469587557492732	0.187389512128351	0.942868890487635
breadth	rs9257226	6	28787193	0.0692307692307692	-0.672023593173895	0.339847004727499	0.0479930687656172	0.942868890487635
breadth	chr6:28821341	6	28789118	0.346153846153846	-0.255816092736124	0.188263908815293	0.174204765198113	0.942868890487635
breadth	rs172329	6	28789266	0.0692307692307692	-0.672023593173895	0.339847004727499	0.0479930687656172	0.942868890487635
breadth	rs9257229	6	28790397	0.553846153846154	0.170966378426282	0.191031204570468	0.37080541623025	0.942868890487635
breadth	rs172328	6	28790528	0.0692307692307692	-0.672023593173895	0.339847004727499	0.0479930687656172	0.942868890487635
breadth	rs9348814	6	28791016	0.269230769230769	-0.075620674425104	0.212323943631041	0.721722937150901	0.970136578694272
breadth	rs209186	6	28791134	0.546153846153846	0.1621203682375	0.191809795194778	0.397991239018757	0.951061433674032
breadth	rs28400869	6	28791150	0.269230769230769	-0.075620674425104	0.212323943631041	0.721722937150901	0.970136578694272
breadth	rs10484543	6	28791202	0.269230769230769	-0.075620674425104	0.212323943631041	0.721722937150901	0.970136578694272
breadth	rs209184	6	28791289	0.546153846153846	0.1621203682375	0.191809795194778	0.397991239018757	0.951061433674032
breadth	rs148397607	6	28791481	0.0384615384615384	-0.619076543655246	0.469587557492732	0.187389512128351	0.942868890487635
breadth	rs67662386	6	28791681	0.0692307692307692	-0.672023593173895	0.339847004727499	0.0479930687656172	0.942868890487635
breadth	rs209183	6	28792012	0.0384615384615384	-0.619076543655246	0.469587557492732	0.187389512128351	0.942868890487635
breadth	chr6:28824308	6	28792085	0.0846153846153846	-0.489664580578868	0.311134575104479	0.115532960993241	0.942868890487635
breadth	rs549520032	6	28792226	0.0461538461538461	-0.35118852904041	0.366582361124143	0.338059144868511	0.942868890487635
breadth	rs209182	6	28792338	0.546153846153846	0.1621203682375	0.191809795194778	0.397991239018757	0.951061433674032
breadth	rs209181	6	28792477	0.0692307692307692	-0.672023593173895	0.339847004727499	0.0479930687656172	0.942868890487635
breadth	rs56271755	6	28793250	0.0384615384615384	-0.619076543655246	0.469587557492732	0.187389512128351	0.942868890487635
breadth	rs209180	6	28793605	0.338461538461538	-0.265376330294445	0.188155091850525	0.158417858825932	0.942868890487635
breadth	rs880157	6	28793779	0.0769230769230769	0.374586558073891	0.321543793641789	0.244034051209674	0.942868890487635
breadth	rs209179	6	28793853	0.553846153846154	0.170966378426282	0.191031204570468	0.37080541623025	0.942868890487635
breadth	rs3131338	6	28794872	0.546153846153846	0.1621203682375	0.191809795194778	0.397991239018757	0.951061433674032
breadth	rs6918063	6	28795766	0.107692307692308	0.21335271015241	0.275493607790017	0.438671837427699	0.951061433674032
breadth	rs78811677	6	28796450	0.0769230769230769	0.374586558073891	0.321543793641789	0.244034051209674	0.942868890487635
breadth	rs145661222	6	28796455	0.0384615384615384	-0.619076543655246	0.469587557492732	0.187389512128351	0.942868890487635
breadth	rs3132379	6	28796460	0.0615384615384615	-0.152723786415153	0.358300429182989	0.669929289664762	0.969895739751886
breadth	rs60569033	6	28796463	0.0692307692307692	-0.481115748301339	0.364592360571699	0.186968905885778	0.942868890487635
breadth	rs115979269	6	28796769	0.0769230769230769	0.374586558073891	0.321543793641789	0.244034051209674	0.942868890487635
breadth	rs149902743	6	28797903	0.0769230769230769	0.374586558073891	0.321543793641789	0.244034051209674	0.942868890487635
breadth	rs9357073	6	28798610	0.307692307692308	-0.189542694361527	0.205578982621917	0.356531436745208	0.942868890487635
breadth	rs9366727	6	28798650	0.269230769230769	-0.075620674425104	0.212323943631041	0.721722937150901	0.970136578694272
breadth	rs191510491	6	28799282	0.0461538461538461	-0.364490935056992	0.42679940022186	0.393099475533357	0.951061433674032
breadth	rs182193859	6	28799284	0.0461538461538461	-0.364490935056992	0.42679940022186	0.393099475533357	0.951061433674032
breadth	rs557334464	6	28799291	0.0461538461538461	-0.364490935056992	0.42679940022186	0.393099475533357	0.951061433674032
breadth	rs577476059	6	28799293	0.0461538461538461	-0.364490935056992	0.42679940022186	0.393099475533357	0.951061433674032
breadth	rs536990484	6	28799294	0.0461538461538461	-0.364490935056992	0.42679940022186	0.393099475533357	0.951061433674032
breadth	rs556876141	6	28799300	0.0461538461538461	-0.364490935056992	0.42679940022186	0.393099475533357	0.951061433674032
breadth	rs562180185	6	28799312	0.0461538461538461	-0.364490935056992	0.42679940022186	0.393099475533357	0.951061433674032
breadth	rs572592089	6	28799315	0.0461538461538461	-0.364490935056992	0.42679940022186	0.393099475533357	0.951061433674032
breadth	rs541387574	6	28799325	0.0461538461538461	-0.364490935056992	0.42679940022186	0.393099475533357	0.951061433674032
breadth	rs564480498	6	28799333	0.0384615384615384	-0.581139372921348	0.473051405846737	0.219262723072779	0.942868890487635
breadth	rs533656091	6	28799336	0.0384615384615384	-0.581139372921348	0.473051405846737	0.219262723072779	0.942868890487635
breadth	rs550495307	6	28799343	0.0384615384615384	-0.581139372921348	0.473051405846737	0.219262723072779	0.942868890487635
breadth	rs563708663	6	28799344	0.0384615384615384	-0.581139372921348	0.473051405846737	0.219262723072779	0.942868890487635
breadth	rs369557390	6	28799348	0.0384615384615384	-0.581139372921348	0.473051405846737	0.219262723072779	0.942868890487635
breadth	rs150548387	6	28800281	0.0461538461538461	-0.364490935056992	0.42679940022186	0.393099475533357	0.951061433674032
breadth	rs1002925	6	28801383	0.546153846153846	0.1621203682375	0.191809795194778	0.397991239018757	0.951061433674032
breadth	rs56678427	6	28801442	0.0384615384615384	-0.619076543655246	0.469587557492732	0.187389512128351	0.942868890487635
breadth	rs184094	6	28802436	0.307692307692308	-0.189542694361527	0.205578982621917	0.356531436745208	0.942868890487635
breadth	rs209177	6	28803103	0.307692307692308	-0.189542694361527	0.205578982621917	0.356531436745208	0.942868890487635
breadth	rs209176	6	28804186	0.546153846153846	0.1621203682375	0.191809795194778	0.397991239018757	0.951061433674032
breadth	rs142630735	6	28805630	0.0769230769230769	0.374586558073891	0.321543793641789	0.244034051209674	0.942868890487635
breadth	rs209175	6	28805638	0.546153846153846	0.1621203682375	0.191809795194778	0.397991239018757	0.951061433674032
breadth	rs209174	6	28806218	0.553846153846154	0.170966378426282	0.191031204570468	0.37080541623025	0.942868890487635
breadth	rs6904278	6	28806318	0.107692307692308	0.21335271015241	0.275493607790017	0.438671837427699	0.951061433674032
breadth	rs183289	6	28808832	0.546153846153846	0.1621203682375	0.191809795194778	0.397991239018757	0.951061433674032
breadth	rs422331	6	28810817	0.338461538461538	-0.265376330294445	0.188155091850525	0.158417858825932	0.942868890487635
breadth	rs115531818	6	28814098	0.0384615384615384	-0.619076543655246	0.469587557492732	0.187389512128351	0.942868890487635
breadth	rs526983	6	28815213	0.553846153846154	0.170966378426282	0.191031204570468	0.37080541623025	0.942868890487635
breadth	rs116550725	6	28815523	0.0769230769230769	0.374586558073891	0.321543793641789	0.244034051209674	0.942868890487635
breadth	rs209172	6	28815952	0.307692307692308	-0.189542694361527	0.205578982621917	0.356531436745208	0.942868890487635
breadth	rs9257260	6	28816061	0.192307692307692	0.0652443014646421	0.231070371423209	0.777669900535754	0.976523619941264
breadth	rs209171	6	28817300	0.553846153846154	0.170966378426282	0.191031204570468	0.37080541623025	0.942868890487635
breadth	rs150600314	6	28817794	0.0769230769230769	0.374586558073891	0.321543793641789	0.244034051209674	0.942868890487635
breadth	rs209170	6	28817942	0.307692307692308	-0.189542694361527	0.205578982621917	0.356531436745208	0.942868890487635
breadth	rs209169	6	28818084	0.546153846153846	0.1621203682375	0.191809795194778	0.397991239018757	0.951061433674032
breadth	rs141384069	6	28818924	0.0769230769230769	0.374586558073891	0.321543793641789	0.244034051209674	0.942868890487635
breadth	rs147406886	6	28818951	0.0384615384615384	-0.619076543655246	0.469587557492732	0.187389512128351	0.942868890487635
breadth	rs6456857	6	28819159	0.546153846153846	0.1621203682375	0.191809795194778	0.397991239018757	0.951061433674032
breadth	rs140690185	6	28819204	0.0769230769230769	0.374586558073891	0.321543793641789	0.244034051209674	0.942868890487635
breadth	rs9257268	6	28820182	0.269230769230769	-0.075620674425104	0.212323943631041	0.721722937150901	0.970136578694272
breadth	rs9257269	6	28820534	0.269230769230769	-0.075620674425104	0.212323943631041	0.721722937150901	0.970136578694272
breadth	rs9257270	6	28821095	0.269230769230769	-0.075620674425104	0.212323943631041	0.721722937150901	0.970136578694272
breadth	rs138092393	6	28821169	0.0384615384615384	-0.619076543655246	0.469587557492732	0.187389512128351	0.942868890487635
breadth	rs138044664	6	28822663	0.0769230769230769	0.374586558073891	0.321543793641789	0.244034051209674	0.942868890487635
breadth	rs115763085	6	28822847	0.0769230769230769	0.374586558073891	0.321543793641789	0.244034051209674	0.942868890487635
breadth	rs3132386	6	28825017	0.546153846153846	0.1621203682375	0.191809795194778	0.397991239018757	0.951061433674032
breadth	chr6:28857821	6	28825598	0.623076923076923	-0.0554115393731376	0.206049017022886	0.787988117256715	0.977758465739657
breadth	rs114512486	6	28826239	0.0769230769230769	0.374586558073891	0.321543793641789	0.244034051209674	0.942868890487635
breadth	rs9257274	6	28826262	0.269230769230769	-0.075620674425104	0.212323943631041	0.721722937150901	0.970136578694272
breadth	rs176461	6	28826405	0.0384615384615384	-0.619076543655246	0.469587557492732	0.187389512128351	0.942868890487635
breadth	rs115439209	6	28826852	0.0769230769230769	0.374586558073891	0.321543793641789	0.244034051209674	0.942868890487635
breadth	rs116380322	6	28828010	0.0384615384615384	-0.619076543655246	0.469587557492732	0.187389512128351	0.942868890487635
breadth	rs115623594	6	28828808	0.0692307692307692	0.354148068901451	0.332186499642809	0.286372940303682	0.942868890487635
breadth	rs763007	6	28829309	0.0923076923076923	0.368188427512445	0.289822538830606	0.20394479469777	0.942868890487635
breadth	rs209165	6	28829486	0.307692307692308	-0.189542694361527	0.205578982621917	0.356531436745208	0.942868890487635
breadth	rs2038887	6	28830191	0.0461538461538461	-0.364490935056992	0.42679940022186	0.393099475533357	0.951061433674032
breadth	rs115009016	6	28830477	0.0692307692307692	0.354148068901451	0.332186499642809	0.286372940303682	0.942868890487635
breadth	chr6:28863073	6	28830850	0.576923076923077	0.0577853733536371	0.203499273684933	0.776442090686745	0.976523619941264
breadth	rs58958115	6	28831535	0.0769230769230769	0.387685162774978	0.333399839580689	0.244901127308314	0.942868890487635
breadth	rs3118369	6	28833137	0.307692307692308	-0.189542694361527	0.205578982621917	0.356531436745208	0.942868890487635
breadth	rs393431	6	28833172	0.538461538461538	0.194493919000111	0.188954093379131	0.303330094786841	0.942868890487635
breadth	rs4713182	6	28833225	0.0692307692307692	0.354148068901451	0.332186499642809	0.286372940303682	0.942868890487635
breadth	rs413158	6	28833442	0.553846153846154	0.170966378426282	0.191031204570468	0.37080541623025	0.942868890487635
breadth	rs9257280	6	28833507	0.269230769230769	-0.075620674425104	0.212323943631041	0.721722937150901	0.970136578694272
breadth	rs115986935	6	28833508	0.0692307692307692	0.354148068901451	0.332186499642809	0.286372940303682	0.942868890487635
breadth	rs73741203	6	28833512	0.0692307692307692	0.354148068901451	0.332186499642809	0.286372940303682	0.942868890487635
breadth	rs9257281	6	28833549	0.269230769230769	-0.075620674425104	0.212323943631041	0.721722937150901	0.970136578694272
breadth	rs115626731	6	28833696	0.0692307692307692	0.354148068901451	0.332186499642809	0.286372940303682	0.942868890487635
breadth	rs3135303	6	28834142	0.538461538461538	0.194493919000111	0.188954093379131	0.303330094786841	0.942868890487635
breadth	rs150898617	6	28834324	0.0692307692307692	0.354148068901451	0.332186499642809	0.286372940303682	0.942868890487635
breadth	rs209164	6	28836456	0.546153846153846	0.20272264831924	0.188161695403608	0.281308159878762	0.942868890487635
breadth	rs209163	6	28836817	0.530769230769231	0.216419264711846	0.182789946272525	0.236421793934296	0.942868890487635
breadth	rs116024793	6	28837036	0.0461538461538461	-0.364490935056992	0.42679940022186	0.393099475533357	0.951061433674032
breadth	rs150298088	6	28837658	0.0384615384615384	-0.619076543655246	0.469587557492732	0.187389512128351	0.942868890487635
breadth	rs209161	6	28838820	0.530769230769231	0.216419264711846	0.182789946272525	0.236421793934296	0.942868890487635
breadth	rs365823	6	28839317	0.0384615384615384	-0.619076543655246	0.469587557492732	0.187389512128351	0.942868890487635
breadth	rs743847	6	28839477	0.269230769230769	-0.075620674425104	0.212323943631041	0.721722937150901	0.970136578694272
breadth	rs172327	6	28839542	0.0384615384615384	-0.619076543655246	0.469587557492732	0.187389512128351	0.942868890487635
breadth	rs142735815	6	28839632	0.0384615384615384	-0.619076543655246	0.469587557492732	0.187389512128351	0.942868890487635
breadth	rs743848	6	28839747	0.0692307692307692	0.354148068901451	0.332186499642809	0.286372940303682	0.942868890487635
breadth	rs209160	6	28839879	0.530769230769231	0.216419264711846	0.182789946272525	0.236421793934296	0.942868890487635
breadth	rs2894065	6	28839921	0.0692307692307692	0.354148068901451	0.332186499642809	0.286372940303682	0.942868890487635
breadth	rs4484511	6	28839939	0.269230769230769	-0.075620674425104	0.212323943631041	0.721722937150901	0.970136578694272
breadth	rs115096560	6	28839947	0.0461538461538461	-0.364490935056992	0.42679940022186	0.393099475533357	0.951061433674032
breadth	rs4330526	6	28840141	0.0692307692307692	0.354148068901451	0.332186499642809	0.286372940303682	0.942868890487635
breadth	rs113317416	6	28840250	0.0846153846153846	0.347730011373355	0.295966469742911	0.240036069333494	0.942868890487635
breadth	rs9257310	6	28840306	0.307692307692308	-0.189542694361527	0.205578982621917	0.356531436745208	0.942868890487635
breadth	rs185466530	6	28840351	0.0692307692307692	0.354148068901451	0.332186499642809	0.286372940303682	0.942868890487635
breadth	rs6929035	6	28840592	0.0846153846153846	0.347730011373355	0.295966469742911	0.240036069333494	0.942868890487635
breadth	rs209159	6	28840776	0.0384615384615384	-0.619076543655246	0.469587557492732	0.187389512128351	0.942868890487635
breadth	rs209158	6	28840885	0.530769230769231	0.216419264711846	0.182789946272525	0.236421793934296	0.942868890487635
breadth	rs148017129	6	28840901	0.0461538461538461	-0.364490935056992	0.42679940022186	0.393099475533357	0.951061433674032
breadth	rs115227125	6	28841615	0.0461538461538461	-0.364490935056992	0.42679940022186	0.393099475533357	0.951061433674032
breadth	rs115019353	6	28843092	0.0692307692307692	0.354148068901451	0.332186499642809	0.286372940303682	0.942868890487635
breadth	rs209155	6	28843295	0.0384615384615384	-0.619076543655246	0.469587557492732	0.187389512128351	0.942868890487635
breadth	rs209154	6	28843311	0.530769230769231	0.216419264711846	0.182789946272525	0.236421793934296	0.942868890487635
breadth	rs7763661	6	28843432	0.0846153846153846	0.347730011373355	0.295966469742911	0.240036069333494	0.942868890487635
breadth	rs116825544	6	28844381	0.0692307692307692	0.354148068901451	0.332186499642809	0.286372940303682	0.942868890487635
breadth	rs140079894	6	28845157	0.0692307692307692	0.354148068901451	0.332186499642809	0.286372940303682	0.942868890487635
breadth	rs209153	6	28846249	0.530769230769231	0.216419264711846	0.182789946272525	0.236421793934296	0.942868890487635
breadth	rs209152	6	28846462	0.538461538461538	0.223771744813719	0.181998942795993	0.218876070806341	0.942868890487635
breadth	rs209151	6	28846724	0.307692307692308	-0.189542694361527	0.205578982621917	0.356531436745208	0.942868890487635
breadth	rs16894407	6	28847310	0.0461538461538461	-0.364490935056992	0.42679940022186	0.393099475533357	0.951061433674032
breadth	rs115206826	6	28847476	0.0692307692307692	0.354148068901451	0.332186499642809	0.286372940303682	0.942868890487635
breadth	rs9500892	6	28848694	0.0384615384615384	-0.619076543655246	0.469587557492732	0.187389512128351	0.942868890487635
breadth	rs413972	6	28849711	0.307692307692308	-0.189542694361527	0.205578982621917	0.356531436745208	0.942868890487635
breadth	rs172326	6	28849790	0.338461538461538	-0.265376330294445	0.188155091850525	0.158417858825932	0.942868890487635
breadth	rs2006758	6	28850382	0.269230769230769	-0.075620674425104	0.212323943631041	0.721722937150901	0.970136578694272
breadth	rs563240349	6	28850980	0.0692307692307692	0.354148068901451	0.332186499642809	0.286372940303682	0.942868890487635
breadth	rs1016471	6	28851047	0.215384615384615	0.00587929480477226	0.22403175577228	0.979063413833384	0.997786835687354
breadth	rs1016472	6	28851367	0.307692307692308	-0.189542694361527	0.205578982621917	0.356531436745208	0.942868890487635
breadth	rs9257319	6	28851637	0.215384615384615	0.00587929480477226	0.22403175577228	0.979063413833384	0.997786835687354
breadth	rs7769221	6	28851688	0.307692307692308	-0.189542694361527	0.205578982621917	0.356531436745208	0.942868890487635
breadth	rs4713183	6	28851695	0.0692307692307692	0.354148068901451	0.332186499642809	0.286372940303682	0.942868890487635
breadth	rs429369	6	28851908	0.307692307692308	-0.189542694361527	0.205578982621917	0.356531436745208	0.942868890487635
breadth	rs182330	6	28852285	0.307692307692308	-0.189542694361527	0.205578982621917	0.356531436745208	0.942868890487635
breadth	rs185980	6	28852363	0.307692307692308	-0.189542694361527	0.205578982621917	0.356531436745208	0.942868890487635
breadth	rs209150	6	28852416	0.346153846153846	-0.278190052030253	0.180635350705225	0.123544684673254	0.942868890487635
breadth	rs6930087	6	28852425	0.0846153846153846	0.347730011373355	0.295966469742911	0.240036069333494	0.942868890487635
breadth	rs6456866	6	28852492	0.0846153846153846	0.347730011373355	0.295966469742911	0.240036069333494	0.942868890487635
breadth	rs116786917	6	28853097	0.0461538461538461	-0.364490935056992	0.42679940022186	0.393099475533357	0.951061433674032
breadth	rs7750338	6	28853157	0.307692307692308	-0.189542694361527	0.205578982621917	0.356531436745208	0.942868890487635
breadth	rs7755875	6	28854059	0.607692307692308	0.0377083178254926	0.200601013250135	0.850894911052479	0.988977611047509
breadth	rs2032500	6	28854269	0.530769230769231	0.216419264711846	0.182789946272525	0.236421793934296	0.942868890487635
breadth	rs145618169	6	28854769	0.0769230769230769	-0.291175174731031	0.334715389819211	0.38434483867118	0.950574753271035
breadth	rs544277	6	28854772	0.346153846153846	-0.278190052030253	0.180635350705225	0.123544684673254	0.942868890487635
breadth	rs209149	6	28855082	0.530769230769231	0.216419264711846	0.182789946272525	0.236421793934296	0.942868890487635
breadth	rs2148008	6	28855831	0.0461538461538461	-0.364490935056992	0.42679940022186	0.393099475533357	0.951061433674032
breadth	rs2148007	6	28856450	0.269230769230769	-0.075620674425104	0.212323943631041	0.721722937150901	0.970136578694272
breadth	rs169679	6	28856572	0.530769230769231	0.216419264711846	0.182789946272525	0.236421793934296	0.942868890487635
breadth	rs209148	6	28857269	0.530769230769231	0.216419264711846	0.182789946272525	0.236421793934296	0.942868890487635
breadth	rs73408958	6	28858004	0.0846153846153846	0.347730011373355	0.295966469742911	0.240036069333494	0.942868890487635
breadth	rs209147	6	28858166	0.346153846153846	-0.278190052030253	0.180635350705225	0.123544684673254	0.942868890487635
breadth	rs209146	6	28858850	0.315384615384615	-0.23202233325696	0.205118544956931	0.257986851740988	0.942868890487635
breadth	rs209145	6	28859108	0.315384615384615	-0.23202233325696	0.205118544956931	0.257986851740988	0.942868890487635
breadth	rs209144	6	28859769	0.315384615384615	-0.23202233325696	0.205118544956931	0.257986851740988	0.942868890487635
breadth	rs209143	6	28859801	0.315384615384615	-0.23202233325696	0.205118544956931	0.257986851740988	0.942868890487635
breadth	rs114464814	6	28860396	0.0692307692307692	0.354148068901451	0.332186499642809	0.286372940303682	0.942868890487635
breadth	rs56410779	6	28861079	0.0769230769230769	-0.291175174731031	0.334715389819211	0.38434483867118	0.950574753271035
breadth	rs9468439	6	28861118	0.0384615384615384	-0.619076543655246	0.469587557492732	0.187389512128351	0.942868890487635
breadth	rs3135314	6	28861320	0.346153846153846	-0.278190052030253	0.180635350705225	0.123544684673254	0.942868890487635
breadth	rs381808	6	28862169	0.530769230769231	0.216419264711846	0.182789946272525	0.236421793934296	0.942868890487635
breadth	rs209142	6	28862617	0.346153846153846	-0.278190052030253	0.180635350705225	0.123544684673254	0.942868890487635
breadth	rs6936343	6	28862627	0.0846153846153846	0.347730011373355	0.295966469742911	0.240036069333494	0.942868890487635
breadth	rs3135315	6	28863264	0.530769230769231	0.216419264711846	0.182789946272525	0.236421793934296	0.942868890487635
breadth	rs184093	6	28863369	0.530769230769231	0.216419264711846	0.182789946272525	0.236421793934296	0.942868890487635
breadth	rs209140	6	28863469	0.315384615384615	-0.23202233325696	0.205118544956931	0.257986851740988	0.942868890487635
breadth	rs209139	6	28863483	0.0384615384615384	-0.619076543655246	0.469587557492732	0.187389512128351	0.942868890487635
breadth	chr6:28895824	6	28863601	0.276923076923077	-0.268789490847134	0.211557925375854	0.203897922878368	0.942868890487635
breadth	rs115196926	6	28864100	0.0692307692307692	0.354148068901451	0.332186499642809	0.286372940303682	0.942868890487635
breadth	chr6:28896347	6	28864124	0.0692307692307692	0.354148068901451	0.332186499642809	0.286372940303682	0.942868890487635
breadth	rs116815623	6	28864130	0.0461538461538461	-0.364490935056992	0.42679940022186	0.393099475533357	0.951061433674032
breadth	rs209138	6	28864739	0.530769230769231	0.216419264711846	0.182789946272525	0.236421793934296	0.942868890487635
breadth	rs209137	6	28865713	0.530769230769231	0.216419264711846	0.182789946272525	0.236421793934296	0.942868890487635
breadth	rs9468440	6	28866529	0.0384615384615384	-0.619076543655246	0.469587557492732	0.187389512128351	0.942868890487635
breadth	rs209135	6	28867085	0.530769230769231	0.216419264711846	0.182789946272525	0.236421793934296	0.942868890487635
breadth	rs209134	6	28867172	0.315384615384615	-0.23202233325696	0.205118544956931	0.257986851740988	0.942868890487635
breadth	rs209133	6	28867396	0.530769230769231	0.216419264711846	0.182789946272525	0.236421793934296	0.942868890487635
breadth	rs209132	6	28867482	0.530769230769231	0.216419264711846	0.182789946272525	0.236421793934296	0.942868890487635
breadth	rs209131	6	28867755	0.323076923076923	-0.221978824116364	0.206622703057992	0.28267945379125	0.942868890487635
breadth	rs209130	6	28867800	0.538461538461538	0.223771744813719	0.181998942795993	0.218876070806341	0.942868890487635
breadth	rs1536215	6	28867915	0.0615384615384615	0.329118003897692	0.356861152750541	0.356394087828903	0.942868890487635
breadth	rs6928948	6	28868217	0.0692307692307692	0.354148068901451	0.332186499642809	0.286372940303682	0.942868890487635
breadth	rs209129	6	28869010	0.530769230769231	0.216419264711846	0.182789946272525	0.236421793934296	0.942868890487635
breadth	rs209128	6	28869173	0.530769230769231	0.216419264711846	0.182789946272525	0.236421793934296	0.942868890487635
breadth	rs209127	6	28870391	0.330769230769231	-0.201357908522008	0.205796689985966	0.327861088529407	0.942868890487635
breadth	rs1056032	6	28870975	0.0692307692307692	0.354148068901451	0.332186499642809	0.286372940303682	0.942868890487635
breadth	rs209126	6	28872446	0.530769230769231	0.216419264711846	0.182789946272525	0.236421793934296	0.942868890487635
breadth	rs209125	6	28872630	0.530769230769231	0.216419264711846	0.182789946272525	0.236421793934296	0.942868890487635
breadth	rs209124	6	28872742	0.338461538461538	-0.185774149228196	0.206877096577848	0.369189372495474	0.942868890487635
breadth	rs209123	6	28873060	0.530769230769231	0.216419264711846	0.182789946272525	0.236421793934296	0.942868890487635
breadth	rs72853516	6	28873161	0.0769230769230769	0.216948813302035	0.316303521437709	0.492783690872429	0.961776007440903
breadth	rs209122	6	28875502	0.530769230769231	0.216419264711846	0.182789946272525	0.236421793934296	0.942868890487635
breadth	rs2269553	6	28876509	0.276923076923077	-0.120937015579705	0.211357175985022	0.567191488955685	0.961776007440903
breadth	rs1794587	6	28877770	0.530769230769231	0.216419264711846	0.182789946272525	0.236421793934296	0.942868890487635
breadth	rs1794588	6	28877773	0.630769230769231	0.243990524712651	0.18217473438609	0.180466057093377	0.942868890487635
breadth	chr6:28910124	6	28877901	0.338461538461538	-0.185774149228196	0.206877096577848	0.369189372495474	0.942868890487635
breadth	chr6:28910127	6	28877904	0.338461538461538	-0.185774149228196	0.206877096577848	0.369189372495474	0.942868890487635
breadth	rs115318295	6	28878112	0.338461538461538	-0.185774149228196	0.206877096577848	0.369189372495474	0.942868890487635
breadth	rs57564128	6	28878183	0.0461538461538461	-0.364490935056992	0.42679940022186	0.393099475533357	0.951061433674032
breadth	rs2097424	6	28878214	0.630769230769231	0.243990524712651	0.18217473438609	0.180466057093377	0.942868890487635
breadth	rs388035	6	28880629	0.530769230769231	0.216419264711846	0.182789946272525	0.236421793934296	0.942868890487635
breadth	rs393309	6	28880630	0.338461538461538	-0.185774149228196	0.206877096577848	0.369189372495474	0.942868890487635
breadth	rs3130841	6	28881155	0.530769230769231	0.216419264711846	0.182789946272525	0.236421793934296	0.942868890487635
breadth	rs209121	6	28881660	0.338461538461538	-0.185774149228196	0.206877096577848	0.369189372495474	0.942868890487635
breadth	rs6906953	6	28882098	0.338461538461538	-0.185774149228196	0.206877096577848	0.369189372495474	0.942868890487635
breadth	rs12194037	6	28883369	0.0769230769230769	0.216948813302035	0.316303521437709	0.492783690872429	0.961776007440903
breadth	rs72853522	6	28883688	0.0769230769230769	0.216948813302035	0.316303521437709	0.492783690872429	0.961776007440903
breadth	rs72853523	6	28883706	0.0769230769230769	0.216948813302035	0.316303521437709	0.492783690872429	0.961776007440903
breadth	rs9501162	6	28883895	0.0384615384615384	-0.619076543655246	0.469587557492732	0.187389512128351	0.942868890487635
breadth	rs3131098	6	28883943	0.630769230769231	0.243990524712651	0.18217473438609	0.180466057093377	0.942868890487635
breadth	rs12174077	6	28883982	0.0769230769230769	0.216948813302035	0.316303521437709	0.492783690872429	0.961776007440903
breadth	rs12174070	6	28883983	0.0769230769230769	0.216948813302035	0.316303521437709	0.492783690872429	0.961776007440903
breadth	rs3131099	6	28884150	0.530769230769231	0.216419264711846	0.182789946272525	0.236421793934296	0.942868890487635
breadth	rs9257351	6	28884890	0.630769230769231	0.243990524712651	0.18217473438609	0.180466057093377	0.942868890487635
breadth	rs142033196	6	28885202	0.0769230769230769	0.216948813302035	0.316303521437709	0.492783690872429	0.961776007440903
breadth	rs3132380	6	28885227	0.338461538461538	-0.185774149228196	0.206877096577848	0.369189372495474	0.942868890487635
breadth	rs3131100	6	28885752	0.530769230769231	0.216419264711846	0.182789946272525	0.236421793934296	0.942868890487635
breadth	rs3132377	6	28885974	0.338461538461538	-0.185774149228196	0.206877096577848	0.369189372495474	0.942868890487635
breadth	rs4713184	6	28886502	0.0769230769230769	0.216948813302035	0.316303521437709	0.492783690872429	0.961776007440903
breadth	rs115060784	6	28887022	0.0461538461538461	-0.364490935056992	0.42679940022186	0.393099475533357	0.951061433674032
breadth	rs9295782	6	28890219	0.0769230769230769	0.216948813302035	0.316303521437709	0.492783690872429	0.961776007440903
breadth	rs929042	6	28890800	0.284615384615385	-0.102014407781968	0.210898700216641	0.628589684312545	0.966347920739842
breadth	rs11545588	6	28891423	0.0769230769230769	0.216948813302035	0.316303521437709	0.492783690872429	0.961776007440903
breadth	rs1061625	6	28891458	0.338461538461538	-0.185774149228196	0.206877096577848	0.369189372495474	0.942868890487635
breadth	rs11545587	6	28891522	0.0769230769230769	0.216948813302035	0.316303521437709	0.492783690872429	0.961776007440903
breadth	rs3131102	6	28891839	0.530769230769231	0.216419264711846	0.182789946272525	0.236421793934296	0.942868890487635
breadth	rs2765229	6	28892919	0.538461538461538	0.223771744813719	0.181998942795993	0.218876070806341	0.942868890487635
breadth	rs2894066	6	28893927	0.630769230769231	0.243990524712651	0.18217473438609	0.180466057093377	0.942868890487635
breadth	rs3763339	6	28894094	0.0769230769230769	0.216948813302035	0.316303521437709	0.492783690872429	0.961776007440903
breadth	rs3763338	6	28894311	0.0769230769230769	0.216948813302035	0.316303521437709	0.492783690872429	0.961776007440903
breadth	rs1237485	6	28894344	0.530769230769231	0.216419264711846	0.182789946272525	0.236421793934296	0.942868890487635
breadth	rs41316618	6	28894614	0.0846153846153846	0.485969128850804	0.361606135038668	0.178974783877235	0.942868890487635
breadth	rs141425519	6	28894755	0.0384615384615384	-0.619076543655246	0.469587557492732	0.187389512128351	0.942868890487635
breadth	chr6:28927080	6	28894857	0.0769230769230769	-0.17630390285066	0.382425635659378	0.644787940140491	0.968103094327389
breadth	chr6:28927130	6	28894907	0.0384615384615384	-0.240731201598045	0.447442249106599	0.590565828977971	0.962299456118283
breadth	rs192441512	6	28895006	0.0769230769230769	0.216948813302035	0.316303521437709	0.492783690872429	0.961776007440903
breadth	rs114995312	6	28895648	0.0769230769230769	0.216948813302035	0.316303521437709	0.492783690872429	0.961776007440903
breadth	rs59889558	6	28895695	0.0461538461538461	-0.364490935056992	0.42679940022186	0.393099475533357	0.951061433674032
breadth	rs72860085	6	28895716	0.0769230769230769	0.216948813302035	0.316303521437709	0.492783690872429	0.961776007440903
breadth	rs113152663	6	28896528	0.0769230769230769	0.216948813302035	0.316303521437709	0.492783690872429	0.961776007440903
breadth	rs9468445	6	28896775	0.0384615384615384	-0.619076543655246	0.469587557492732	0.187389512128351	0.942868890487635
breadth	chr6:28929137	6	28896914	0.338461538461538	-0.185774149228196	0.206877096577848	0.369189372495474	0.942868890487635
breadth	rs876737	6	28897214	0.630769230769231	0.243990524712651	0.18217473438609	0.180466057093377	0.942868890487635
breadth	rs113796339	6	28897334	0.0769230769230769	0.216948813302035	0.316303521437709	0.492783690872429	0.961776007440903
breadth	rs9380098	6	28899416	0.0769230769230769	0.216948813302035	0.316303521437709	0.492783690872429	0.961776007440903
breadth	rs1238787	6	28900499	0.338461538461538	-0.185774149228196	0.206877096577848	0.369189372495474	0.942868890487635
breadth	rs932776	6	28901034	0.530769230769231	0.216419264711846	0.182789946272525	0.236421793934296	0.942868890487635
breadth	rs2032502	6	28901565	0.0769230769230769	0.216948813302035	0.316303521437709	0.492783690872429	0.961776007440903
breadth	rs1004062	6	28902133	0.530769230769231	0.216419264711846	0.182789946272525	0.236421793934296	0.942868890487635
breadth	rs3130889	6	28902974	0.530769230769231	0.216419264711846	0.182789946272525	0.236421793934296	0.942868890487635
breadth	rs9366731	6	28903844	0.0769230769230769	0.216948813302035	0.316303521437709	0.492783690872429	0.961776007440903
breadth	rs6912843	6	28904162	0.338461538461538	-0.185774149228196	0.206877096577848	0.369189372495474	0.942868890487635
breadth	rs3131067	6	28905033	0.630769230769231	0.243990524712651	0.18217473438609	0.180466057093377	0.942868890487635
breadth	rs2006173	6	28905612	0.538461538461538	0.223771744813719	0.181998942795993	0.218876070806341	0.942868890487635
breadth	rs3131070	6	28906531	0.530769230769231	0.216419264711846	0.182789946272525	0.236421793934296	0.942868890487635
breadth	rs3130842	6	28906706	0.530769230769231	0.216419264711846	0.182789946272525	0.236421793934296	0.942868890487635
breadth	rs3130897	6	28907055	0.530769230769231	0.216419264711846	0.182789946272525	0.236421793934296	0.942868890487635
breadth	rs3130843	6	28908214	0.615384615384615	0.284315567189774	0.178491683578488	0.11118744785793	0.942868890487635
breadth	rs6914955	6	28908612	0.561538461538462	0.140972889112168	0.201672303129865	0.484539793011256	0.961776007440903
breadth	rs4713186	6	28909465	0.576923076923077	0.184748261475507	0.197074484602168	0.348525081365385	0.942868890487635
breadth	rs7761745	6	28909779	0.0846153846153846	0.246782546252144	0.317580601782967	0.437117123123832	0.951061433674032
breadth	rs7762289	6	28910235	0.0846153846153846	0.246782546252144	0.317580601782967	0.437117123123832	0.951061433674032
breadth	rs9257395	6	28911260	0.338461538461538	-0.185774149228196	0.206877096577848	0.369189372495474	0.942868890487635
breadth	rs72860099	6	28911585	0.0769230769230769	0.216948813302035	0.316303521437709	0.492783690872429	0.961776007440903
breadth	rs2071790	6	28911802	0.530769230769231	0.216419264711846	0.182789946272525	0.236421793934296	0.942868890487635
breadth	rs2071789	6	28912076	0.230769230769231	-0.024299222850551	0.220667850608024	0.912316797616021	0.990673476833537
breadth	rs2071788	6	28912307	0.0769230769230769	0.216948813302035	0.316303521437709	0.492783690872429	0.961776007440903
breadth	rs2071787	6	28912345	0.0769230769230769	0.216948813302035	0.316303521437709	0.492783690872429	0.961776007440903
breadth	rs2071786	6	28912437	0.0769230769230769	0.216948813302035	0.316303521437709	0.492783690872429	0.961776007440903
breadth	rs2071785	6	28912458	0.576923076923077	0.0802857407045487	0.20589466447485	0.696583876907781	0.969895739751886
breadth	rs3135328	6	28913772	0.530769230769231	0.216419264711846	0.182789946272525	0.236421793934296	0.942868890487635
breadth	rs3135327	6	28913922	0.530769230769231	0.216419264711846	0.182789946272525	0.236421793934296	0.942868890487635
breadth	rs2013848	6	28914833	0.576923076923077	0.0802857407045487	0.20589466447485	0.696583876907781	0.969895739751886
breadth	rs763009	6	28915108	0.530769230769231	0.216419264711846	0.182789946272525	0.236421793934296	0.942868890487635
breadth	rs763008	6	28915420	0.530769230769231	0.216419264711846	0.182789946272525	0.236421793934296	0.942868890487635
breadth	rs41316621	6	28916248	0.0384615384615384	0.102946350720778	0.457946343227723	0.822134844394924	0.984938931687435
breadth	rs4947339	6	28916252	0.561538461538462	0.140972889112168	0.201672303129865	0.484539793011256	0.961776007440903
breadth	rs9257399	6	28916444	0.338461538461538	-0.185774149228196	0.206877096577848	0.369189372495474	0.942868890487635
breadth	rs6931823	6	28916710	0.576923076923077	0.0802857407045487	0.20589466447485	0.696583876907781	0.969895739751886
breadth	rs114683528	6	28916835	0.0461538461538461	-0.364490935056992	0.42679940022186	0.393099475533357	0.951061433674032
breadth	rs9468447	6	28916872	0.0384615384615384	-0.619076543655246	0.469587557492732	0.187389512128351	0.942868890487635
breadth	rs9257401	6	28916889	0.561538461538462	0.140972889112168	0.201672303129865	0.484539793011256	0.961776007440903
breadth	rs112766344	6	28916897	0.0769230769230769	0.216948813302035	0.316303521437709	0.492783690872429	0.961776007440903
breadth	rs9257402	6	28916899	0.338461538461538	-0.185774149228196	0.206877096577848	0.369189372495474	0.942868890487635
breadth	rs9257403	6	28916972	0.361538461538462	-0.00539962901361058	0.207731004659681	0.979262626067186	0.997786835687354
breadth	rs55791387	6	28917084	0.0384615384615384	-0.619076543655246	0.469587557492732	0.187389512128351	0.942868890487635
breadth	rs9257404	6	28917091	0.561538461538462	0.140972889112168	0.201672303129865	0.484539793011256	0.961776007440903
breadth	rs55761047	6	28918380	0.123076923076923	-0.22779099877761	0.27060583025739	0.399910233733191	0.951061433674032
breadth	rs6456876	6	28918936	0.576923076923077	0.0802857407045487	0.20589466447485	0.696583876907781	0.969895739751886
breadth	rs7745220	6	28919625	0.0769230769230769	0.216948813302035	0.316303521437709	0.492783690872429	0.961776007440903
breadth	rs72862420	6	28920575	0.0769230769230769	0.216948813302035	0.316303521437709	0.492783690872429	0.961776007440903
breadth	rs4947256	6	28921940	0.0769230769230769	0.216948813302035	0.316303521437709	0.492783690872429	0.961776007440903
breadth	rs9257405	6	28922437	0.576923076923077	0.0802857407045487	0.20589466447485	0.696583876907781	0.969895739751886
breadth	rs1476016	6	28922719	0.530769230769231	0.216419264711846	0.182789946272525	0.236421793934296	0.942868890487635
breadth	rs9380100	6	28923980	0.0769230769230769	0.216948813302035	0.316303521437709	0.492783690872429	0.961776007440903
breadth	rs3131074	6	28924530	0.530769230769231	0.216419264711846	0.182789946272525	0.236421793934296	0.942868890487635
breadth	rs4713187	6	28925858	0.576923076923077	0.0802857407045487	0.20589466447485	0.696583876907781	0.969895739751886
breadth	rs4713188	6	28926026	0.576923076923077	0.0802857407045487	0.20589466447485	0.696583876907781	0.969895739751886
breadth	rs9257408	6	28926220	0.576923076923077	0.0802857407045487	0.20589466447485	0.696583876907781	0.969895739751886
breadth	rs6917303	6	28926452	0.338461538461538	-0.185774149228196	0.206877096577848	0.369189372495474	0.942868890487635
breadth	rs9257411	6	28926514	0.338461538461538	-0.185774149228196	0.206877096577848	0.369189372495474	0.942868890487635
breadth	rs9257412	6	28926580	0.338461538461538	-0.185774149228196	0.206877096577848	0.369189372495474	0.942868890487635
breadth	rs3135326	6	28926583	0.530769230769231	0.216419264711846	0.182789946272525	0.236421793934296	0.942868890487635
breadth	rs72862423	6	28926732	0.0769230769230769	0.216948813302035	0.316303521437709	0.492783690872429	0.961776007440903
breadth	rs6901599	6	28926745	0.576923076923077	0.0802857407045487	0.20589466447485	0.696583876907781	0.969895739751886
breadth	rs2187808	6	28926900	0.576923076923077	0.0802857407045487	0.20589466447485	0.696583876907781	0.969895739751886
breadth	rs2187807	6	28926918	0.576923076923077	0.0802857407045487	0.20589466447485	0.696583876907781	0.969895739751886
breadth	rs2157313	6	28927134	0.530769230769231	0.216419264711846	0.182789946272525	0.236421793934296	0.942868890487635
breadth	rs2157312	6	28927258	0.530769230769231	0.216419264711846	0.182789946272525	0.236421793934296	0.942868890487635
breadth	rs7763905	6	28927864	0.338461538461538	-0.185774149228196	0.206877096577848	0.369189372495474	0.942868890487635
breadth	rs12386522	6	28928167	0.0384615384615384	-0.619076543655246	0.469587557492732	0.187389512128351	0.942868890487635
breadth	rs3135324	6	28929470	0.546153846153846	0.168929096357583	0.185580563438951	0.362678212688181	0.942868890487635
breadth	rs9257416	6	28930144	0.338461538461538	-0.185774149228196	0.206877096577848	0.369189372495474	0.942868890487635
breadth	rs3131077	6	28930866	0.546153846153846	0.168929096357583	0.185580563438951	0.362678212688181	0.942868890487635
breadth	rs7743189	6	28931616	0.576923076923077	0.0802857407045487	0.20589466447485	0.696583876907781	0.969895739751886
breadth	rs3135323	6	28931677	0.546153846153846	0.168929096357583	0.185580563438951	0.362678212688181	0.942868890487635
breadth	rs9257421	6	28933672	0.576923076923077	0.0802857407045487	0.20589466447485	0.696583876907781	0.969895739751886
breadth	rs9257424	6	28935259	0.284615384615385	-0.102014407781968	0.210898700216641	0.628589684312545	0.966347920739842
breadth	rs4427026	6	28935666	0.576923076923077	0.0802857407045487	0.20589466447485	0.696583876907781	0.969895739751886
breadth	rs7740125	6	28935902	0.338461538461538	-0.185774149228196	0.206877096577848	0.369189372495474	0.942868890487635
breadth	rs114161465	6	28936183	0.0769230769230769	0.216948813302035	0.316303521437709	0.492783690872429	0.961776007440903
breadth	rs9468450	6	28936424	0.0384615384615384	-0.619076543655246	0.469587557492732	0.187389512128351	0.942868890487635
breadth	rs9257425	6	28936556	0.338461538461538	-0.185774149228196	0.206877096577848	0.369189372495474	0.942868890487635
breadth	rs7761547	6	28936616	0.576923076923077	0.0802857407045487	0.20589466447485	0.696583876907781	0.969895739751886
breadth	rs9257438	6	28939886	0.230769230769231	-0.024299222850551	0.220667850608024	0.912316797616021	0.990673476833537
breadth	rs6927132	6	28940438	0.576923076923077	0.0802857407045487	0.20589466447485	0.696583876907781	0.969895739751886
breadth	rs6926892	6	28940553	0.338461538461538	-0.185774149228196	0.206877096577848	0.369189372495474	0.942868890487635
breadth	rs116708127	6	28941628	0.0538461538461539	-0.543575420721903	0.36892510656412	0.140642356597556	0.942868890487635
breadth	rs6933672	6	28941688	0.130769230769231	-0.327631930669482	0.262641603205861	0.212233013394556	0.942868890487635
breadth	rs115283594	6	28941693	0.0461538461538461	-0.364490935056992	0.42679940022186	0.393099475533357	0.951061433674032
breadth	rs3130886	6	28941979	0.546153846153846	0.168929096357583	0.185580563438951	0.362678212688181	0.942868890487635
breadth	rs4713190	6	28942833	0.576923076923077	0.0802857407045487	0.20589466447485	0.696583876907781	0.969895739751886
breadth	rs9257440	6	28943578	0.0846153846153846	0.485969128850804	0.361606135038668	0.178974783877235	0.942868890487635
breadth	rs4713191	6	28943869	0.0769230769230769	0.216948813302035	0.316303521437709	0.492783690872429	0.961776007440903
breadth	rs4713192	6	28943880	0.576923076923077	0.0802857407045487	0.20589466447485	0.696583876907781	0.969895739751886
breadth	rs9468451	6	28943981	0.0538461538461539	-0.543575420721903	0.36892510656412	0.140642356597556	0.942868890487635
breadth	rs57332439	6	28944459	0.184615384615385	-0.275609829218587	0.239030760131301	0.248897741700757	0.942868890487635
breadth	chr6:28976939	6	28944716	0.146153846153846	-0.0585921935573517	0.234554398802774	0.802740355525549	0.98138527314875
breadth	chr6:28976943	6	28944720	0.138461538461538	-0.0780900262109654	0.237049677462627	0.741834677457396	0.970136578694272
breadth	rs9257442	6	28945520	0.0923076923076923	0.510150168784866	0.357350906903485	0.153410235961278	0.942868890487635
breadth	rs16894533	6	28945522	0.184615384615385	-0.275609829218587	0.239030760131301	0.248897741700757	0.942868890487635
breadth	rs9368584	6	28945959	0.146153846153846	-0.0585921935573517	0.234554398802774	0.802740355525549	0.98138527314875
breadth	rs9368585	6	28946253	0.146153846153846	-0.0585921935573517	0.234554398802774	0.802740355525549	0.98138527314875
breadth	rs3135322	6	28946920	0.546153846153846	0.168929096357583	0.185580563438951	0.362678212688181	0.942868890487635
breadth	rs58912940	6	28947208	0.184615384615385	-0.275609829218587	0.239030760131301	0.248897741700757	0.942868890487635
breadth	chr6:28980246	6	28948023	0.0923076923076923	0.510150168784866	0.357350906903485	0.153410235961278	0.942868890487635
breadth	rs115164805	6	28948579	0.0769230769230769	0.216948813302035	0.316303521437709	0.492783690872429	0.961776007440903
breadth	rs9257444	6	28948857	0.0923076923076923	0.510150168784866	0.357350906903485	0.153410235961278	0.942868890487635
breadth	rs9257445	6	28949206	0.238461538461539	0.139043365254624	0.217845042076094	0.523299699099608	0.961776007440903
breadth	rs9257446	6	28949529	0.0923076923076923	0.510150168784866	0.357350906903485	0.153410235961278	0.942868890487635
breadth	rs968723	6	28949651	0.0769230769230769	0.216948813302035	0.316303521437709	0.492783690872429	0.961776007440903
breadth	rs968722	6	28949904	0.146153846153846	-0.0585921935573517	0.234554398802774	0.802740355525549	0.98138527314875
breadth	rs9257447	6	28950957	0.576923076923077	0.0802857407045487	0.20589466447485	0.696583876907781	0.969895739751886
breadth	rs9380102	6	28951014	0.0769230769230769	0.216948813302035	0.316303521437709	0.492783690872429	0.961776007440903
breadth	rs6904975	6	28952035	0.576923076923077	0.0802857407045487	0.20589466447485	0.696583876907781	0.969895739751886
breadth	rs9257448	6	28952881	0.0923076923076923	0.510150168784866	0.357350906903485	0.153410235961278	0.942868890487635
breadth	rs41270616	6	28954231	0.0538461538461539	-0.543575420721903	0.36892510656412	0.140642356597556	0.942868890487635
breadth	rs62407578	6	28954712	0.184615384615385	-0.275609829218587	0.239030760131301	0.248897741700757	0.942868890487635
breadth	rs3135321	6	28955526	0.530769230769231	0.216419264711846	0.182789946272525	0.236421793934296	0.942868890487635
breadth	rs3129792	6	28956416	0.530769230769231	0.216419264711846	0.182789946272525	0.236421793934296	0.942868890487635
breadth	rs112421807	6	28956541	0.0538461538461539	-0.543575420721903	0.36892510656412	0.140642356597556	0.942868890487635
breadth	rs9257449	6	28957545	0.561538461538462	0.140972889112168	0.201672303129865	0.484539793011256	0.961776007440903
breadth	rs9468458	6	28957583	0.0923076923076923	0.239117064828508	0.285734686628369	0.402676903405563	0.951061433674032
breadth	rs7776164	6	28958458	0.0923076923076923	0.510150168784866	0.357350906903485	0.153410235961278	0.942868890487635
breadth	rs56394141	6	28958633	0.184615384615385	-0.275609829218587	0.239030760131301	0.248897741700757	0.942868890487635
breadth	rs9257450	6	28959515	0.638461538461538	0.307596627058593	0.20240602100118	0.128586146955086	0.942868890487635
breadth	rs2001093	6	28960879	0.553846153846154	0.213495002397531	0.206327025434783	0.300789951528214	0.942868890487635
breadth	rs2001092	6	28961100	0.523076923076923	0.278537020503308	0.186288728206584	0.134864894851376	0.942868890487635
breadth	rs16894540	6	28961819	0.184615384615385	-0.275609829218587	0.239030760131301	0.248897741700757	0.942868890487635
breadth	rs56158159	6	28962143	0.0923076923076923	0.239117064828508	0.285734686628369	0.402676903405563	0.951061433674032
breadth	rs6456879	6	28962604	0.146153846153846	-0.0585921935573517	0.234554398802774	0.802740355525549	0.98138527314875
breadth	rs6456880	6	28963248	0.553846153846154	0.213495002397531	0.206327025434783	0.300789951528214	0.942868890487635
breadth	rs61751894	6	28964086	0.0769230769230769	0.216948813302035	0.316303521437709	0.492783690872429	0.961776007440903
breadth	rs2269555	6	28964847	0.553846153846154	0.213495002397531	0.206327025434783	0.300789951528214	0.942868890487635
breadth	rs6908206	6	28964872	0.146153846153846	-0.0585921935573517	0.234554398802774	0.802740355525549	0.98138527314875
breadth	rs115450106	6	28964997	0.0769230769230769	0.216948813302035	0.316303521437709	0.492783690872429	0.961776007440903
breadth	rs9468459	6	28965691	0.0538461538461539	-0.543575420721903	0.36892510656412	0.140642356597556	0.942868890487635
breadth	rs61554786	6	28966016	0.184615384615385	-0.275609829218587	0.239030760131301	0.248897741700757	0.942868890487635
breadth	rs6920392	6	28967038	0.553846153846154	0.213495002397531	0.206327025434783	0.300789951528214	0.942868890487635
breadth	rs9257452	6	28968132	0.115384615384615	0.0928737087193255	0.326030023889677	0.775749531374813	0.976523619941264
breadth	rs6906909	6	28968146	0.553846153846154	0.213495002397531	0.206327025434783	0.300789951528214	0.942868890487635
breadth	rs17399888	6	28968880	0.0769230769230769	0.216948813302035	0.316303521437709	0.492783690872429	0.961776007440903
breadth	rs9257453	6	28968930	0.115384615384615	0.0928737087193255	0.326030023889677	0.775749531374813	0.976523619941264
breadth	rs9295784	6	28969148	0.0538461538461539	-0.543575420721903	0.36892510656412	0.140642356597556	0.942868890487635
breadth	rs9257454	6	28969440	0.115384615384615	0.0928737087193255	0.326030023889677	0.775749531374813	0.976523619941264
breadth	rs6933976	6	28969522	0.261538461538461	-0.00902759370405103	0.21724763628015	0.966853930750543	0.997141089689256
breadth	rs6456881	6	28970100	0.146153846153846	-0.0585921935573517	0.234554398802774	0.802740355525549	0.98138527314875
breadth	rs3129793	6	28970176	0.523076923076923	0.278537020503308	0.186288728206584	0.134864894851376	0.942868890487635
breadth	rs6456883	6	28970369	0.553846153846154	0.213495002397531	0.206327025434783	0.300789951528214	0.942868890487635
breadth	rs62407581	6	28970426	0.184615384615385	-0.275609829218587	0.239030760131301	0.248897741700757	0.942868890487635
breadth	rs9257455	6	28970745	0.553846153846154	0.213495002397531	0.206327025434783	0.300789951528214	0.942868890487635
breadth	rs9257456	6	28972089	0.115384615384615	0.0928737087193255	0.326030023889677	0.775749531374813	0.976523619941264
breadth	rs6925178	6	28973215	0.261538461538461	-0.00902759370405103	0.21724763628015	0.966853930750543	0.997141089689256
breadth	rs7744086	6	28973712	0.115384615384615	0.0928737087193255	0.326030023889677	0.775749531374813	0.976523619941264
breadth	rs9257460	6	28974790	0.0923076923076923	0.273453399671102	0.355183849096498	0.44136363291454	0.951061433674032
breadth	rs4565335	6	28975787	0.261538461538461	-0.00902759370405103	0.21724763628015	0.966853930750543	0.997141089689256
breadth	rs6923005	6	28976071	0.261538461538461	-0.00902759370405103	0.21724763628015	0.966853930750543	0.997141089689256
breadth	rs9257461	6	28977925	0.553846153846154	0.213495002397531	0.206327025434783	0.300789951528214	0.942868890487635
breadth	rs114636374	6	28979453	0.0769230769230769	0.216948813302035	0.316303521437709	0.492783690872429	0.961776007440903
breadth	chr6:29011985	6	28979762	0.0538461538461539	-0.543575420721903	0.36892510656412	0.140642356597556	0.942868890487635
breadth	rs9257463	6	28979783	0.115384615384615	0.0928737087193255	0.326030023889677	0.775749531374813	0.976523619941264
breadth	rs6930903	6	28981244	0.261538461538461	-0.00902759370405103	0.21724763628015	0.966853930750543	0.997141089689256
breadth	rs12663717	6	28981291	0.184615384615385	-0.275609829218587	0.239030760131301	0.248897741700757	0.942868890487635
breadth	rs9357075	6	28982287	0.146153846153846	-0.0585921935573517	0.234554398802774	0.802740355525549	0.98138527314875
breadth	rs114348043	6	28982799	0.0461538461538461	-0.364490935056992	0.42679940022186	0.393099475533357	0.951061433674032
breadth	rs3135319	6	28982823	0.523076923076923	0.278537020503308	0.186288728206584	0.134864894851376	0.942868890487635
breadth	rs9257464	6	28983048	0.553846153846154	0.213495002397531	0.206327025434783	0.300789951528214	0.942868890487635
breadth	rs41316625	6	28983766	0.0384615384615384	0.102946350720778	0.457946343227723	0.822134844394924	0.984938931687435
breadth	rs6916161	6	28983846	0.553846153846154	0.213495002397531	0.206327025434783	0.300789951528214	0.942868890487635
breadth	rs56974060	6	28983916	0.184615384615385	-0.275609829218587	0.239030760131301	0.248897741700757	0.942868890487635
breadth	rs9257469	6	28984101	0.0923076923076923	0.273453399671102	0.355183849096498	0.44136363291454	0.951061433674032
breadth	rs1005123	6	28984148	0.553846153846154	0.213495002397531	0.206327025434783	0.300789951528214	0.942868890487635
breadth	rs6916923	6	28984163	0.115384615384615	0.0928737087193255	0.326030023889677	0.775749531374813	0.976523619941264
breadth	rs9468464	6	28984512	0.0615384615384615	-0.454488226606666	0.351499310494538	0.196011434838472	0.942868890487635
breadth	rs115180879	6	28984623	0.0461538461538461	-0.364490935056992	0.42679940022186	0.393099475533357	0.951061433674032
breadth	rs3129795	6	28984755	0.0923076923076923	0.0653888660333271	0.290634807038957	0.821989888859342	0.984938931687435
breadth	rs9380103	6	28985205	0.0769230769230769	0.216948813302035	0.316303521437709	0.492783690872429	0.961776007440903
breadth	rs113749571	6	28985543	0.0615384615384615	-0.454488226606666	0.351499310494538	0.196011434838472	0.942868890487635
breadth	rs56131223	6	28985871	0.176923076923077	-0.297423048121753	0.243162009662931	0.221273922426424	0.942868890487635
breadth	rs6909302	6	28986375	0.261538461538461	-0.00902759370405103	0.21724763628015	0.966853930750543	0.997141089689256
breadth	rs41316629	6	28986554	0.115384615384615	0.0928737087193255	0.326030023889677	0.775749531374813	0.976523619941264
breadth	rs9366733	6	28986627	0.0769230769230769	0.216948813302035	0.316303521437709	0.492783690872429	0.961776007440903
breadth	rs28895350	6	28986807	0.115384615384615	0.0928737087193255	0.326030023889677	0.775749531374813	0.976523619941264
breadth	rs9366734	6	28987058	0.146153846153846	-0.0585921935573517	0.234554398802774	0.802740355525549	0.98138527314875
breadth	rs4562166	6	28987532	0.261538461538461	-0.00902759370405103	0.21724763628015	0.966853930750543	0.997141089689256
breadth	rs6941946	6	28988583	0.553846153846154	0.213495002397531	0.206327025434783	0.300789951528214	0.942868890487635
breadth	rs3129796	6	28988861	0.0384615384615384	-0.154859950347177	0.43611041234679	0.722519584424251	0.970136578694272
breadth	rs9393939	6	28989067	0.553846153846154	0.213495002397531	0.206327025434783	0.300789951528214	0.942868890487635
breadth	rs9348816	6	28989083	0.553846153846154	0.213495002397531	0.206327025434783	0.300789951528214	0.942868890487635
breadth	rs11961509	6	28989210	0.0615384615384615	-0.454488226606666	0.351499310494538	0.196011434838472	0.942868890487635
breadth	rs9468467	6	28989728	0.553846153846154	0.213495002397531	0.206327025434783	0.300789951528214	0.942868890487635
breadth	rs12663679	6	28990049	0.184615384615385	-0.275609829218587	0.239030760131301	0.248897741700757	0.942868890487635
breadth	rs7768299	6	28990195	0.553846153846154	0.213495002397531	0.206327025434783	0.300789951528214	0.942868890487635
breadth	rs1543796	6	28990618	0.523076923076923	0.278537020503308	0.186288728206584	0.134864894851376	0.942868890487635
breadth	rs2394512	6	28992184	0.553846153846154	0.213495002397531	0.206327025434783	0.300789951528214	0.942868890487635
breadth	rs2394513	6	28992508	0.115384615384615	0.0928737087193255	0.326030023889677	0.775749531374813	0.976523619941264
breadth	rs4713195	6	28992659	0.0769230769230769	0.216948813302035	0.316303521437709	0.492783690872429	0.961776007440903
breadth	rs140176587	6	28992974	0.0384615384615384	-0.303874085952194	0.435311631790461	0.485139027995739	0.961776007440903
breadth	rs58065505	6	28993056	0.184615384615385	-0.275609829218587	0.239030760131301	0.248897741700757	0.942868890487635
breadth	rs4713196	6	28993203	0.0769230769230769	0.216948813302035	0.316303521437709	0.492783690872429	0.961776007440903
breadth	rs9380104	6	28993995	0.0769230769230769	0.216948813302035	0.316303521437709	0.492783690872429	0.961776007440903
breadth	rs7741520	6	28994570	0.261538461538461	-0.00902759370405103	0.21724763628015	0.966853930750543	0.997141089689256
breadth	rs114241766	6	28994731	0.0384615384615384	-0.303874085952194	0.435311631790461	0.485139027995739	0.961776007440903
breadth	rs2269554	6	28994989	0.184615384615385	-0.275609829218587	0.239030760131301	0.248897741700757	0.942868890487635
[truncated: 305,399 more rows]
