# Supplementary material for: The genetic basis of the immune response to SARS-CoV-2 infection and vaccination in the Italian municipality of Vo’
Source: Front Immunol. 2026 Mar 6;17:1718158. doi: 10.3389/fimmu.2026.1718158 (PMC13002426; doi:10.3389/fimmu.2026.1718158)
Supplement: Supplementary file 1 [file DataSheet1.zip › Supplementary_materials/SD7.csv]

trait	rsid	chr	pos	freq	beta	SE	P	FDR
breadthI	rs149946	6	27970031	0.10989010989011	-0.507596066718421	0.40903196416055	0.21461712947371	0.871766681379623
breadthI	rs10946949	6	27970541	0.131868131868132	-0.529440630231041	0.505354671452665	0.294794594249293	0.916297543596894
breadthI	rs469228	6	27970704	0.115384615384615	-0.567663798185387	0.407506850430602	0.163614777691626	0.855851075224449
breadthI	rs469227	6	27970705	0.115384615384615	-0.567663798185387	0.407506850430602	0.163614777691626	0.855851075224449
breadthI	rs71537572	6	27970715	0.032967032967033	0.220001944750948	0.859045950781058	0.797873373224563	0.990262117317871
breadthI	rs9393867	6	27971958	0.10989010989011	-0.276745143013703	0.542691529020879	0.610087010673614	0.967247377893469
breadthI	rs149947	6	27972433	0.10989010989011	-0.507596066718421	0.40903196416055	0.21461712947371	0.871766681379623
breadthI	rs149948	6	27974817	0.115384615384615	-0.567663798185387	0.407506850430602	0.163614777691626	0.855851075224449
breadthI	rs149968	6	27977495	0.10989010989011	-0.507596066718421	0.40903196416055	0.21461712947371	0.871766681379623
breadthI	rs149969	6	27977737	0.10989010989011	-0.507596066718421	0.40903196416055	0.21461712947371	0.871766681379623
breadthI	rs4141691	6	27979188	0.104395604395604	-0.281485763489184	0.540686688977474	0.602639942585726	0.966980299450116
breadthI	rs16893552	6	27979769	0.104395604395604	-0.281485763489184	0.540686688977474	0.602639942585726	0.966980299450116
breadthI	rs149970	6	27980220	0.115384615384615	-0.567663798185387	0.407506850430602	0.163614777691626	0.855851075224449
breadthI	rs149972	6	27983227	0.142857142857143	-0.550660916302869	0.385484969719198	0.153151250002991	0.842304161329521
breadthI	rs6456804	6	27985388	0.126373626373626	-0.52533262812342	0.501160055642773	0.294531160078151	0.916297543596894
breadthI	rs9393869	6	27985830	0.0934065934065934	-0.355510071632221	0.532064346261058	0.504024318325688	0.961865786420625
breadthI	rs149975	6	27986340	0.142857142857143	-0.550660916302869	0.385484969719198	0.153151250002991	0.842304161329521
breadthI	rs149977	6	27989174	0.142857142857143	-0.550660916302869	0.385484969719198	0.153151250002991	0.842304161329521
breadthI	rs142965311	6	27989252	0.032967032967033	0.220001944750948	0.859045950781058	0.797873373224563	0.990262117317871
breadthI	rs149978	6	27989370	0.142857142857143	-0.550660916302869	0.385484969719198	0.153151250002991	0.842304161329521
breadthI	rs9468267	6	27989921	0.126373626373626	-0.52533262812342	0.501160055642773	0.294531160078151	0.916297543596894
breadthI	rs149979	6	27991007	0.10989010989011	-0.507596066718421	0.40903196416055	0.21461712947371	0.871766681379623
breadthI	rs149980	6	27992101	0.142857142857143	-0.550660916302869	0.385484969719198	0.153151250002991	0.842304161329521
breadthI	rs149982	6	27992883	0.142857142857143	-0.550660916302869	0.385484969719198	0.153151250002991	0.842304161329521
breadthI	rs138234416	6	27992898	0.032967032967033	0.220001944750948	0.859045950781058	0.797873373224563	0.990262117317871
breadthI	rs149983	6	27993247	0.10989010989011	-0.507596066718421	0.40903196416055	0.21461712947371	0.871766681379623
breadthI	rs149984	6	27993335	0.104395604395604	-0.306922566827669	0.427660373464622	0.472955670549485	0.961865786420625
breadthI	chr6:28025683	6	27993461	0.10989010989011	-0.507596066718421	0.40903196416055	0.21461712947371	0.871766681379623
breadthI	rs71559067	6	27994416	0.032967032967033	0.220001944750948	0.859045950781058	0.797873373224563	0.990262117317871
breadthI	rs149989	6	27998184	0.142857142857143	-0.550660916302869	0.385484969719198	0.153151250002991	0.842304161329521
breadthI	rs149990	6	27998258	0.0384615384615384	-0.22974087746084	0.781733735567529	0.768844745720999	0.990023650328387
breadthI	rs149941	6	28001033	0.142857142857143	-0.550660916302869	0.385484969719198	0.153151250002991	0.842304161329521
breadthI	rs149942	6	28001610	0.142857142857143	-0.550660916302869	0.385484969719198	0.153151250002991	0.842304161329521
breadthI	rs149943	6	28002388	0.0384615384615384	-0.22974087746084	0.781733735567529	0.768844745720999	0.990023650328387
breadthI	rs149944	6	28002818	0.142857142857143	-0.550660916302869	0.385484969719198	0.153151250002991	0.842304161329521
breadthI	rs149945	6	28002853	0.142857142857143	-0.550660916302869	0.385484969719198	0.153151250002991	0.842304161329521
breadthI	rs13193295	6	28003228	0.032967032967033	0.220001944750948	0.859045950781058	0.797873373224563	0.990262117317871
breadthI	rs156736	6	28004059	0.10989010989011	-0.507596066718421	0.40903196416055	0.21461712947371	0.871766681379623
breadthI	rs149897	6	28006650	0.142857142857143	-0.550660916302869	0.385484969719198	0.153151250002991	0.842304161329521
breadthI	rs156734	6	28007357	0.142857142857143	-0.550660916302869	0.385484969719198	0.153151250002991	0.842304161329521
breadthI	rs169431	6	28010078	0.142857142857143	-0.550660916302869	0.385484969719198	0.153151250002991	0.842304161329521
breadthI	rs149949	6	28011516	0.0384615384615384	-0.22974087746084	0.781733735567529	0.768844745720999	0.990023650328387
breadthI	rs202908	6	28011551	0.142857142857143	-0.550660916302869	0.385484969719198	0.153151250002991	0.842304161329521
breadthI	rs175954	6	28011585	0.10989010989011	-0.507596066718421	0.40903196416055	0.21461712947371	0.871766681379623
breadthI	rs202906	6	28011652	0.0384615384615384	-0.22974087746084	0.781733735567529	0.768844745720999	0.990023650328387
breadthI	rs156739	6	28013410	0.142857142857143	-0.550660916302869	0.385484969719198	0.153151250002991	0.842304161329521
breadthI	rs149958	6	28013617	0.142857142857143	-0.550660916302869	0.385484969719198	0.153151250002991	0.842304161329521
breadthI	rs149959	6	28013854	0.142857142857143	-0.550660916302869	0.385484969719198	0.153151250002991	0.842304161329521
breadthI	rs156738	6	28014025	0.142857142857143	-0.550660916302869	0.385484969719198	0.153151250002991	0.842304161329521
breadthI	rs149900	6	28014597	0.10989010989011	-0.507596066718421	0.40903196416055	0.21461712947371	0.871766681379623
breadthI	rs7739987	6	28015355	0.104395604395604	-0.281485763489184	0.540686688977474	0.602639942585726	0.966980299450116
breadthI	rs149961	6	28015569	0.10989010989011	-0.507596066718421	0.40903196416055	0.21461712947371	0.871766681379623
breadthI	rs149962	6	28015918	0.142857142857143	-0.550660916302869	0.385484969719198	0.153151250002991	0.842304161329521
breadthI	rs13200214	6	28017250	0.032967032967033	0.220001944750948	0.859045950781058	0.797873373224563	0.990262117317871
breadthI	rs149964	6	28018469	0.10989010989011	-0.507596066718421	0.40903196416055	0.21461712947371	0.871766681379623
breadthI	rs149965	6	28018689	0.142857142857143	-0.550660916302869	0.385484969719198	0.153151250002991	0.842304161329521
breadthI	rs149899	6	28019979	0.10989010989011	-0.507596066718421	0.40903196416055	0.21461712947371	0.871766681379623
breadthI	rs172165	6	28020814	0.10989010989011	-0.507596066718421	0.40903196416055	0.21461712947371	0.871766681379623
breadthI	rs172166	6	28020820	0.10989010989011	-0.507596066718421	0.40903196416055	0.21461712947371	0.871766681379623
breadthI	chr6:28053491	6	28021269	0.10989010989011	-0.507596066718421	0.40903196416055	0.21461712947371	0.871766681379623
breadthI	rs203888	6	28021589	0.10989010989011	-0.507596066718421	0.40903196416055	0.21461712947371	0.871766681379623
breadthI	rs203889	6	28021775	0.10989010989011	-0.507596066718421	0.40903196416055	0.21461712947371	0.871766681379623
breadthI	rs203890	6	28022248	0.10989010989011	-0.507596066718421	0.40903196416055	0.21461712947371	0.871766681379623
breadthI	rs12173797	6	28022723	0.142857142857143	-0.550660916302869	0.385484969719198	0.153151250002991	0.842304161329521
breadthI	rs66529373	6	28023008	0.10989010989011	-0.507596066718421	0.40903196416055	0.21461712947371	0.871766681379623
breadthI	rs9393881	6	28023751	0.10989010989011	-0.507596066718421	0.40903196416055	0.21461712947371	0.871766681379623
breadthI	rs9357060	6	28024486	0.10989010989011	-0.507596066718421	0.40903196416055	0.21461712947371	0.871766681379623
breadthI	rs9468271	6	28024570	0.10989010989011	-0.507596066718421	0.40903196416055	0.21461712947371	0.871766681379623
breadthI	rs9380045	6	28025279	0.10989010989011	-0.507596066718421	0.40903196416055	0.21461712947371	0.871766681379623
breadthI	rs9348789	6	28025486	0.10989010989011	-0.507596066718421	0.40903196416055	0.21461712947371	0.871766681379623
breadthI	rs9468272	6	28025768	0.10989010989011	-0.507596066718421	0.40903196416055	0.21461712947371	0.871766681379623
breadthI	rs35949109	6	28025926	0.0384615384615384	-0.22974087746084	0.781733735567529	0.768844745720999	0.990023650328387
breadthI	rs9468274	6	28026077	0.10989010989011	-0.507596066718421	0.40903196416055	0.21461712947371	0.871766681379623
breadthI	rs9468275	6	28026136	0.10989010989011	-0.507596066718421	0.40903196416055	0.21461712947371	0.871766681379623
breadthI	chr6:28058733	6	28026511	0.10989010989011	-0.507596066718421	0.40903196416055	0.21461712947371	0.871766681379623
breadthI	rs9468276	6	28027688	0.10989010989011	-0.507596066718421	0.40903196416055	0.21461712947371	0.871766681379623
breadthI	rs9368547	6	28028067	0.142857142857143	-0.550660916302869	0.385484969719198	0.153151250002991	0.842304161329521
breadthI	rs9468277	6	28028390	0.10989010989011	-0.507596066718421	0.40903196416055	0.21461712947371	0.871766681379623
breadthI	rs9468278	6	28028482	0.10989010989011	-0.507596066718421	0.40903196416055	0.21461712947371	0.871766681379623
breadthI	rs13218430	6	28029837	0.10989010989011	-0.507596066718421	0.40903196416055	0.21461712947371	0.871766681379623
breadthI	rs9380046	6	28030499	0.10989010989011	-0.507596066718421	0.40903196416055	0.21461712947371	0.871766681379623
breadthI	chr6:28063652	6	28031430	0.10989010989011	-0.507596066718421	0.40903196416055	0.21461712947371	0.871766681379623
breadthI	chr6:28063653	6	28031431	0.10989010989011	-0.507596066718421	0.40903196416055	0.21461712947371	0.871766681379623
breadthI	rs183244	6	28031838	0.142857142857143	-0.550660916302869	0.385484969719198	0.153151250002991	0.842304161329521
breadthI	rs149950	6	28033039	0.142857142857143	-0.550660916302869	0.385484969719198	0.153151250002991	0.842304161329521
breadthI	rs149951	6	28033087	0.142857142857143	-0.550660916302869	0.385484969719198	0.153151250002991	0.842304161329521
breadthI	rs9295755	6	28033174	0.10989010989011	-0.507596066718421	0.40903196416055	0.21461712947371	0.871766681379623
breadthI	rs9295756	6	28033396	0.10989010989011	-0.507596066718421	0.40903196416055	0.21461712947371	0.871766681379623
breadthI	rs10484403	6	28033523	0.10989010989011	-0.507596066718421	0.40903196416055	0.21461712947371	0.871766681379623
breadthI	rs4713132	6	28034035	0.10989010989011	-0.507596066718421	0.40903196416055	0.21461712947371	0.871766681379623
breadthI	rs4713133	6	28034041	0.10989010989011	-0.507596066718421	0.40903196416055	0.21461712947371	0.871766681379623
breadthI	rs4713134	6	28034121	0.10989010989011	-0.507596066718421	0.40903196416055	0.21461712947371	0.871766681379623
breadthI	rs9368548	6	28034737	0.10989010989011	-0.507596066718421	0.40903196416055	0.21461712947371	0.871766681379623
breadthI	rs149954	6	28035246	0.142857142857143	-0.550660916302869	0.385484969719198	0.153151250002991	0.842304161329521
breadthI	rs149955	6	28036225	0.142857142857143	-0.550660916302869	0.385484969719198	0.153151250002991	0.842304161329521
breadthI	rs61471148	6	28037032	0.115384615384615	-0.506259472904382	0.408475309300543	0.215201774173159	0.871766681379623
breadthI	rs9380047	6	28037893	0.115384615384615	-0.506259472904382	0.408475309300543	0.215201774173159	0.871766681379623
breadthI	rs71559070	6	28038929	0.032967032967033	0.220001944750948	0.859045950781058	0.797873373224563	0.990262117317871
breadthI	rs7755442	6	28039015	0.115384615384615	-0.506259472904382	0.408475309300543	0.215201774173159	0.871766681379623
breadthI	rs4713135	6	28039586	0.115384615384615	-0.506259472904382	0.408475309300543	0.215201774173159	0.871766681379623
breadthI	rs73396550	6	28041977	0.126373626373626	-0.52533262812342	0.501160055642773	0.294531160078151	0.916297543596894
breadthI	chr6:28074687	6	28042465	0.115384615384615	-0.506259472904382	0.408475309300543	0.215201774173159	0.871766681379623
breadthI	rs34712084	6	28043828	0.0494505494505495	-0.254041979503376	0.703829208934997	0.718142319938307	0.979080721405395
breadthI	rs55747925	6	28044337	0.115384615384615	-0.506259472904382	0.408475309300543	0.215201774173159	0.871766681379623
breadthI	rs56310871	6	28044482	0.115384615384615	-0.506259472904382	0.408475309300543	0.215201774173159	0.871766681379623
breadthI	rs34716816	6	28046169	0.115384615384615	-0.506259472904382	0.408475309300543	0.215201774173159	0.871766681379623
breadthI	rs203876	6	28046673	0.142857142857143	-0.550660916302869	0.385484969719198	0.153151250002991	0.842304161329521
breadthI	rs9393884	6	28046789	0.115384615384615	-0.506259472904382	0.408475309300543	0.215201774173159	0.871766681379623
breadthI	rs9380049	6	28048535	0.115384615384615	-0.506259472904382	0.408475309300543	0.215201774173159	0.871766681379623
breadthI	rs9380050	6	28048538	0.115384615384615	-0.506259472904382	0.408475309300543	0.215201774173159	0.871766681379623
breadthI	rs203877	6	28048624	0.142857142857143	-0.550660916302869	0.385484969719198	0.153151250002991	0.842304161329521
breadthI	rs9393885	6	28050009	0.115384615384615	-0.506259472904382	0.408475309300543	0.215201774173159	0.871766681379623
breadthI	rs9393886	6	28050039	0.115384615384615	-0.506259472904382	0.408475309300543	0.215201774173159	0.871766681379623
breadthI	rs9368549	6	28050047	0.115384615384615	-0.506259472904382	0.408475309300543	0.215201774173159	0.871766681379623
breadthI	rs56364346	6	28050762	0.115384615384615	-0.506259472904382	0.408475309300543	0.215201774173159	0.871766681379623
breadthI	rs565415596	6	28050775	0.115384615384615	-0.506259472904382	0.408475309300543	0.215201774173159	0.871766681379623
breadthI	rs9357061	6	28051772	0.115384615384615	-0.506259472904382	0.408475309300543	0.215201774173159	0.871766681379623
breadthI	rs9368550	6	28051803	0.115384615384615	-0.506259472904382	0.408475309300543	0.215201774173159	0.871766681379623
breadthI	rs1321505	6	28052823	0.0494505494505495	-0.254041979503376	0.703829208934997	0.718142319938307	0.979080721405395
breadthI	rs2295594	6	28053097	0.115384615384615	-0.506259472904382	0.408475309300543	0.215201774173159	0.871766681379623
breadthI	rs9357062	6	28054404	0.115384615384615	-0.506259472904382	0.408475309300543	0.215201774173159	0.871766681379623
breadthI	rs16893666	6	28054707	0.115384615384615	-0.506259472904382	0.408475309300543	0.215201774173159	0.871766681379623
breadthI	rs10484404	6	28055495	0.104395604395604	-0.281485763489184	0.540686688977474	0.602639942585726	0.966980299450116
breadthI	rs2273564	6	28057594	0.104395604395604	-0.745905431587875	0.478726897908991	0.119209023894644	0.824023055827508
breadthI	rs1853097	6	28058635	0.104395604395604	-0.745905431587875	0.478726897908991	0.119209023894644	0.824023055827508
breadthI	rs35902873	6	28058949	0.032967032967033	0.220001944750948	0.859045950781058	0.797873373224563	0.990262117317871
breadthI	rs9393887	6	28059020	0.104395604395604	-0.745905431587875	0.478726897908991	0.119209023894644	0.824023055827508
breadthI	rs9393888	6	28059217	0.104395604395604	-0.745905431587875	0.478726897908991	0.119209023894644	0.824023055827508
breadthI	rs3734573	6	28059437	0.104395604395604	-0.745905431587875	0.478726897908991	0.119209023894644	0.824023055827508
breadthI	rs9357063	6	28060005	0.104395604395604	-0.745905431587875	0.478726897908991	0.119209023894644	0.824023055827508
breadthI	rs13197574	6	28060239	0.032967032967033	0.220001944750948	0.859045950781058	0.797873373224563	0.990262117317871
breadthI	rs56355079	6	28060398	0.104395604395604	-0.281485763489184	0.540686688977474	0.602639942585726	0.966980299450116
breadthI	rs3823180	6	28061744	0.104395604395604	-0.745905431587875	0.478726897908991	0.119209023894644	0.824023055827508
breadthI	rs9368551	6	28061792	0.104395604395604	-0.745905431587875	0.478726897908991	0.119209023894644	0.824023055827508
breadthI	rs203893	6	28062066	0.142857142857143	-0.550660916302869	0.385484969719198	0.153151250002991	0.842304161329521
breadthI	rs9393890	6	28063855	0.115384615384615	-0.506259472904382	0.408475309300543	0.215201774173159	0.871766681379623
breadthI	rs9380052	6	28064623	0.115384615384615	-0.506259472904382	0.408475309300543	0.215201774173159	0.871766681379623
breadthI	rs9366715	6	28064633	0.115384615384615	-0.506259472904382	0.408475309300543	0.215201774173159	0.871766681379623
breadthI	rs34166054	6	28065801	0.032967032967033	0.220001944750948	0.859045950781058	0.797873373224563	0.990262117317871
breadthI	rs476167	6	28065888	0.142857142857143	-0.550660916302869	0.385484969719198	0.153151250002991	0.842304161329521
breadthI	rs34466819	6	28065993	0.115384615384615	-0.506259472904382	0.408475309300543	0.215201774173159	0.871766681379623
breadthI	rs203892	6	28067196	0.142857142857143	-0.550660916302869	0.385484969719198	0.153151250002991	0.842304161329521
breadthI	rs9380054	6	28067537	0.115384615384615	-0.506259472904382	0.408475309300543	0.215201774173159	0.871766681379623
breadthI	rs2116981	6	28067951	0.115384615384615	-0.506259472904382	0.408475309300543	0.215201774173159	0.871766681379623
breadthI	rs73396583	6	28068048	0.126373626373626	-0.52533262812342	0.501160055642773	0.294531160078151	0.916297543596894
breadthI	rs9368552	6	28068426	0.115384615384615	-0.506259472904382	0.408475309300543	0.215201774173159	0.871766681379623
breadthI	rs113211083	6	28069621	0.115384615384615	-0.506259472904382	0.408475309300543	0.215201774173159	0.871766681379623
breadthI	rs13437444	6	28070998	0.0494505494505495	-0.254041979503376	0.703829208934997	0.718142319938307	0.979080721405395
breadthI	rs188105	6	28071393	0.142857142857143	-0.550660916302869	0.385484969719198	0.153151250002991	0.842304161329521
breadthI	rs2281588	6	28072602	0.115384615384615	-0.506259472904382	0.408475309300543	0.215201774173159	0.871766681379623
breadthI	rs34662244	6	28073881	0.032967032967033	0.220001944750948	0.859045950781058	0.797873373224563	0.990262117317871
breadthI	rs150614878	6	28074519	0.115384615384615	-0.506259472904382	0.408475309300543	0.215201774173159	0.871766681379623
breadthI	rs35952432	6	28074901	0.032967032967033	0.220001944750948	0.859045950781058	0.797873373224563	0.990262117317871
breadthI	rs35576511	6	28074925	0.137362637362637	-0.706501144017036	0.392134411716534	0.0715955990546143	0.758487863732775
breadthI	rs34131763	6	28075000	0.115384615384615	-0.506259472904382	0.408475309300543	0.215201774173159	0.871766681379623
breadthI	rs112615652	6	28075911	0.115384615384615	-0.506259472904382	0.408475309300543	0.215201774173159	0.871766681379623
breadthI	rs35193936	6	28076270	0.115384615384615	-0.506259472904382	0.408475309300543	0.215201774173159	0.871766681379623
breadthI	rs203884	6	28077374	0.142857142857143	-0.550660916302869	0.385484969719198	0.153151250002991	0.842304161329521
breadthI	rs17711344	6	28077602	0.115384615384615	-0.506259472904382	0.408475309300543	0.215201774173159	0.871766681379623
breadthI	rs36078605	6	28078032	0.115384615384615	-0.506259472904382	0.408475309300543	0.215201774173159	0.871766681379623
breadthI	rs6932109	6	28078303	0.120879120879121	-0.566090446078225	0.406998454313476	0.164258512962319	0.855851075224449
breadthI	rs203883	6	28078356	0.142857142857143	-0.550660916302869	0.385484969719198	0.153151250002991	0.842304161329521
breadthI	rs6931858	6	28078411	0.115384615384615	-0.506259472904382	0.408475309300543	0.215201774173159	0.871766681379623
breadthI	rs203882	6	28078502	0.142857142857143	-0.550660916302869	0.385484969719198	0.153151250002991	0.842304161329521
breadthI	rs9393891	6	28079160	0.115384615384615	-0.506259472904382	0.408475309300543	0.215201774173159	0.871766681379623
breadthI	rs9468286	6	28079428	0.115384615384615	-0.506259472904382	0.408475309300543	0.215201774173159	0.871766681379623
breadthI	rs13203816	6	28079598	0.032967032967033	0.220001944750948	0.859045950781058	0.797873373224563	0.990262117317871
breadthI	rs9468287	6	28079741	0.0494505494505495	-0.254041979503376	0.703829208934997	0.718142319938307	0.979080721405395
breadthI	rs7739216	6	28079946	0.115384615384615	-0.506259472904382	0.408475309300543	0.215201774173159	0.871766681379623
breadthI	rs35512245	6	28079953	0.115384615384615	-0.506259472904382	0.408475309300543	0.215201774173159	0.871766681379623
breadthI	rs7739332	6	28079956	0.126373626373626	-0.52533262812342	0.501160055642773	0.294531160078151	0.916297543596894
breadthI	rs34588114	6	28080628	0.032967032967033	0.220001944750948	0.859045950781058	0.797873373224563	0.990262117317871
breadthI	rs68188794	6	28080777	0.032967032967033	0.220001944750948	0.859045950781058	0.797873373224563	0.990262117317871
breadthI	rs75889632	6	28081387	0.104395604395604	-0.281485763489184	0.540686688977474	0.602639942585726	0.966980299450116
breadthI	rs9393892	6	28081394	0.115384615384615	-0.506259472904382	0.408475309300543	0.215201774173159	0.871766681379623
breadthI	rs9380055	6	28081629	0.115384615384615	-0.506259472904382	0.408475309300543	0.215201774173159	0.871766681379623
breadthI	rs34371502	6	28081758	0.032967032967033	0.220001944750948	0.859045950781058	0.797873373224563	0.990262117317871
breadthI	rs9368553	6	28082265	0.115384615384615	-0.506259472904382	0.408475309300543	0.215201774173159	0.871766681379623
breadthI	rs9368554	6	28082711	0.115384615384615	-0.506259472904382	0.408475309300543	0.215201774173159	0.871766681379623
breadthI	rs4713137	6	28083521	0.115384615384615	-0.506259472904382	0.408475309300543	0.215201774173159	0.871766681379623
breadthI	rs9348793	6	28084189	0.115384615384615	-0.506259472904382	0.408475309300543	0.215201774173159	0.871766681379623
breadthI	rs200633730	6	28084733	0.115384615384615	-0.506259472904382	0.408475309300543	0.215201774173159	0.871766681379623
breadthI	rs1770131	6	28086413	0.142857142857143	-0.550660916302869	0.385484969719198	0.153151250002991	0.842304161329521
breadthI	rs6905516	6	28086478	0.115384615384615	-0.506259472904382	0.408475309300543	0.215201774173159	0.871766681379623
breadthI	rs6905522	6	28086479	0.115384615384615	-0.506259472904382	0.408475309300543	0.215201774173159	0.871766681379623
breadthI	rs9461432	6	28086883	0.0604395604395604	-0.0487719336000811	0.546208238605341	0.928849986248051	0.991053622383014
breadthI	rs9468290	6	28087674	0.115384615384615	-0.506259472904382	0.408475309300543	0.215201774173159	0.871766681379623
breadthI	rs71559072	6	28089481	0.032967032967033	0.220001944750948	0.859045950781058	0.797873373224563	0.990262117317871
breadthI	rs1631552	6	28089699	0.142857142857143	-0.550660916302869	0.385484969719198	0.153151250002991	0.842304161329521
breadthI	chr6:28121953	6	28089731	0.032967032967033	0.220001944750948	0.859045950781058	0.797873373224563	0.990262117317871
breadthI	rs6934769	6	28090931	0.115384615384615	-0.506259472904382	0.408475309300543	0.215201774173159	0.871766681379623
breadthI	rs35345226	6	28091580	0.032967032967033	0.220001944750948	0.859045950781058	0.797873373224563	0.990262117317871
breadthI	rs17711801	6	28092307	0.115384615384615	-0.506259472904382	0.408475309300543	0.215201774173159	0.871766681379623
breadthI	rs536704	6	28092603	0.142857142857143	-0.550660916302869	0.385484969719198	0.153151250002991	0.842304161329521
breadthI	rs4713139	6	28092685	0.0604395604395604	-0.0487719336000811	0.546208238605341	0.928849986248051	0.991053622383014
breadthI	rs6922063	6	28094366	0.120879120879121	-0.566090446078225	0.406998454313476	0.164258512962319	0.855851075224449
breadthI	rs2275508	6	28094731	0.120879120879121	-0.566090446078225	0.406998454313476	0.164258512962319	0.855851075224449
breadthI	rs9461433	6	28095172	0.115384615384615	-0.506259472904382	0.408475309300543	0.215201774173159	0.871766681379623
breadthI	rs9468292	6	28095355	0.115384615384615	-0.506259472904382	0.408475309300543	0.215201774173159	0.871766681379623
breadthI	rs4713140	6	28097193	0.0604395604395604	-0.0487719336000811	0.546208238605341	0.928849986248051	0.991053622383014
breadthI	rs1947863	6	28099344	0.115384615384615	-0.506259472904382	0.408475309300543	0.215201774173159	0.871766681379623
breadthI	rs4713141	6	28101678	0.115384615384615	-0.506259472904382	0.408475309300543	0.215201774173159	0.871766681379623
breadthI	rs34130214	6	28102378	0.0604395604395604	-0.0487719336000811	0.546208238605341	0.928849986248051	0.991053622383014
breadthI	rs1340004	6	28103691	0.115384615384615	-0.506259472904382	0.408475309300543	0.215201774173159	0.871766681379623
breadthI	rs9380056	6	28104476	0.115384615384615	-0.506259472904382	0.408475309300543	0.215201774173159	0.871766681379623
breadthI	rs9380057	6	28104634	0.115384615384615	-0.506259472904382	0.408475309300543	0.215201774173159	0.871766681379623
breadthI	rs1947862	6	28105196	0.115384615384615	-0.506259472904382	0.408475309300543	0.215201774173159	0.871766681379623
breadthI	rs6941992	6	28106141	0.115384615384615	-0.506259472904382	0.408475309300543	0.215201774173159	0.871766681379623
breadthI	rs4713142	6	28106347	0.115384615384615	-0.506259472904382	0.408475309300543	0.215201774173159	0.871766681379623
breadthI	rs4713143	6	28106759	0.115384615384615	-0.506259472904382	0.408475309300543	0.215201774173159	0.871766681379623
breadthI	rs4713144	6	28106790	0.115384615384615	-0.506259472904382	0.408475309300543	0.215201774173159	0.871766681379623
breadthI	rs4713145	6	28106827	0.115384615384615	-0.506259472904382	0.408475309300543	0.215201774173159	0.871766681379623
breadthI	rs3757188	6	28107357	0.0604395604395604	-0.0487719336000811	0.546208238605341	0.928849986248051	0.991053622383014
breadthI	rs3757187	6	28107654	0.115384615384615	-0.506259472904382	0.408475309300543	0.215201774173159	0.871766681379623
breadthI	rs3757185	6	28107776	0.115384615384615	-0.506259472904382	0.408475309300543	0.215201774173159	0.871766681379623
breadthI	rs1904841	6	28108085	0.120879120879121	-0.566090446078225	0.406998454313476	0.164258512962319	0.855851075224449
breadthI	rs1904840	6	28108232	0.115384615384615	-0.506259472904382	0.408475309300543	0.215201774173159	0.871766681379623
breadthI	rs2791332	6	28108788	0.142857142857143	-0.550660916302869	0.385484969719198	0.153151250002991	0.842304161329521
breadthI	rs9368555	6	28108967	0.115384615384615	-0.506259472904382	0.408475309300543	0.215201774173159	0.871766681379623
breadthI	rs9393893	6	28109262	0.115384615384615	-0.506259472904382	0.408475309300543	0.215201774173159	0.871766681379623
breadthI	rs1890809	6	28110478	0.104395604395604	-0.281485763489184	0.540686688977474	0.602639942585726	0.966980299450116
breadthI	rs4713146	6	28111536	0.115384615384615	-0.506259472904382	0.408475309300543	0.215201774173159	0.871766681379623
breadthI	rs9393894	6	28112562	0.115384615384615	-0.506259472904382	0.408475309300543	0.215201774173159	0.871766681379623
breadthI	rs9468295	6	28112713	0.115384615384615	-0.506259472904382	0.408475309300543	0.215201774173159	0.871766681379623
breadthI	rs9468296	6	28113730	0.115384615384615	-0.506259472904382	0.408475309300543	0.215201774173159	0.871766681379623
breadthI	rs1225716	6	28113746	0.142857142857143	-0.550660916302869	0.385484969719198	0.153151250002991	0.842304161329521
breadthI	rs35749575	6	28114818	0.032967032967033	0.220001944750948	0.859045950781058	0.797873373224563	0.990262117317871
breadthI	rs4711164	6	28115156	0.115384615384615	-0.506259472904382	0.408475309300543	0.215201774173159	0.871766681379623
breadthI	rs4711165	6	28115184	0.115384615384615	-0.506259472904382	0.408475309300543	0.215201774173159	0.871766681379623
breadthI	rs4713148	6	28115921	0.115384615384615	-0.506259472904382	0.408475309300543	0.215201774173159	0.871766681379623
breadthI	rs9348794	6	28117757	0.115384615384615	-0.506259472904382	0.408475309300543	0.215201774173159	0.871766681379623
breadthI	rs9468297	6	28118874	0.115384615384615	-0.506259472904382	0.408475309300543	0.215201774173159	0.871766681379623
breadthI	rs72846780	6	28119055	0.032967032967033	0.220001944750948	0.859045950781058	0.797873373224563	0.990262117317871
breadthI	rs17712613	6	28120348	0.115384615384615	-0.506259472904382	0.408475309300543	0.215201774173159	0.871766681379623
breadthI	rs2622319	6	28120401	0.142857142857143	-0.550660916302869	0.385484969719198	0.153151250002991	0.842304161329521
breadthI	rs9295758	6	28120663	0.115384615384615	-0.506259472904382	0.408475309300543	0.215201774173159	0.871766681379623
breadthI	rs17774663	6	28120898	0.115384615384615	-0.506259472904382	0.408475309300543	0.215201774173159	0.871766681379623
breadthI	rs9468298	6	28122345	0.115384615384615	-0.506259472904382	0.408475309300543	0.215201774173159	0.871766681379623
breadthI	rs13205911	6	28124114	0.032967032967033	0.220001944750948	0.859045950781058	0.797873373224563	0.990262117317871
breadthI	rs9295759	6	28124469	0.115384615384615	-0.506259472904382	0.408475309300543	0.215201774173159	0.871766681379623
breadthI	rs9348796	6	28126202	0.115384615384615	-0.506259472904382	0.408475309300543	0.215201774173159	0.871766681379623
breadthI	rs11552219	6	28126834	0.115384615384615	-0.506259472904382	0.408475309300543	0.215201774173159	0.871766681379623
breadthI	rs9468300	6	28126840	0.0604395604395604	-0.0487719336000811	0.546208238605341	0.928849986248051	0.991053622383014
breadthI	rs9380058	6	28127444	0.120879120879121	-0.566090446078225	0.406998454313476	0.164258512962319	0.855851075224449
breadthI	rs9393895	6	28127621	0.115384615384615	-0.506259472904382	0.408475309300543	0.215201774173159	0.871766681379623
breadthI	rs9393896	6	28127703	0.115384615384615	-0.506259472904382	0.408475309300543	0.215201774173159	0.871766681379623
breadthI	rs9393897	6	28127710	0.115384615384615	-0.506259472904382	0.408475309300543	0.215201774173159	0.871766681379623
breadthI	rs13197175	6	28129231	0.032967032967033	0.220001944750948	0.859045950781058	0.797873373224563	0.990262117317871
breadthI	rs13197176	6	28129232	0.032967032967033	0.220001944750948	0.859045950781058	0.797873373224563	0.990262117317871
breadthI	rs9357065	6	28129580	0.115384615384615	-0.506259472904382	0.408475309300543	0.215201774173159	0.871766681379623
breadthI	rs9357066	6	28129831	0.115384615384615	-0.506259472904382	0.408475309300543	0.215201774173159	0.871766681379623
breadthI	rs13201308	6	28130089	0.032967032967033	0.220001944750948	0.859045950781058	0.797873373224563	0.990262117317871
breadthI	rs9393898	6	28130376	0.120879120879121	-0.566090446078225	0.406998454313476	0.164258512962319	0.855851075224449
breadthI	rs34765154	6	28130450	0.032967032967033	0.220001944750948	0.859045950781058	0.797873373224563	0.990262117317871
breadthI	rs9368556	6	28131153	0.115384615384615	-0.506259472904382	0.408475309300543	0.215201774173159	0.871766681379623
breadthI	rs9368557	6	28131537	0.115384615384615	-0.506259472904382	0.408475309300543	0.215201774173159	0.871766681379623
breadthI	rs9380059	6	28132358	0.115384615384615	-0.506259472904382	0.408475309300543	0.215201774173159	0.871766681379623
breadthI	rs9380060	6	28132603	0.115384615384615	-0.506259472904382	0.408475309300543	0.215201774173159	0.871766681379623
breadthI	rs35227624	6	28132726	0.115384615384615	-0.506259472904382	0.408475309300543	0.215201774173159	0.871766681379623
breadthI	rs9380061	6	28132803	0.115384615384615	-0.506259472904382	0.408475309300543	0.215201774173159	0.871766681379623
breadthI	rs34505829	6	28133239	0.032967032967033	0.220001944750948	0.859045950781058	0.797873373224563	0.990262117317871
breadthI	rs9368558	6	28133306	0.115384615384615	-0.506259472904382	0.408475309300543	0.215201774173159	0.871766681379623
breadthI	rs9393899	6	28133528	0.115384615384615	-0.506259472904382	0.408475309300543	0.215201774173159	0.871766681379623
breadthI	rs6929559	6	28134106	0.104395604395604	-0.281485763489184	0.540686688977474	0.602639942585726	0.966980299450116
breadthI	rs35098436	6	28134221	0.032967032967033	0.220001944750948	0.859045950781058	0.797873373224563	0.990262117317871
breadthI	rs9283884	6	28135660	0.115384615384615	-0.506259472904382	0.408475309300543	0.215201774173159	0.871766681379623
breadthI	rs4713150	6	28136212	0.115384615384615	-0.506259472904382	0.408475309300543	0.215201774173159	0.871766681379623
breadthI	rs4713151	6	28136356	0.115384615384615	-0.506259472904382	0.408475309300543	0.215201774173159	0.871766681379623
breadthI	rs9393901	6	28136797	0.115384615384615	-0.506259472904382	0.408475309300543	0.215201774173159	0.871766681379623
breadthI	rs3173443	6	28137027	0.115384615384615	-0.506259472904382	0.408475309300543	0.215201774173159	0.871766681379623
breadthI	rs4713152	6	28137454	0.115384615384615	-0.506259472904382	0.408475309300543	0.215201774173159	0.871766681379623
breadthI	rs72846794	6	28137499	0.032967032967033	0.220001944750948	0.859045950781058	0.797873373224563	0.990262117317871
breadthI	rs9348797	6	28137533	0.115384615384615	-0.506259472904382	0.408475309300543	0.215201774173159	0.871766681379623
breadthI	rs9380062	6	28137569	0.115384615384615	-0.506259472904382	0.408475309300543	0.215201774173159	0.871766681379623
breadthI	rs9380063	6	28137853	0.115384615384615	-0.506259472904382	0.408475309300543	0.215201774173159	0.871766681379623
breadthI	rs13217984	6	28139710	0.032967032967033	0.220001944750948	0.859045950781058	0.797873373224563	0.990262117317871
breadthI	chr6:28173475	6	28141253	0.032967032967033	0.220001944750948	0.859045950781058	0.797873373224563	0.990262117317871
breadthI	rs8180562	6	28141460	0.0604395604395604	-0.0487719336000811	0.546208238605341	0.928849986248051	0.991053622383014
breadthI	rs12332979	6	28141548	0.115384615384615	-0.506259472904382	0.408475309300543	0.215201774173159	0.871766681379623
breadthI	rs1150678	6	28142276	0.142857142857143	-0.550660916302869	0.385484969719198	0.153151250002991	0.842304161329521
breadthI	rs67878650	6	28142587	0.115384615384615	-0.506259472904382	0.408475309300543	0.215201774173159	0.871766681379623
breadthI	rs9348798	6	28143011	0.115384615384615	-0.506259472904382	0.408475309300543	0.215201774173159	0.871766681379623
breadthI	rs9380064	6	28143118	0.0604395604395604	-0.0487719336000811	0.546208238605341	0.928849986248051	0.991053622383014
breadthI	rs9380065	6	28144751	0.115384615384615	-0.506259472904382	0.408475309300543	0.215201774173159	0.871766681379623
breadthI	rs35781323	6	28144832	0.032967032967033	0.220001944750948	0.859045950781058	0.797873373224563	0.990262117317871
breadthI	rs9295760	6	28147385	0.142857142857143	-0.550660916302869	0.385484969719198	0.153151250002991	0.842304161329521
breadthI	rs9295761	6	28147987	0.115384615384615	-0.506259472904382	0.408475309300543	0.215201774173159	0.871766681379623
breadthI	rs1225591	6	28148752	0.137362637362637	-0.55270671233091	0.38620968248905	0.152400046853988	0.841356031883971
breadthI	rs1225592	6	28150242	0.164835164835165	-0.730051628779841	0.375700797448264	0.0519952646165262	0.693459214086645
breadthI	rs34832585	6	28150878	0.032967032967033	0.220001944750948	0.859045950781058	0.797873373224563	0.990262117317871
breadthI	rs9380067	6	28150998	0.137362637362637	-0.706501144017036	0.392134411716534	0.0715955990546143	0.758487863732775
breadthI	rs1225595	6	28151340	0.164835164835165	-0.730051628779841	0.375700797448264	0.0519952646165262	0.693459214086645
breadthI	rs2622315	6	28152567	0.104395604395604	-0.281485763489184	0.540686688977474	0.602639942585726	0.966980299450116
breadthI	rs6901017	6	28152583	0.137362637362637	-0.706501144017036	0.392134411716534	0.0715955990546143	0.758487863732775
breadthI	rs1233691	6	28153897	0.164835164835165	-0.730051628779841	0.375700797448264	0.0519952646165262	0.693459214086645
breadthI	rs9295762	6	28155418	0.137362637362637	-0.706501144017036	0.392134411716534	0.0715955990546143	0.758487863732775
breadthI	rs9368560	6	28159960	0.0989010989010989	-0.37881590788842	0.450996720214297	0.400934913722362	0.942180619455551
breadthI	rs1225598	6	28160799	0.137362637362637	-0.706501144017036	0.392134411716534	0.0715955990546143	0.758487863732775
breadthI	rs1225597	6	28162087	0.164835164835165	-0.730051628779841	0.375700797448264	0.0519952646165262	0.693459214086645
breadthI	rs1225596	6	28162620	0.137362637362637	-0.706501144017036	0.392134411716534	0.0715955990546143	0.758487863732775
breadthI	rs1150689	6	28165099	0.137362637362637	-0.706501144017036	0.392134411716534	0.0715955990546143	0.758487863732775
breadthI	rs1225599	6	28165190	0.137362637362637	-0.706501144017036	0.392134411716534	0.0715955990546143	0.758487863732775
breadthI	rs1233705	6	28166447	0.137362637362637	-0.706501144017036	0.392134411716534	0.0715955990546143	0.758487863732775
breadthI	rs1233704	6	28166923	0.137362637362637	-0.706501144017036	0.392134411716534	0.0715955990546143	0.758487863732775
breadthI	rs1071893	6	28167635	0.175824175824176	-0.722128709815955	0.373285347965012	0.0530489824787583	0.693459214086645
breadthI	rs9368561	6	28168343	0.0494505494505495	-0.254041979503376	0.703829208934997	0.718142319938307	0.979080721405395
breadthI	rs1233701	6	28168726	0.137362637362637	-0.706501144017036	0.392134411716534	0.0715955990546143	0.758487863732775
breadthI	rs1233699	6	28169158	0.137362637362637	-0.706501144017036	0.392134411716534	0.0715955990546143	0.758487863732775
breadthI	rs13195291	6	28169241	0.032967032967033	0.220001944750948	0.859045950781058	0.797873373224563	0.990262117317871
breadthI	rs735765	6	28170297	0.0824175824175825	-0.451661210701855	0.491759455508624	0.358378281358264	0.931639211633376
breadthI	rs1233697	6	28172263	0.131868131868132	-0.9733689465626	0.38788540702793	0.0120928237348274	0.495494614969321
breadthI	rs1233707	6	28172953	0.131868131868132	-0.9733689465626	0.38788540702793	0.0120928237348274	0.495494614969321
breadthI	rs1237875	6	28173010	0.137362637362637	-1.00562444869234	0.387027829345653	0.00936795253810059	0.438873795108802
breadthI	rs1233708	6	28173219	0.175824175824176	-0.722128709815955	0.373285347965012	0.0530489824787583	0.693459214086645
breadthI	rs1150692	6	28173957	0.137362637362637	-1.00562444869234	0.387027829345653	0.00936795253810059	0.438873795108802
breadthI	rs1150693	6	28174590	0.137362637362637	-1.00562444869234	0.387027829345653	0.00936795253810059	0.438873795108802
breadthI	rs13197633	6	28174757	0.032967032967033	0.220001944750948	0.859045950781058	0.797873373224563	0.990262117317871
breadthI	rs1150696	6	28175549	0.131868131868132	-0.9733689465626	0.38788540702793	0.0120928237348274	0.495494614969321
breadthI	rs1150697	6	28175636	0.104395604395604	-0.25727959863598	0.5411505981325	0.634480028816736	0.967247377893469
breadthI	rs1233666	6	28176415	0.131868131868132	0.00684833918661609	0.473697952835084	0.988465236692791	0.997565015619977
breadthI	rs73740584	6	28177854	0.115384615384615	-0.313930210992553	0.49304968902495	0.524313040499124	0.961865786420625
breadthI	rs1233665	6	28178512	0.137362637362637	0.0406739501008323	0.470962937888125	0.931177558462036	0.991272349366804
breadthI	rs16893817	6	28178636	0.115384615384615	-0.313930210992553	0.49304968902495	0.524313040499124	0.961865786420625
breadthI	rs1150698	6	28180904	0.137362637362637	0.0406739501008323	0.470962937888125	0.931177558462036	0.991272349366804
breadthI	rs1150699	6	28181675	0.137362637362637	0.0406739501008323	0.470962937888125	0.931177558462036	0.991272349366804
breadthI	rs1150704	6	28184371	0.137362637362637	0.0406739501008323	0.470962937888125	0.931177558462036	0.991272349366804
breadthI	rs1233664	6	28185726	0.137362637362637	0.0406739501008323	0.470962937888125	0.931177558462036	0.991272349366804
breadthI	rs1736894	6	28186554	0.137362637362637	0.0406739501008323	0.470962937888125	0.931177558462036	0.991272349366804
breadthI	rs35001169	6	28187632	0.032967032967033	0.220001944750948	0.859045950781058	0.797873373224563	0.990262117317871
breadthI	rs73740587	6	28187719	0.131868131868132	0.00684833918661609	0.473697952835084	0.988465236692791	0.997565015619977
breadthI	rs79615215	6	28188774	0.104395604395604	-0.0766914770534707	0.55183968533154	0.889470539095192	0.991053622383014
breadthI	rs1778469	6	28188782	0.137362637362637	0.0406739501008323	0.470962937888125	0.931177558462036	0.991272349366804
breadthI	rs1736890	6	28189389	0.137362637362637	0.0406739501008323	0.470962937888125	0.931177558462036	0.991272349366804
breadthI	rs993619	6	28189663	0.131868131868132	0.00684833918661609	0.473697952835084	0.988465236692791	0.997565015619977
breadthI	rs9393908	6	28190830	0.0494505494505495	-0.254041979503376	0.703829208934997	0.718142319938307	0.979080721405395
breadthI	rs9366717	6	28191057	0.0494505494505495	-0.254041979503376	0.703829208934997	0.718142319938307	0.979080721405395
breadthI	rs35656932	6	28191288	0.032967032967033	0.220001944750948	0.859045950781058	0.797873373224563	0.990262117317871
breadthI	rs77793619	6	28192122	0.131868131868132	0.00684833918661609	0.473697952835084	0.988465236692791	0.997565015619977
breadthI	rs34243448	6	28193102	0.032967032967033	0.220001944750948	0.859045950781058	0.797873373224563	0.990262117317871
breadthI	rs9461443	6	28194629	0.142857142857143	-1.32873118338314	0.431932240389921	0.00209622610468173	0.305356638478983
breadthI	rs34477097	6	28197186	0.142857142857143	-1.32873118338314	0.431932240389921	0.00209622610468173	0.305356638478983
breadthI	rs34024998	6	28197752	0.274725274725275	-0.670653953144187	0.351856212598947	0.0566443017488033	0.698448972902703
breadthI	rs34787248	6	28197886	0.137362637362637	-1.34307542236282	0.432834670619453	0.00191585434503163	0.297932348787706
breadthI	rs9468317	6	28198456	0.142857142857143	-1.32873118338314	0.431932240389921	0.00209622610468173	0.305356638478983
breadthI	rs2299029	6	28198831	0.142857142857143	-1.32873118338314	0.431932240389921	0.00209622610468173	0.305356638478983
breadthI	rs11967137	6	28199764	0.142857142857143	-1.32873118338314	0.431932240389921	0.00209622610468173	0.305356638478983
breadthI	rs142255256	6	28199866	0.131868131868132	0.00684833918661609	0.473697952835084	0.988465236692791	0.997565015619977
breadthI	rs11962305	6	28199937	0.142857142857143	-1.32873118338314	0.431932240389921	0.00209622610468173	0.305356638478983
breadthI	rs6917759	6	28201364	0.115384615384615	0.144632200479699	0.530651715961759	0.785194695947276	0.990262117317871
breadthI	rs13204012	6	28201531	0.032967032967033	0.220001944750948	0.859045950781058	0.797873373224563	0.990262117317871
breadthI	rs13205211	6	28203056	0.032967032967033	0.220001944750948	0.859045950781058	0.797873373224563	0.990262117317871
breadthI	rs9380069	6	28203300	0.054945054945055	-0.348195430264906	0.683840917397844	0.610628815574326	0.967247377893469
breadthI	rs11752073	6	28204793	0.115384615384615	0.144632200479699	0.530651715961759	0.785194695947276	0.990262117317871
breadthI	rs9366718	6	28205502	0.142857142857143	-1.32873118338314	0.431932240389921	0.00209622610468173	0.305356638478983
breadthI	rs80136959	6	28206813	0.131868131868132	0.00684833918661609	0.473697952835084	0.988465236692791	0.997565015619977
breadthI	rs9393909	6	28207200	0.142857142857143	-1.32873118338314	0.431932240389921	0.00209622610468173	0.305356638478983
breadthI	rs11758148	6	28207737	0.131868131868132	0.00684833918661609	0.473697952835084	0.988465236692791	0.997565015619977
breadthI	rs9393910	6	28208192	0.142857142857143	-1.32873118338314	0.431932240389921	0.00209622610468173	0.305356638478983
breadthI	rs9368563	6	28208558	0.142857142857143	-1.32873118338314	0.431932240389921	0.00209622610468173	0.305356638478983
breadthI	rs9295768	6	28209102	0.142857142857143	-1.32873118338314	0.431932240389921	0.00209622610468173	0.305356638478983
breadthI	rs7769054	6	28209197	0.131868131868132	0.00684833918661609	0.473697952835084	0.988465236692791	0.997565015619977
breadthI	rs9468318	6	28209531	0.142857142857143	-1.32873118338314	0.431932240389921	0.00209622610468173	0.305356638478983
breadthI	rs9357067	6	28210293	0.142857142857143	-1.32873118338314	0.431932240389921	0.00209622610468173	0.305356638478983
breadthI	rs967005	6	28210688	0.142857142857143	-1.32873118338314	0.431932240389921	0.00209622610468173	0.305356638478983
breadthI	rs17720293	6	28214698	0.054945054945055	0.0734088552181056	0.567013271579315	0.896989045176608	0.991053622383014
breadthI	rs2235359	6	28215641	0.131868131868132	0.00684833918661609	0.473697952835084	0.988465236692791	0.997565015619977
breadthI	rs7740487	6	28216486	0.0879120879120879	-0.450206357701331	0.482452653930961	0.350736465995641	0.926438525231875
breadthI	chr6:28250019	6	28217797	0.0879120879120879	-0.450206357701331	0.482452653930961	0.350736465995641	0.926438525231875
breadthI	rs112863641	6	28217931	0.0989010989010989	-0.130042623874863	0.554023882268007	0.814423067863982	0.990262117317871
breadthI	rs13200462	6	28218199	0.0879120879120879	-0.450206357701331	0.482452653930961	0.350736465995641	0.926438525231875
breadthI	rs1736904	6	28219270	0.153846153846154	-0.947585691648639	0.379574047456522	0.0125445158999701	0.496642229348089
breadthI	rs9986596	6	28219661	0.0879120879120879	-0.450206357701331	0.482452653930961	0.350736465995641	0.926438525231875
breadthI	rs1679732	6	28221264	0.0879120879120879	-0.450206357701331	0.482452653930961	0.350736465995641	0.926438525231875
breadthI	rs10456362	6	28221816	0.0879120879120879	-0.450206357701331	0.482452653930961	0.350736465995641	0.926438525231875
breadthI	rs2185955	6	28222980	0.131868131868132	0.00684833918661609	0.473697952835084	0.988465236692791	0.997565015619977
breadthI	rs13208096	6	28225311	0.032967032967033	0.220001944750948	0.859045950781058	0.797873373224563	0.990262117317871
breadthI	rs12000	6	28227436	0.197802197802198	-0.49689967230326	0.407505717921664	0.222704326335705	0.877334069292435
breadthI	rs1679709	6	28228342	0.0879120879120879	-0.450206357701331	0.482452653930961	0.350736465995641	0.926438525231875
breadthI	rs1778511	6	28229411	0.0879120879120879	-0.450206357701331	0.482452653930961	0.350736465995641	0.926438525231875
breadthI	rs11751702	6	28229529	0.131868131868132	0.00684833918661609	0.473697952835084	0.988465236692791	0.997565015619977
breadthI	rs1778508	6	28229881	0.0879120879120879	-0.450206357701331	0.482452653930961	0.350736465995641	0.926438525231875
breadthI	rs76983085	6	28234014	0.0384615384615384	-0.473805839647558	0.819795289628521	0.563293633739965	0.963558407121208
breadthI	rs2799077	6	28234597	0.0879120879120879	-0.450206357701331	0.482452653930961	0.350736465995641	0.926438525231875
breadthI	rs2799079	6	28235176	0.0879120879120879	-0.450206357701331	0.482452653930961	0.350736465995641	0.926438525231875
breadthI	rs78224691	6	28237110	0.197802197802198	-0.49689967230326	0.407505717921664	0.222704326335705	0.877334069292435
breadthI	rs16893889	6	28237172	0.197802197802198	-0.49689967230326	0.407505717921664	0.222704326335705	0.877334069292435
breadthI	rs67998226	6	28238059	0.032967032967033	0.220001944750948	0.859045950781058	0.797873373224563	0.990262117317871
breadthI	rs2179174	6	28238969	0.197802197802198	-0.49689967230326	0.407505717921664	0.222704326335705	0.877334069292435
breadthI	rs11965538	6	28239915	0.0879120879120879	-0.450206357701331	0.482452653930961	0.350736465995641	0.926438525231875
breadthI	rs2743555	6	28241081	0.0879120879120879	-0.450206357701331	0.482452653930961	0.350736465995641	0.926438525231875
breadthI	rs7741443	6	28241263	0.131868131868132	0.00684833918661609	0.473697952835084	0.988465236692791	0.997565015619977
breadthI	rs1419183	6	28242794	0.0879120879120879	-0.450206357701331	0.482452653930961	0.350736465995641	0.926438525231875
breadthI	rs1778478	6	28247638	0.131868131868132	0.00684833918661609	0.473697952835084	0.988465236692791	0.997565015619977
breadthI	rs1778477	6	28248594	0.131868131868132	0.00684833918661609	0.473697952835084	0.988465236692791	0.997565015619977
breadthI	rs34878803	6	28250179	0.032967032967033	0.220001944750948	0.859045950781058	0.797873373224563	0.990262117317871
breadthI	rs34396849	6	28250955	0.032967032967033	0.220001944750948	0.859045950781058	0.797873373224563	0.990262117317871
breadthI	rs6901575	6	28250984	0.0879120879120879	-0.450206357701331	0.482452653930961	0.350736465995641	0.926438525231875
breadthI	rs11756111	6	28252859	0.131868131868132	0.00684833918661609	0.473697952835084	0.988465236692791	0.997565015619977
breadthI	rs16901846	6	28254988	0.115384615384615	0.144632200479699	0.530651715961759	0.785194695947276	0.990262117317871
breadthI	rs1150720	6	28255749	0.131868131868132	0.00684833918661609	0.473697952835084	0.988465236692791	0.997565015619977
breadthI	rs1150719	6	28256622	0.131868131868132	0.00684833918661609	0.473697952835084	0.988465236692791	0.997565015619977
breadthI	rs13211507	6	28257377	0.032967032967033	0.220001944750948	0.859045950781058	0.797873373224563	0.990262117317871
breadthI	rs7744788	6	28257720	0.115384615384615	0.144632200479699	0.530651715961759	0.785194695947276	0.990262117317871
breadthI	rs34691223	6	28258208	0.032967032967033	0.220001944750948	0.859045950781058	0.797873373224563	0.990262117317871
breadthI	rs11757730	6	28259533	0.131868131868132	0.00684833918661609	0.473697952835084	0.988465236692791	0.997565015619977
breadthI	rs1150717	6	28259597	0.131868131868132	0.00684833918661609	0.473697952835084	0.988465236692791	0.997565015619977
breadthI	rs11758337	6	28260443	0.120879120879121	0.158112289491949	0.485257836724743	0.74455184357248	0.986179989033738
breadthI	rs6905368	6	28262655	0.131868131868132	0.00684833918661609	0.473697952835084	0.988465236692791	0.997565015619977
breadthI	rs6905391	6	28262686	0.0879120879120879	-0.450206357701331	0.482452653930961	0.350736465995641	0.926438525231875
breadthI	rs1150714	6	28262869	0.131868131868132	0.00684833918661609	0.473697952835084	0.988465236692791	0.997565015619977
breadthI	rs1150713	6	28263107	0.131868131868132	0.00684833918661609	0.473697952835084	0.988465236692791	0.997565015619977
breadthI	rs55831267	6	28263388	0.131868131868132	0.00684833918661609	0.473697952835084	0.988465236692791	0.997565015619977
breadthI	rs3800325	6	28264692	0.131868131868132	0.00684833918661609	0.473697952835084	0.988465236692791	0.997565015619977
breadthI	rs75621300	6	28265218	0.115384615384615	0.144632200479699	0.530651715961759	0.785194695947276	0.990262117317871
breadthI	rs6923170	6	28265547	0.131868131868132	0.00684833918661609	0.473697952835084	0.988465236692791	0.997565015619977
breadthI	rs13207345	6	28265572	0.032967032967033	0.220001944750948	0.859045950781058	0.797873373224563	0.990262117317871
breadthI	rs72854513	6	28265954	0.032967032967033	0.220001944750948	0.859045950781058	0.797873373224563	0.990262117317871
breadthI	rs56053755	6	28267116	0.131868131868132	0.00684833918661609	0.473697952835084	0.988465236692791	0.997565015619977
breadthI	rs1936365	6	28268452	0.0879120879120879	-0.450206357701331	0.482452653930961	0.350736465995641	0.926438525231875
breadthI	rs2281043	6	28268497	0.131868131868132	0.00684833918661609	0.473697952835084	0.988465236692791	0.997565015619977
breadthI	rs33932084	6	28268824	0.032967032967033	0.220001944750948	0.859045950781058	0.797873373224563	0.990262117317871
breadthI	rs6456811	6	28270047	0.131868131868132	0.00684833918661609	0.473697952835084	0.988465236692791	0.997565015619977
breadthI	rs1062169	6	28270251	0.131868131868132	0.00684833918661609	0.473697952835084	0.988465236692791	0.997565015619977
breadthI	rs56189111	6	28271973	0.032967032967033	0.220001944750948	0.859045950781058	0.797873373224563	0.990262117317871
breadthI	rs16893937	6	28272868	0.131868131868132	0.00684833918661609	0.473697952835084	0.988465236692791	0.997565015619977
breadthI	rs9468334	6	28272948	0.197802197802198	-0.49689967230326	0.407505717921664	0.222704326335705	0.877334069292435
breadthI	rs114124258	6	28273827	0.0494505494505495	-0.190852211585124	0.714659174150281	0.789427993207187	0.990262117317871
breadthI	rs75426794	6	28274651	0.197802197802198	-0.49689967230326	0.407505717921664	0.222704326335705	0.877334069292435
breadthI	rs1936364	6	28275625	0.197802197802198	-0.49689967230326	0.407505717921664	0.222704326335705	0.877334069292435
breadthI	rs76825012	6	28276743	0.197802197802198	-0.49689967230326	0.407505717921664	0.222704326335705	0.877334069292435
breadthI	rs13191786	6	28277671	0.032967032967033	0.220001944750948	0.859045950781058	0.797873373224563	0.990262117317871
breadthI	rs34950484	6	28278688	0.032967032967033	0.220001944750948	0.859045950781058	0.797873373224563	0.990262117317871
breadthI	rs853694	6	28279100	0.0879120879120879	-0.450206357701331	0.482452653930961	0.350736465995641	0.926438525231875
breadthI	rs35072899	6	28281541	0.032967032967033	0.220001944750948	0.859045950781058	0.797873373224563	0.990262117317871
breadthI	rs34661125	6	28281894	0.032967032967033	0.220001944750948	0.859045950781058	0.797873373224563	0.990262117317871
breadthI	rs16893947	6	28284721	0.181318681318681	-0.0685011110509391	0.431823826378739	0.873958753944985	0.991053622383014
breadthI	rs6936644	6	28285175	0.197802197802198	-0.49689967230326	0.407505717921664	0.222704326335705	0.877334069292435
breadthI	rs13190888	6	28285985	0.032967032967033	0.220001944750948	0.859045950781058	0.797873373224563	0.990262117317871
breadthI	rs76132620	6	28287069	0.0494505494505495	-0.190852211585124	0.714659174150281	0.789427993207187	0.990262117317871
breadthI	rs56152789	6	28288135	0.181318681318681	-0.0685011110509391	0.431823826378739	0.873958753944985	0.991053622383014
breadthI	rs853685	6	28288785	0.0879120879120879	-0.450206357701331	0.482452653930961	0.350736465995641	0.926438525231875
breadthI	rs56075693	6	28290328	0.032967032967033	0.220001944750948	0.859045950781058	0.797873373224563	0.990262117317871
breadthI	rs34218844	6	28290647	0.032967032967033	0.220001944750948	0.859045950781058	0.797873373224563	0.990262117317871
breadthI	rs853682	6	28295875	0.0879120879120879	-0.450206357701331	0.482452653930961	0.350736465995641	0.926438525231875
breadthI	rs853681	6	28296650	0.0879120879120879	-0.450206357701331	0.482452653930961	0.350736465995641	0.926438525231875
breadthI	rs853679	6	28296863	0.0879120879120879	-0.450206357701331	0.482452653930961	0.350736465995641	0.926438525231875
breadthI	rs853678	6	28297313	0.0879120879120879	-0.450206357701331	0.482452653930961	0.350736465995641	0.926438525231875
breadthI	rs16893970	6	28299295	0.175824175824176	-0.0702232457537556	0.430261812789729	0.870352698966848	0.991053622383014
breadthI	rs853676	6	28299687	0.0879120879120879	-0.450206357701331	0.482452653930961	0.350736465995641	0.926438525231875
breadthI	rs17312661	6	28300336	0.137362637362637	-0.22122624991019	0.466883920513985	0.635617104227232	0.967247377893469
breadthI	rs7752448	6	28301099	0.0714285714285714	-0.665662430907763	0.610463389055212	0.275527496191688	0.916297543596894
breadthI	rs7772827	6	28301143	0.236263736263736	-0.375457416646141	0.375553998811866	0.317434980305002	0.919261600449581
breadthI	rs1416920	6	28302784	0.236263736263736	-0.375457416646141	0.375553998811866	0.317434980305002	0.919261600449581
breadthI	rs11970439	6	28303464	0.192307692307692	-0.293727118869134	0.397279485693112	0.459696739790304	0.961865786420625
breadthI	rs67340775	6	28304384	0.032967032967033	0.220001944750948	0.859045950781058	0.797873373224563	0.990262117317871
breadthI	rs35030260	6	28305508	0.032967032967033	0.220001944750948	0.859045950781058	0.797873373224563	0.990262117317871
breadthI	rs1361386	6	28305604	0.236263736263736	-0.375457416646141	0.375553998811866	0.317434980305002	0.919261600449581
breadthI	rs6456814	6	28305812	0.192307692307692	-0.293727118869134	0.397279485693112	0.459696739790304	0.961865786420625
breadthI	rs6456815	6	28306137	0.236263736263736	-0.375457416646141	0.375553998811866	0.317434980305002	0.919261600449581
breadthI	rs13217619	6	28306671	0.032967032967033	0.220001944750948	0.859045950781058	0.797873373224563	0.990262117317871
breadthI	rs7757003	6	28307251	0.192307692307692	-0.293727118869134	0.397279485693112	0.459696739790304	0.961865786420625
breadthI	rs17301128	6	28308034	0.192307692307692	-0.293727118869134	0.397279485693112	0.459696739790304	0.961865786420625
breadthI	rs13210258	6	28308671	0.192307692307692	-0.293727118869134	0.397279485693112	0.459696739790304	0.961865786420625
breadthI	rs2108926	6	28308747	0.236263736263736	-0.375457416646141	0.375553998811866	0.317434980305002	0.919261600449581
breadthI	rs1119211	6	28309136	0.192307692307692	-0.293727118869134	0.397279485693112	0.459696739790304	0.961865786420625
breadthI	rs9468344	6	28309569	0.236263736263736	-0.375457416646141	0.375553998811866	0.317434980305002	0.919261600449581
breadthI	rs6912584	6	28309590	0.192307692307692	-0.293727118869134	0.397279485693112	0.459696739790304	0.961865786420625
breadthI	rs73742542	6	28311069	0.120879120879121	-0.203385947242928	0.482195681701437	0.67317735071957	0.967247377893469
breadthI	rs6456816	6	28311421	0.192307692307692	-0.293727118869134	0.397279485693112	0.459696739790304	0.961865786420625
breadthI	rs35016036	6	28314880	0.032967032967033	0.220001944750948	0.859045950781058	0.797873373224563	0.990262117317871
breadthI	rs6942030	6	28315958	0.236263736263736	-0.375457416646141	0.375553998811866	0.317434980305002	0.919261600449581
breadthI	rs12180820	6	28316478	0.236263736263736	-0.375457416646141	0.375553998811866	0.317434980305002	0.919261600449581
breadthI	rs35744819	6	28318331	0.032967032967033	0.220001944750948	0.859045950781058	0.797873373224563	0.990262117317871
breadthI	rs9468350	6	28319107	0.192307692307692	-0.293727118869134	0.397279485693112	0.459696739790304	0.961865786420625
breadthI	rs758398	6	28320674	0.247252747252747	-0.384260421188304	0.350921127559938	0.273514406148037	0.916297543596894
breadthI	rs56131013	6	28320677	0.203296703296703	-0.317799553186796	0.369841414090144	0.390182740464325	0.94126123020956
breadthI	rs1474589	6	28321544	0.131868131868132	-0.333649937741281	0.465643792698128	0.473661245891027	0.961865786420625
breadthI	rs6903652	6	28322120	0.203296703296703	-0.317799553186796	0.369841414090144	0.390182740464325	0.94126123020956
breadthI	rs6903823	6	28322296	0.203296703296703	-0.317799553186796	0.369841414090144	0.390182740464325	0.94126123020956
breadthI	rs13198809	6	28323702	0.032967032967033	0.220001944750948	0.859045950781058	0.797873373224563	0.990262117317871
breadthI	rs35353359	6	28324378	0.032967032967033	0.220001944750948	0.859045950781058	0.797873373224563	0.990262117317871
breadthI	rs6921919	6	28325201	0.164835164835165	-0.328477440981231	0.389820159237855	0.399430699877544	0.94126123020956
breadthI	rs6922111	6	28325308	0.164835164835165	-0.328477440981231	0.389820159237855	0.399430699877544	0.94126123020956
breadthI	rs116406755	6	28326431	0.104395604395604	-0.159915867712792	0.550340796004972	0.771375561251891	0.990023650328387
breadthI	rs733743	6	28327371	0.0384615384615384	-0.118023193362552	0.837571123157259	0.887940055147363	0.991053622383014
breadthI	rs9461455	6	28329731	0.230769230769231	-0.275784867697293	0.343081389516534	0.421485473493865	0.951389412024029
breadthI	rs213230	6	28330264	0.214285714285714	-0.333702147832263	0.351235233902445	0.342070770333937	0.924422866433648
breadthI	rs13201752	6	28331127	0.230769230769231	-0.275784867697293	0.343081389516534	0.421485473493865	0.951389412024029
breadthI	rs13201753	6	28331128	0.230769230769231	-0.275784867697293	0.343081389516534	0.421485473493865	0.951389412024029
breadthI	rs213228	6	28331252	0.269230769230769	-0.31838292483164	0.339855588351852	0.348852044996827	0.925986421295416
breadthI	rs35875412	6	28331818	0.148351648351648	-0.297586225035938	0.430214369365507	0.489115606063003	0.961865786420625
breadthI	rs13199081	6	28331834	0.164835164835165	-0.16574937428154	0.41425157568993	0.689069851861999	0.968911261594699
breadthI	rs34924864	6	28332006	0.230769230769231	-0.275784867697293	0.343081389516534	0.421485473493865	0.951389412024029
breadthI	rs13214023	6	28332141	0.032967032967033	0.220001944750948	0.859045950781058	0.797873373224563	0.990262117317871
breadthI	rs35191424	6	28334831	0.230769230769231	-0.275784867697293	0.343081389516534	0.421485473493865	0.951389412024029
breadthI	rs11751928	6	28335378	0.131868131868132	-0.108582353352489	0.507273577452351	0.83050738358201	0.991053622383014
breadthI	rs11752496	6	28335903	0.230769230769231	-0.275784867697293	0.343081389516534	0.421485473493865	0.951389412024029
breadthI	rs7750526	6	28336004	0.164835164835165	-0.16574937428154	0.41425157568993	0.689069851861999	0.968911261594699
breadthI	rs1054372	6	28336742	0.230769230769231	-0.275784867697293	0.343081389516534	0.421485473493865	0.951389412024029
breadthI	rs9468354	6	28337801	0.230769230769231	-0.275784867697293	0.343081389516534	0.421485473493865	0.951389412024029
breadthI	rs7773051	6	28340316	0.230769230769231	-0.275784867697293	0.343081389516534	0.421485473493865	0.951389412024029
breadthI	rs12697938	6	28341099	0.230769230769231	-0.275784867697293	0.343081389516534	0.421485473493865	0.951389412024029
breadthI	rs13437294	6	28341535	0.230769230769231	-0.275784867697293	0.343081389516534	0.421485473493865	0.951389412024029
breadthI	rs9468355	6	28341877	0.230769230769231	-0.275784867697293	0.343081389516534	0.421485473493865	0.951389412024029
breadthI	rs9468356	6	28341976	0.131868131868132	-0.108582353352489	0.507273577452351	0.83050738358201	0.991053622383014
breadthI	rs9468357	6	28342053	0.230769230769231	-0.275784867697293	0.343081389516534	0.421485473493865	0.951389412024029
breadthI	rs9468358	6	28342745	0.131868131868132	-0.108582353352489	0.507273577452351	0.83050738358201	0.991053622383014
breadthI	rs34513104	6	28343343	0.230769230769231	-0.275784867697293	0.343081389516534	0.421485473493865	0.951389412024029
breadthI	rs79130209	6	28343547	0.0494505494505495	-0.190852211585124	0.714659174150281	0.789427993207187	0.990262117317871
breadthI	rs9461456	6	28343816	0.230769230769231	-0.275784867697293	0.343081389516534	0.421485473493865	0.951389412024029
breadthI	rs9468360	6	28344438	0.230769230769231	-0.275784867697293	0.343081389516534	0.421485473493865	0.951389412024029
breadthI	rs16894021	6	28345026	0.230769230769231	-0.275784867697293	0.343081389516534	0.421485473493865	0.951389412024029
breadthI	rs11751693	6	28345083	0.230769230769231	-0.275784867697293	0.343081389516534	0.421485473493865	0.951389412024029
breadthI	rs35017208	6	28345282	0.032967032967033	0.220001944750948	0.859045950781058	0.797873373224563	0.990262117317871
breadthI	rs11754208	6	28345403	0.230769230769231	-0.275784867697293	0.343081389516534	0.421485473493865	0.951389412024029
breadthI	rs7749736	6	28346031	0.230769230769231	-0.275784867697293	0.343081389516534	0.421485473493865	0.951389412024029
breadthI	rs9468361	6	28346318	0.230769230769231	-0.275784867697293	0.343081389516534	0.421485473493865	0.951389412024029
breadthI	rs7774981	6	28346910	0.164835164835165	-0.16574937428154	0.41425157568993	0.689069851861999	0.968911261594699
breadthI	rs7754960	6	28346945	0.164835164835165	-0.16574937428154	0.41425157568993	0.689069851861999	0.968911261594699
breadthI	rs7775132	6	28347013	0.230769230769231	-0.275784867697293	0.343081389516534	0.421485473493865	0.951389412024029
breadthI	rs13213152	6	28349698	0.032967032967033	0.220001944750948	0.859045950781058	0.797873373224563	0.990262117317871
breadthI	rs3734563	6	28349725	0.230769230769231	-0.275784867697293	0.343081389516534	0.421485473493865	0.951389412024029
breadthI	rs369552368	6	28350741	0.131868131868132	-0.108582353352489	0.507273577452351	0.83050738358201	0.991053622383014
breadthI	rs147228701	6	28350743	0.131868131868132	-0.108582353352489	0.507273577452351	0.83050738358201	0.991053622383014
breadthI	rs542573859	6	28350765	0.131868131868132	-0.108582353352489	0.507273577452351	0.83050738358201	0.991053622383014
breadthI	rs1591913	6	28351728	0.230769230769231	-0.275784867697293	0.343081389516534	0.421485473493865	0.951389412024029
breadthI	rs3799500	6	28352657	0.131868131868132	-0.108582353352489	0.507273577452351	0.83050738358201	0.991053622383014
breadthI	rs7759191	6	28353434	0.230769230769231	-0.275784867697293	0.343081389516534	0.421485473493865	0.951389412024029
breadthI	rs3799499	6	28354250	0.164835164835165	-0.16574937428154	0.41425157568993	0.689069851861999	0.968911261594699
breadthI	rs7764722	6	28354533	0.230769230769231	-0.275784867697293	0.343081389516534	0.421485473493865	0.951389412024029
breadthI	rs7764737	6	28354615	0.230769230769231	-0.275784867697293	0.343081389516534	0.421485473493865	0.951389412024029
breadthI	rs67981811	6	28354835	0.032967032967033	0.220001944750948	0.859045950781058	0.797873373224563	0.990262117317871
breadthI	rs74525464	6	28355671	0.104395604395604	-0.159915867712792	0.550340796004972	0.771375561251891	0.990023650328387
breadthI	rs9461458	6	28355875	0.230769230769231	-0.275784867697293	0.343081389516534	0.421485473493865	0.951389412024029
breadthI	rs36092177	6	28357807	0.032967032967033	0.220001944750948	0.859045950781058	0.797873373224563	0.990262117317871
breadthI	rs9468365	6	28357966	0.230769230769231	-0.275784867697293	0.343081389516534	0.421485473493865	0.951389412024029
breadthI	rs13213986	6	28358009	0.032967032967033	0.220001944750948	0.859045950781058	0.797873373224563	0.990262117317871
breadthI	rs1361385	6	28358320	0.230769230769231	-0.275784867697293	0.343081389516534	0.421485473493865	0.951389412024029
breadthI	rs1416918	6	28358335	0.230769230769231	-0.275784867697293	0.343081389516534	0.421485473493865	0.951389412024029
breadthI	rs2232430	6	28359186	0.0384615384615384	-0.118023193362552	0.837571123157259	0.887940055147363	0.991053622383014
breadthI	rs2232429	6	28359632	0.032967032967033	0.220001944750948	0.859045950781058	0.797873373224563	0.990262117317871
breadthI	rs2232428	6	28359700	0.115384615384615	-0.328637124764171	0.527631315564342	0.53338065652569	0.961865786420625
breadthI	rs2232427	6	28359709	0.164835164835165	-0.16574937428154	0.41425157568993	0.689069851861999	0.968911261594699
breadthI	rs9468366	6	28360017	0.230769230769231	-0.275784867697293	0.343081389516534	0.421485473493865	0.951389412024029
breadthI	rs9468367	6	28360246	0.230769230769231	-0.275784867697293	0.343081389516534	0.421485473493865	0.951389412024029
breadthI	rs2232426	6	28360659	0.032967032967033	0.220001944750948	0.859045950781058	0.797873373224563	0.990262117317871
breadthI	rs9461459	6	28361916	0.230769230769231	-0.275784867697293	0.343081389516534	0.421485473493865	0.951389412024029
breadthI	rs56295386	6	28362308	0.115384615384615	-0.328637124764171	0.527631315564342	0.53338065652569	0.961865786420625
breadthI	rs34546986	6	28362309	0.032967032967033	0.220001944750948	0.859045950781058	0.797873373224563	0.990262117317871
breadthI	rs28360638	6	28362329	0.230769230769231	-0.275784867697293	0.343081389516534	0.421485473493865	0.951389412024029
breadthI	rs16894060	6	28362471	0.230769230769231	-0.275784867697293	0.343081389516534	0.421485473493865	0.951389412024029
breadthI	rs57071502	6	28362558	0.131868131868132	-0.108582353352489	0.507273577452351	0.83050738358201	0.991053622383014
breadthI	rs34871267	6	28364232	0.032967032967033	0.220001944750948	0.859045950781058	0.797873373224563	0.990262117317871
breadthI	rs9468368	6	28364949	0.230769230769231	-0.275784867697293	0.343081389516534	0.421485473493865	0.951389412024029
breadthI	rs2041230	6	28365515	0.230769230769231	-0.275784867697293	0.343081389516534	0.421485473493865	0.951389412024029
breadthI	rs2232423	6	28366151	0.032967032967033	0.220001944750948	0.859045950781058	0.797873373224563	0.990262117317871
breadthI	rs2232422	6	28366262	0.104395604395604	-0.159915867712792	0.550340796004972	0.771375561251891	0.990023650328387
breadthI	chr6:28398762	6	28366539	0.131868131868132	0.0387361488566922	0.496151982050817	0.937769863996523	0.991272349366804
breadthI	rs1005126	6	28367623	0.164835164835165	-0.16574937428154	0.41425157568993	0.689069851861999	0.968911261594699
breadthI	rs1005127	6	28367658	0.230769230769231	-0.275784867697293	0.343081389516534	0.421485473493865	0.951389412024029
breadthI	rs4580862	6	28367663	0.230769230769231	-0.275784867697293	0.343081389516534	0.421485473493865	0.951389412024029
breadthI	rs4357130	6	28367683	0.230769230769231	-0.275784867697293	0.343081389516534	0.421485473493865	0.951389412024029
breadthI	rs78264909	6	28368106	0.104395604395604	-0.159915867712792	0.550340796004972	0.771375561251891	0.990023650328387
breadthI	rs35883476	6	28368508	0.032967032967033	0.220001944750948	0.859045950781058	0.797873373224563	0.990262117317871
breadthI	rs9468370	6	28368940	0.230769230769231	-0.275784867697293	0.343081389516534	0.421485473493865	0.951389412024029
breadthI	rs11755942	6	28369537	0.230769230769231	-0.275784867697293	0.343081389516534	0.421485473493865	0.951389412024029
breadthI	rs13196606	6	28370078	0.164835164835165	-0.16574937428154	0.41425157568993	0.689069851861999	0.968911261594699
breadthI	rs6907950	6	28370246	0.230769230769231	-0.275784867697293	0.343081389516534	0.421485473493865	0.951389412024029
breadthI	rs6908137	6	28370393	0.230769230769231	-0.275784867697293	0.343081389516534	0.421485473493865	0.951389412024029
breadthI	rs4254981	6	28371402	0.225274725274725	-0.315856924810299	0.344522467406447	0.359249389684378	0.931639211633376
breadthI	rs58020991	6	28371794	0.159340659340659	-0.252888473581169	0.420961657499783	0.548013224102356	0.963158231098891
breadthI	rs71559081	6	28372069	0.159340659340659	-0.252888473581169	0.420961657499783	0.548013224102356	0.963158231098891
breadthI	rs71559082	6	28372192	0.148351648351648	-0.297586225035938	0.430214369365507	0.489115606063003	0.961865786420625
breadthI	rs6931359	6	28372483	0.159340659340659	-0.252888473581169	0.420961657499783	0.548013224102356	0.963158231098891
breadthI	rs13217326	6	28373155	0.159340659340659	-0.252888473581169	0.420961657499783	0.548013224102356	0.963158231098891
breadthI	rs6905380	6	28374902	0.159340659340659	-0.252888473581169	0.420961657499783	0.548013224102356	0.963158231098891
breadthI	rs6928771	6	28375209	0.225274725274725	-0.315856924810299	0.344522467406447	0.359249389684378	0.931639211633376
breadthI	rs6928773	6	28375210	0.225274725274725	-0.315856924810299	0.344522467406447	0.359249389684378	0.931639211633376
breadthI	rs16901847	6	28375851	0.148351648351648	-0.297586225035938	0.430214369365507	0.489115606063003	0.961865786420625
breadthI	rs72854550	6	28378131	0.0439560439560439	0.240860388901223	0.797497438265162	0.762636613448518	0.990023650328387
breadthI	rs6929825	6	28378959	0.225274725274725	-0.315856924810299	0.344522467406447	0.359249389684378	0.931639211633376
breadthI	chr6:28411283	6	28379060	0.159340659340659	-0.252888473581169	0.420961657499783	0.548013224102356	0.963158231098891
breadthI	chr6:28411288	6	28379065	0.159340659340659	-0.252888473581169	0.420961657499783	0.548013224102356	0.963158231098891
breadthI	chr6:28411290	6	28379067	0.159340659340659	-0.252888473581169	0.420961657499783	0.548013224102356	0.963158231098891
breadthI	chr6:28411291	6	28379068	0.153846153846154	-0.231377338542633	0.423508611074619	0.584836068693738	0.963558407121208
breadthI	rs35599905	6	28379663	0.225274725274725	-0.315856924810299	0.344522467406447	0.359249389684378	0.931639211633376
breadthI	rs1124131	6	28380248	0.225274725274725	-0.315856924810299	0.344522467406447	0.359249389684378	0.931639211633376
breadthI	rs116511049	6	28380931	0.104395604395604	-0.159915867712792	0.550340796004972	0.771375561251891	0.990023650328387
breadthI	rs6899389	6	28381140	0.225274725274725	-0.315856924810299	0.344522467406447	0.359249389684378	0.931639211633376
breadthI	rs6922374	6	28381272	0.225274725274725	-0.315856924810299	0.344522467406447	0.359249389684378	0.931639211633376
breadthI	rs6899603	6	28381305	0.225274725274725	-0.315856924810299	0.344522467406447	0.359249389684378	0.931639211633376
breadthI	rs6922429	6	28381345	0.225274725274725	-0.315856924810299	0.344522467406447	0.359249389684378	0.931639211633376
breadthI	rs1558205	6	28382262	0.263736263736264	-0.358271030184703	0.341759359078298	0.294494083558453	0.916297543596894
breadthI	rs13203055	6	28382410	0.159340659340659	-0.252888473581169	0.420961657499783	0.548013224102356	0.963158231098891
breadthI	rs7451726	6	28382494	0.192307692307692	-0.23590266659459	0.411672642540034	0.566621269400133	0.963558407121208
breadthI	rs6922169	6	28382932	0.225274725274725	-0.315856924810299	0.344522467406447	0.359249389684378	0.931639211633376
breadthI	rs4412194	6	28383589	0.0439560439560439	0.240860388901223	0.797497438265162	0.762636613448518	0.990023650328387
breadthI	rs4540253	6	28383714	0.0384615384615384	-0.118023193362552	0.837571123157259	0.887940055147363	0.991053622383014
breadthI	rs13210866	6	28383842	0.225274725274725	-0.315856924810299	0.344522467406447	0.359249389684378	0.931639211633376
breadthI	rs72854553	6	28384416	0.0384615384615384	-0.118023193362552	0.837571123157259	0.887940055147363	0.991053622383014
breadthI	rs36018474	6	28385529	0.225274725274725	-0.315856924810299	0.344522467406447	0.359249389684378	0.931639211633376
breadthI	rs13201726	6	28385551	0.225274725274725	-0.315856924810299	0.344522467406447	0.359249389684378	0.931639211633376
breadthI	rs6940744	6	28385957	0.159340659340659	-0.252888473581169	0.420961657499783	0.548013224102356	0.963158231098891
breadthI	rs11760133	6	28386739	0.225274725274725	-0.315856924810299	0.344522467406447	0.359249389684378	0.931639211633376
breadthI	rs2027361	6	28388308	0.225274725274725	-0.315856924810299	0.344522467406447	0.359249389684378	0.931639211633376
breadthI	rs72854556	6	28388861	0.0384615384615384	-0.118023193362552	0.837571123157259	0.887940055147363	0.991053622383014
breadthI	rs4642462	6	28389251	0.225274725274725	-0.315856924810299	0.344522467406447	0.359249389684378	0.931639211633376
breadthI	rs16894091	6	28390137	0.148351648351648	-0.329275707549798	0.420429191372465	0.433515868706149	0.952317340342798
breadthI	rs16894095	6	28390230	0.225274725274725	-0.315856924810299	0.344522467406447	0.359249389684378	0.931639211633376
breadthI	rs3800328	6	28390843	0.225274725274725	-0.315856924810299	0.344522467406447	0.359249389684378	0.931639211633376
breadthI	rs67211468	6	28391987	0.214285714285714	-0.41612108115575	0.340419502143417	0.221564969181267	0.877334069292435
breadthI	rs13193272	6	28392743	0.148351648351648	-0.329275707549798	0.420429191372465	0.433515868706149	0.952317340342798
breadthI	rs13201681	6	28394680	0.032967032967033	0.220001944750948	0.859045950781058	0.797873373224563	0.990262117317871
breadthI	rs35560946	6	28395437	0.214285714285714	-0.41612108115575	0.340419502143417	0.221564969181267	0.877334069292435
breadthI	rs1339898	6	28395506	0.252747252747253	-0.45347398795898	0.334535336439741	0.175247516723601	0.864717822898859
breadthI	rs13209596	6	28396190	0.148351648351648	-0.329275707549798	0.420429191372465	0.433515868706149	0.952317340342798
breadthI	rs740621	6	28397787	0.214285714285714	-0.41612108115575	0.340419502143417	0.221564969181267	0.877334069292435
breadthI	rs740622	6	28398291	0.214285714285714	-0.41612108115575	0.340419502143417	0.221564969181267	0.877334069292435
breadthI	rs9969098	6	28398748	0.148351648351648	-0.329275707549798	0.420429191372465	0.433515868706149	0.952317340342798
breadthI	rs72854558	6	28398984	0.0439560439560439	0.240860388901223	0.797497438265162	0.762636613448518	0.990023650328387
breadthI	rs7740429	6	28399246	0.148351648351648	-0.329275707549798	0.420429191372465	0.433515868706149	0.952317340342798
breadthI	rs7740351	6	28399412	0.214285714285714	-0.41612108115575	0.340419502143417	0.221564969181267	0.877334069292435
breadthI	rs7765989	6	28400295	0.137362637362637	-0.368308592188838	0.431380877177457	0.393221467935235	0.94126123020956
breadthI	rs16894106	6	28400339	0.148351648351648	-0.329275707549798	0.420429191372465	0.433515868706149	0.952317340342798
breadthI	rs7766356	6	28400538	0.126373626373626	-0.332440866982492	0.471651940336722	0.480907551751539	0.961865786420625
breadthI	rs16894108	6	28401790	0.214285714285714	-0.41612108115575	0.340419502143417	0.221564969181267	0.877334069292435
breadthI	rs2071965	6	28403225	0.214285714285714	-0.41612108115575	0.340419502143417	0.221564969181267	0.877334069292435
breadthI	rs41270589	6	28403440	0.0384615384615384	-0.118023193362552	0.837571123157259	0.887940055147363	0.991053622383014
breadthI	rs11752919	6	28403603	0.247252747252747	-0.41990036248367	0.327268666123537	0.199476378689088	0.869592888277321
breadthI	rs66542396	6	28405935	0.247252747252747	-0.41990036248367	0.327268666123537	0.199476378689088	0.869592888277321
breadthI	rs79325481	6	28405959	0.0439560439560439	-0.162873236954278	0.73940147802238	0.825655328822937	0.991053622383014
breadthI	rs13215476	6	28406136	0.247252747252747	-0.41990036248367	0.327268666123537	0.199476378689088	0.869592888277321
breadthI	rs6917130	6	28406821	0.247252747252747	-0.41990036248367	0.327268666123537	0.199476378689088	0.869592888277321
breadthI	rs916403	6	28408258	0.67032967032967	0.397985788418907	0.327457064383213	0.224220003205113	0.879317865763203
breadthI	rs77987369	6	28410755	0.0439560439560439	-0.162873236954278	0.73940147802238	0.825655328822937	0.991053622383014
breadthI	rs2531803	6	28411220	0.67032967032967	0.397985788418907	0.327457064383213	0.224220003205113	0.879317865763203
breadthI	rs13190937	6	28411244	0.181318681318681	-0.523797476357056	0.391131004386055	0.180509870026895	0.864717822898859
breadthI	rs2531804	6	28411303	0.285714285714286	-0.448579298169945	0.328994165840243	0.172729050091119	0.863477753006784
breadthI	rs67381177	6	28411941	0.032967032967033	0.220001944750948	0.859045950781058	0.797873373224563	0.990262117317871
breadthI	rs35908902	6	28412075	0.0439560439560439	-0.162873236954278	0.73940147802238	0.825655328822937	0.991053622383014
breadthI	rs2531805	6	28412326	0.67032967032967	0.397985788418907	0.327457064383213	0.224220003205113	0.879317865763203
breadthI	rs2108923	6	28412687	0.0439560439560439	-0.162873236954278	0.73940147802238	0.825655328822937	0.991053622383014
breadthI	rs1361387	6	28412929	0.67032967032967	0.397985788418907	0.327457064383213	0.224220003205113	0.879317865763203
breadthI	chr6:28445714	6	28413491	0.181318681318681	-0.523797476357056	0.391131004386055	0.180509870026895	0.864717822898859
breadthI	rs13207208	6	28413587	0.247252747252747	-0.41990036248367	0.327268666123537	0.199476378689088	0.869592888277321
breadthI	rs79379459	6	28414817	0.0439560439560439	0.240860388901223	0.797497438265162	0.762636613448518	0.990023650328387
breadthI	rs16894116	6	28414967	0.137362637362637	-0.368308592188838	0.431380877177457	0.393221467935235	0.94126123020956
breadthI	rs13215804	6	28415572	0.181318681318681	-0.523797476357056	0.391131004386055	0.180509870026895	0.864717822898859
breadthI	rs6939966	6	28415885	0.247252747252747	-0.41990036248367	0.327268666123537	0.199476378689088	0.869592888277321
breadthI	rs11755387	6	28416034	0.0439560439560439	-0.162873236954278	0.73940147802238	0.825655328822937	0.991053622383014
breadthI	rs2531806	6	28417152	0.67032967032967	0.397985788418907	0.327457064383213	0.224220003205113	0.879317865763203
breadthI	rs6903535	6	28417222	0.247252747252747	-0.41990036248367	0.327268666123537	0.199476378689088	0.869592888277321
breadthI	rs6927229	6	28417737	0.247252747252747	-0.41990036248367	0.327268666123537	0.199476378689088	0.869592888277321
breadthI	rs2859368	6	28418039	0.67032967032967	0.397985788418907	0.327457064383213	0.224220003205113	0.879317865763203
breadthI	rs61289879	6	28419162	0.137362637362637	-0.368308592188838	0.431380877177457	0.393221467935235	0.94126123020956
breadthI	rs72844209	6	28419208	0.0384615384615384	-0.118023193362552	0.837571123157259	0.887940055147363	0.991053622383014
breadthI	rs141393790	6	28420036	0.0384615384615384	-0.118023193362552	0.837571123157259	0.887940055147363	0.991053622383014
breadthI	rs2531809	6	28421368	0.131868131868132	-0.143320580992411	0.506399835302426	0.777162565967451	0.990262117317871
breadthI	rs2859369	6	28421567	0.0714285714285714	-0.208319023112625	0.634472235491149	0.742658881943073	0.985022184812709
breadthI	rs78359265	6	28422921	0.0384615384615384	-0.473805839647558	0.819795289628521	0.563293633739965	0.963558407121208
breadthI	rs2859370	6	28423510	0.0714285714285714	-0.208319023112625	0.634472235491149	0.742658881943073	0.985022184812709
breadthI	rs7766749	6	28423599	0.0934065934065934	-0.401008600540534	0.576844567685453	0.486944900829244	0.961865786420625
breadthI	rs2531811	6	28423603	0.0714285714285714	-0.208319023112625	0.634472235491149	0.742658881943073	0.985022184812709
breadthI	rs2531813	6	28424723	0.131868131868132	-0.143320580992411	0.506399835302426	0.777162565967451	0.990262117317871
breadthI	rs72844212	6	28424978	0.0384615384615384	-0.118023193362552	0.837571123157259	0.887940055147363	0.991053622383014
breadthI	rs2531814	6	28425755	0.131868131868132	-0.143320580992411	0.506399835302426	0.777162565967451	0.990262117317871
breadthI	rs2021745	6	28426986	0.131868131868132	-0.143320580992411	0.506399835302426	0.777162565967451	0.990262117317871
breadthI	rs2859372	6	28427130	0.131868131868132	-0.143320580992411	0.506399835302426	0.777162565967451	0.990262117317871
breadthI	rs2859373	6	28427228	0.131868131868132	-0.143320580992411	0.506399835302426	0.777162565967451	0.990262117317871
breadthI	rs2859374	6	28428145	0.131868131868132	-0.143320580992411	0.506399835302426	0.777162565967451	0.990262117317871
breadthI	rs75058702	6	28429885	0.0384615384615384	-0.118023193362552	0.837571123157259	0.887940055147363	0.991053622383014
breadthI	rs9468379	6	28431184	0.0439560439560439	0.240860388901223	0.797497438265162	0.762636613448518	0.990023650328387
breadthI	rs114289137	6	28431924	0.0384615384615384	-0.473805839647558	0.819795289628521	0.563293633739965	0.963558407121208
breadthI	rs72844216	6	28433382	0.0439560439560439	0.240860388901223	0.797497438265162	0.762636613448518	0.990023650328387
breadthI	rs9468380	6	28435684	0.0439560439560439	0.240860388901223	0.797497438265162	0.762636613448518	0.990023650328387
breadthI	rs55690788	6	28436145	0.032967032967033	0.220001944750948	0.859045950781058	0.797873373224563	0.990262117317871
breadthI	rs1016069	6	28440418	0.175824175824176	-0.0297469358889228	0.447941764037725	0.947052967021095	0.991332378397859
breadthI	rs1016070	6	28440511	0.131868131868132	-0.143320580992411	0.506399835302426	0.777162565967451	0.990262117317871
breadthI	rs12663002	6	28441634	0.104395604395604	0.218640140650153	0.546623782935696	0.689169145694224	0.968911261594699
breadthI	rs16894128	6	28444165	0.0439560439560439	-0.162873236954278	0.73940147802238	0.825655328822937	0.991053622383014
breadthI	rs2394101	6	28447519	0.0384615384615384	-0.118023193362552	0.837571123157259	0.887940055147363	0.991053622383014
breadthI	rs1029328	6	28447915	0.0439560439560439	-0.162873236954278	0.73940147802238	0.825655328822937	0.991053622383014
breadthI	rs1015811	6	28448086	0.17032967032967	-0.0780868897821101	0.448769912735441	0.861863842406924	0.991053622383014
breadthI	rs2531817	6	28448894	0.153846153846154	-0.40135258406655	0.455158993887398	0.377892834448468	0.94126123020956
breadthI	rs7770236	6	28450437	0.0384615384615384	-0.118023193362552	0.837571123157259	0.887940055147363	0.991053622383014
breadthI	rs77204498	6	28451640	0.0384615384615384	-0.473805839647558	0.819795289628521	0.563293633739965	0.963558407121208
breadthI	rs150021957	6	28452736	0.0384615384615384	-0.118023193362552	0.837571123157259	0.887940055147363	0.991053622383014
breadthI	rs2531818	6	28453102	0.0659340659340659	-0.327962602879048	0.641433266071268	0.609143434747739	0.967247377893469
breadthI	rs34676049	6	28453618	0.032967032967033	0.220001944750948	0.859045950781058	0.797873373224563	0.990262117317871
breadthI	rs72844223	6	28454035	0.0384615384615384	-0.118023193362552	0.837571123157259	0.887940055147363	0.991053622383014
breadthI	rs2859351	6	28456195	0.164835164835165	-0.092524071997575	0.457982442054454	0.839896891232564	0.991053622383014
breadthI	rs2531820	6	28456719	0.164835164835165	-0.092524071997575	0.457982442054454	0.839896891232564	0.991053622383014
breadthI	rs2859352	6	28456854	0.126373626373626	-0.19567333535955	0.509649237730343	0.701024944300866	0.97224848134974
breadthI	rs2531821	6	28457605	0.0659340659340659	-0.327962602879048	0.641433266071268	0.609143434747739	0.967247377893469
breadthI	rs2213806	6	28457818	0.60989010989011	0.60356733385793	0.293918761395616	0.0400224097349701	0.679099990616047
breadthI	rs72844224	6	28458102	0.0384615384615384	-0.118023193362552	0.837571123157259	0.887940055147363	0.991053622383014
breadthI	rs72844225	6	28458169	0.0384615384615384	-0.118023193362552	0.837571123157259	0.887940055147363	0.991053622383014
breadthI	rs2859355	6	28461221	0.252747252747253	-0.744204386123512	0.37189377295623	0.0453793670378951	0.693459214086645
breadthI	rs2227228	6	28463576	0.252747252747253	-0.744204386123512	0.37189377295623	0.0453793670378951	0.693459214086645
breadthI	rs2859356	6	28465355	0.159340659340659	-0.211725097934009	0.48001055142981	0.659151999443507	0.967247377893469
breadthI	rs72844226	6	28466440	0.0384615384615384	-0.118023193362552	0.837571123157259	0.887940055147363	0.991053622383014
breadthI	rs2191037	6	28466988	0.159340659340659	-0.211725097934009	0.48001055142981	0.659151999443507	0.967247377893469
breadthI	rs2531822	6	28468301	0.247252747252747	-0.729160003778875	0.371289651381843	0.0495466080539543	0.693459214086645
breadthI	rs7759252	6	28469422	0.115384615384615	0.150779746553382	0.546915935683233	0.782785485589873	0.990262117317871
breadthI	rs4711172	6	28470258	0.115384615384615	0.150779746553382	0.546915935683233	0.782785485589873	0.990262117317871
breadthI	rs2859358	6	28472821	0.159340659340659	-0.211725097934009	0.48001055142981	0.659151999443507	0.967247377893469
breadthI	rs974334	6	28474218	0.164835164835165	-0.359774257756551	0.423897557419696	0.396031964013252	0.94126123020956
breadthI	rs7743046	6	28475368	0.21978021978022	-0.65096329115905	0.400659166068354	0.104219929588474	0.824023055827508
breadthI	chr6:28509366	6	28477143	0.120879120879121	-0.691598738528731	0.478428185235725	0.148299426029894	0.831869389396378
breadthI	rs10428759	6	28477682	0.0494505494505495	-0.5231000681646	0.663573695016334	0.430516907943371	0.951865559340499
breadthI	rs4713167	6	28477895	0.21978021978022	-0.65096329115905	0.400659166068354	0.104219929588474	0.824023055827508
breadthI	rs35062161	6	28478555	0.0384615384615384	-0.118023193362552	0.837571123157259	0.887940055147363	0.991053622383014
breadthI	rs140266643	6	28479897	0.0384615384615384	-0.118023193362552	0.837571123157259	0.887940055147363	0.991053622383014
breadthI	rs186403935	6	28479934	0.0384615384615384	-0.118023193362552	0.837571123157259	0.887940055147363	0.991053622383014
breadthI	rs434112	6	28480833	0.247252747252747	-0.729160003778875	0.371289651381843	0.0495466080539543	0.693459214086645
breadthI	rs35758328	6	28481096	0.0384615384615384	-0.118023193362552	0.837571123157259	0.887940055147363	0.991053622383014
breadthI	rs34951544	6	28482644	0.0384615384615384	-0.118023193362552	0.837571123157259	0.887940055147363	0.991053622383014
breadthI	rs13191038	6	28482917	0.032967032967033	0.220001944750948	0.859045950781058	0.797873373224563	0.990262117317871
breadthI	rs722788	6	28483150	0.0494505494505495	-0.5231000681646	0.663573695016334	0.430516907943371	0.951865559340499
breadthI	rs406113	6	28483482	0.247252747252747	-0.729160003778875	0.371289651381843	0.0495466080539543	0.693459214086645
breadthI	rs11757000	6	28484869	0.0494505494505495	-0.5231000681646	0.663573695016334	0.430516907943371	0.951865559340499
breadthI	rs34757087	6	28485209	0.0384615384615384	-0.118023193362552	0.837571123157259	0.887940055147363	0.991053622383014
breadthI	rs114283908	6	28485477	0.0384615384615384	-0.118023193362552	0.837571123157259	0.887940055147363	0.991053622383014
breadthI	rs6456823	6	28486098	0.21978021978022	-0.65096329115905	0.400659166068354	0.104219929588474	0.824023055827508
breadthI	rs1003359	6	28486822	0.21978021978022	-0.65096329115905	0.400659166068354	0.104219929588474	0.824023055827508
breadthI	rs13216508	6	28488800	0.0494505494505495	-0.5231000681646	0.663573695016334	0.430516907943371	0.951865559340499
breadthI	rs11757839	6	28489894	0.0494505494505495	-0.5231000681646	0.663573695016334	0.430516907943371	0.951865559340499
breadthI	rs28382586	6	28492482	0.0494505494505495	-0.5231000681646	0.663573695016334	0.430516907943371	0.951865559340499
breadthI	rs28745594	6	28492645	0.0384615384615384	-0.118023193362552	0.837571123157259	0.887940055147363	0.991053622383014
breadthI	rs28382590	6	28493585	0.0384615384615384	-0.118023193362552	0.837571123157259	0.887940055147363	0.991053622383014
breadthI	rs445870	6	28494327	0.21978021978022	-0.65096329115905	0.400659166068354	0.104219929588474	0.824023055827508
breadthI	rs28382595	6	28495240	0.0384615384615384	-0.118023193362552	0.837571123157259	0.887940055147363	0.991053622383014
breadthI	rs72844244	6	28495721	0.0384615384615384	-0.118023193362552	0.837571123157259	0.887940055147363	0.991053622383014
breadthI	rs16894143	6	28497075	0.0384615384615384	-0.473805839647558	0.819795289628521	0.563293633739965	0.963558407121208
breadthI	rs28382599	6	28497977	0.0384615384615384	-0.118023193362552	0.837571123157259	0.887940055147363	0.991053622383014
breadthI	rs28382602	6	28498807	0.0384615384615384	-0.118023193362552	0.837571123157259	0.887940055147363	0.991053622383014
breadthI	rs28382603	6	28498866	0.0384615384615384	-0.118023193362552	0.837571123157259	0.887940055147363	0.991053622383014
breadthI	rs28382604	6	28499079	0.104395604395604	-0.164005658015069	0.559638004363593	0.769478824751355	0.990023650328387
breadthI	rs440481	6	28499236	0.142857142857143	-0.0352738090891858	0.480260007158552	0.941450165554078	0.991272349366804
breadthI	rs2273106	6	28499879	0.104395604395604	-0.164005658015069	0.559638004363593	0.769478824751355	0.990023650328387
breadthI	rs769189	6	28500235	0.104395604395604	-0.164005658015069	0.559638004363593	0.769478824751355	0.990023650328387
breadthI	rs380879	6	28500449	0.104395604395604	-0.164005658015069	0.559638004363593	0.769478824751355	0.990023650328387
breadthI	rs448450	6	28501006	0.104395604395604	-0.164005658015069	0.559638004363593	0.769478824751355	0.990023650328387
breadthI	rs58078500	6	28501230	0.0384615384615384	-0.118023193362552	0.837571123157259	0.887940055147363	0.991053622383014
breadthI	rs28382609	6	28501714	0.0384615384615384	-0.118023193362552	0.837571123157259	0.887940055147363	0.991053622383014
breadthI	rs451774	6	28502550	0.241758241758242	-0.843603535316884	0.374840954923006	0.0244131696762496	0.614883174304032
breadthI	rs28382614	6	28502757	0.0384615384615384	-0.118023193362552	0.837571123157259	0.887940055147363	0.991053622383014
breadthI	rs13215054	6	28502794	0.137362637362637	-0.211851220585192	0.456564673660583	0.642639566811628	0.967247377893469
breadthI	rs72850077	6	28503705	0.0384615384615384	-0.118023193362552	0.837571123157259	0.887940055147363	0.991053622383014
breadthI	rs392230	6	28504639	0.126373626373626	-0.707173110704764	0.491615145487641	0.150301047903078	0.835953142919348
breadthI	rs56043329	6	28506185	0.0384615384615384	-0.118023193362552	0.837571123157259	0.887940055147363	0.991053622383014
breadthI	rs2143766	6	28506856	0.126373626373626	-0.707173110704764	0.491615145487641	0.150301047903078	0.835953142919348
breadthI	rs389118	6	28507379	0.192307692307692	-0.793454829246378	0.410970886242402	0.0535221684396093	0.693459214086645
breadthI	rs62402376	6	28507446	0.164835164835165	-0.45488515057065	0.442576088089996	0.304038125506601	0.919261600449581
breadthI	rs115090428	6	28510975	0.0384615384615384	-0.118023193362552	0.837571123157259	0.887940055147363	0.991053622383014
breadthI	rs6940168	6	28510978	0.0384615384615384	-0.473805839647558	0.819795289628521	0.563293633739965	0.963558407121208
breadthI	rs454182	6	28511164	0.21978021978022	-0.805446954430886	0.372152468807045	0.0304418755472031	0.644889546287728
breadthI	rs2394102	6	28512017	0.104395604395604	-0.191098341698042	0.55592267501275	0.7310344106868	0.982794834304747
breadthI	rs6456824	6	28513135	0.126373626373626	-0.707173110704764	0.491615145487641	0.150301047903078	0.835953142919348
breadthI	rs62402378	6	28514143	0.115384615384615	-0.836772640271016	0.49532255989582	0.0911525802933459	0.800021214810472
breadthI	rs4711173	6	28514583	0.164835164835165	-0.45488515057065	0.442576088089996	0.304038125506601	0.919261600449581
breadthI	rs114584960	6	28517354	0.0384615384615384	-0.118023193362552	0.837571123157259	0.887940055147363	0.991053622383014
breadthI	rs115709379	6	28518299	0.104395604395604	-0.191098341698042	0.55592267501275	0.7310344106868	0.982794834304747
breadthI	rs437691	6	28518316	0.21978021978022	-0.805446954430886	0.372152468807045	0.0304418755472031	0.644889546287728
breadthI	rs56975420	6	28520205	0.0384615384615384	-0.118023193362552	0.837571123157259	0.887940055147363	0.991053622383014
breadthI	rs393414	6	28521316	0.181318681318681	-0.898320895380562	0.410946656682974	0.0288171179366805	0.63454845305536
breadthI	rs6926470	6	28521570	0.642857142857143	0.62869081484617	0.293098580587379	0.0319543856900503	0.652130221636485
breadthI	rs6942252	6	28521781	0.115384615384615	-0.836772640271016	0.49532255989582	0.0911525802933459	0.800021214810472
breadthI	rs6456825	6	28522695	0.642857142857143	0.62869081484617	0.293098580587379	0.0319543856900503	0.652130221636485
breadthI	rs115119202	6	28524979	0.0384615384615384	-0.118023193362552	0.837571123157259	0.887940055147363	0.991053622383014
breadthI	rs9295772	6	28525265	0.637362637362637	0.594269509640876	0.293427783781536	0.0428399893282989	0.683653152066276
breadthI	rs151191361	6	28525273	0.0384615384615384	-0.118023193362552	0.837571123157259	0.887940055147363	0.991053622383014
breadthI	rs9295773	6	28525301	0.642857142857143	0.62869081484617	0.293098580587379	0.0319543856900503	0.652130221636485
breadthI	rs192321865	6	28525540	0.0384615384615384	-0.118023193362552	0.837571123157259	0.887940055147363	0.991053622383014
breadthI	rs414205	6	28526419	0.642857142857143	0.62869081484617	0.293098580587379	0.0319543856900503	0.652130221636485
breadthI	rs414745	6	28526655	0.225274725274725	-0.281519648560038	0.363675754424519	0.438874507668631	0.953252035122649
breadthI	chr6:28561529	6	28529306	0.137362637362637	-0.673015219822749	0.485050563555939	0.165284600029071	0.855851075224449
breadthI	chr6:28561532	6	28529309	0.137362637362637	-0.673015219822749	0.485050563555939	0.165284600029071	0.855851075224449
breadthI	chr6:28561534	6	28529311	0.126373626373626	-0.789758717849873	0.489585404708202	0.106719011934352	0.824023055827508
breadthI	chr6:28561535	6	28529312	0.126373626373626	-0.789758717849873	0.489585404708202	0.106719011934352	0.824023055827508
breadthI	chr6:28561537	6	28529314	0.126373626373626	-0.789758717849873	0.489585404708202	0.106719011934352	0.824023055827508
breadthI	rs115573000	6	28529996	0.0384615384615384	-0.118023193362552	0.837571123157259	0.887940055147363	0.991053622383014
breadthI	rs62402381	6	28531538	0.10989010989011	-0.797543635288692	0.499013251085024	0.109989264117146	0.824023055827508
breadthI	rs4711174	6	28532960	0.10989010989011	-0.797543635288692	0.499013251085024	0.109989264117146	0.824023055827508
breadthI	rs420478	6	28533265	0.642857142857143	0.62869081484617	0.293098580587379	0.0319543856900503	0.652130221636485
breadthI	rs418092	6	28533946	0.225274725274725	-0.281519648560038	0.363675754424519	0.438874507668631	0.953252035122649
breadthI	rs116640481	6	28534447	0.0384615384615384	-0.118023193362552	0.837571123157259	0.887940055147363	0.991053622383014
breadthI	rs425615	6	28534971	0.225274725274725	-0.281519648560038	0.363675754424519	0.438874507668631	0.953252035122649
breadthI	rs7742957	6	28535685	0.175824175824176	-0.255863609884016	0.414164227786011	0.536718405748097	0.962393830767366
breadthI	rs55965649	6	28538712	0.0384615384615384	-0.118023193362552	0.837571123157259	0.887940055147363	0.991053622383014
breadthI	rs116152083	6	28541959	0.0384615384615384	-0.118023193362552	0.837571123157259	0.887940055147363	0.991053622383014
breadthI	rs450630	6	28542424	0.642857142857143	0.62869081484617	0.293098580587379	0.0319543856900503	0.652130221636485
breadthI	rs370520	6	28542520	0.642857142857143	0.62869081484617	0.293098580587379	0.0319543856900503	0.652130221636485
breadthI	rs41270593	6	28543089	0.0384615384615384	-0.118023193362552	0.837571123157259	0.887940055147363	0.991053622383014
breadthI	rs17336532	6	28543264	0.137362637362637	-0.211851220585192	0.456564673660583	0.642639566811628	0.967247377893469
breadthI	rs116504157	6	28546875	0.0384615384615384	-0.118023193362552	0.837571123157259	0.887940055147363	0.991053622383014
breadthI	rs16901848	6	28546952	0.175824175824176	-0.255863609884016	0.414164227786011	0.536718405748097	0.962393830767366
breadthI	rs116248176	6	28546979	0.0384615384615384	-0.118023193362552	0.837571123157259	0.887940055147363	0.991053622383014
breadthI	rs41270596	6	28547283	0.0384615384615384	-0.118023193362552	0.837571123157259	0.887940055147363	0.991053622383014
breadthI	rs59653352	6	28548029	0.0384615384615384	-0.118023193362552	0.837571123157259	0.887940055147363	0.991053622383014
breadthI	rs116170212	6	28551925	0.0384615384615384	-0.473805839647558	0.819795289628521	0.563293633739965	0.963558407121208
breadthI	chr6:28584368	6	28552145	0.142857142857143	-0.276883963184668	0.453744727756023	0.5417162939423	0.962393830767366
breadthI	rs72850094	6	28552234	0.0384615384615384	-0.118023193362552	0.837571123157259	0.887940055147363	0.991053622383014
breadthI	rs35480587	6	28553779	0.225274725274725	-0.296217446214995	0.385616667659779	0.442388827284994	0.954558064792453
breadthI	rs41270599	6	28554543	0.142857142857143	-0.276883963184668	0.453744727756023	0.5417162939423	0.962393830767366
breadthI	rs13217047	6	28556051	0.142857142857143	-0.276883963184668	0.453744727756023	0.5417162939423	0.962393830767366
breadthI	rs35546888	6	28558890	0.181318681318681	-0.305604708311953	0.412898768384482	0.459212384409982	0.961865786420625
breadthI	rs392471	6	28559247	0.0384615384615384	-0.118023193362552	0.837571123157259	0.887940055147363	0.991053622383014
breadthI	rs11963067	6	28560071	0.181318681318681	-0.305604708311953	0.412898768384482	0.459212384409982	0.961865786420625
breadthI	rs545362972	6	28562248	0.032967032967033	0.220001944750948	0.859045950781058	0.797873373224563	0.990262117317871
breadthI	rs35257859	6	28562589	0.142857142857143	-0.276883963184668	0.453744727756023	0.5417162939423	0.962393830767366
breadthI	rs418204	6	28562957	0.230769230769231	-0.318724780072063	0.36321596565406	0.380210978068283	0.94126123020956
breadthI	rs16894166	6	28564370	0.115384615384615	-0.836772640271016	0.49532255989582	0.0911525802933459	0.800021214810472
breadthI	rs6901724	6	28565827	0.120879120879121	-0.397119835632062	0.520586760606709	0.445564057293711	0.954896070853221
breadthI	rs6923110	6	28566522	0.181318681318681	-0.305604708311953	0.412898768384482	0.459212384409982	0.961865786420625
breadthI	rs116214333	6	28566885	0.0384615384615384	-0.118023193362552	0.837571123157259	0.887940055147363	0.991053622383014
breadthI	rs114982640	6	28567688	0.0384615384615384	-0.118023193362552	0.837571123157259	0.887940055147363	0.991053622383014
breadthI	rs418914	6	28568528	0.230769230769231	-0.318724780072063	0.36321596565406	0.380210978068283	0.94126123020956
breadthI	rs6941188	6	28569338	0.181318681318681	-0.305604708311953	0.412898768384482	0.459212384409982	0.961865786420625
breadthI	rs380914	6	28569949	0.637362637362637	0.649814994441231	0.293889709818857	0.0270299831863096	0.631097252965539
breadthI	rs4711175	6	28570416	0.10989010989011	-0.797543635288692	0.499013251085024	0.109989264117146	0.824023055827508
breadthI	rs55920503	6	28571243	0.0384615384615384	-0.118023193362552	0.837571123157259	0.887940055147363	0.991053622383014
breadthI	rs410106	6	28572059	0.230769230769231	-0.318724780072063	0.36321596565406	0.380210978068283	0.94126123020956
breadthI	rs114453888	6	28572366	0.0384615384615384	-0.118023193362552	0.837571123157259	0.887940055147363	0.991053622383014
breadthI	rs911178	6	28574415	0.0494505494505495	-0.397575854459962	0.710431931172857	0.575734879195279	0.963558407121208
breadthI	rs114365130	6	28574549	0.0384615384615384	-0.118023193362552	0.837571123157259	0.887940055147363	0.991053622383014
breadthI	rs1474986	6	28575172	0.0494505494505495	-0.397575854459962	0.710431931172857	0.575734879195279	0.963558407121208
breadthI	rs7381750	6	28575928	0.0494505494505495	-0.397575854459962	0.710431931172857	0.575734879195279	0.963558407121208
breadthI	rs4947335	6	28576023	0.153846153846154	-0.682832191603985	0.400252893455669	0.0880077282172264	0.798037511635462
breadthI	rs4947336	6	28576143	0.032967032967033	0.220001944750948	0.859045950781058	0.797873373224563	0.990262117317871
breadthI	rs115067325	6	28577905	0.0384615384615384	-0.118023193362552	0.837571123157259	0.887940055147363	0.991053622383014
breadthI	rs34388845	6	28578286	0.142857142857143	-0.28142016701134	0.494676428930552	0.569425724993205	0.963558407121208
breadthI	rs114243203	6	28578307	0.0384615384615384	-0.118023193362552	0.837571123157259	0.887940055147363	0.991053622383014
breadthI	rs114904171	6	28578834	0.0384615384615384	-0.118023193362552	0.837571123157259	0.887940055147363	0.991053622383014
breadthI	rs9501180	6	28579471	0.637362637362637	0.649814994441231	0.293889709818857	0.0270299831863096	0.631097252965539
breadthI	rs115969539	6	28580526	0.0384615384615384	-0.118023193362552	0.837571123157259	0.887940055147363	0.991053622383014
breadthI	rs9393920	6	28580593	0.637362637362637	0.649814994441231	0.293889709818857	0.0270299831863096	0.631097252965539
breadthI	rs55963280	6	28581728	0.153846153846154	-0.682832191603985	0.400252893455669	0.0880077282172264	0.798037511635462
breadthI	rs116616391	6	28582899	0.0384615384615384	-0.118023193362552	0.837571123157259	0.887940055147363	0.991053622383014
breadthI	chr6:28615601	6	28583378	0.054945054945055	-0.107855191272374	0.753606385877022	0.886196410295197	0.991053622383014
breadthI	rs116591906	6	28583392	0.104395604395604	-0.156238257977906	0.554639587672709	0.778178689300074	0.990262117317871
breadthI	rs62402390	6	28583715	0.164835164835165	-0.738342144591289	0.395584253845122	0.0619770501609745	0.719212297758562
breadthI	rs115362139	6	28583812	0.0384615384615384	-0.118023193362552	0.837571123157259	0.887940055147363	0.991053622383014
breadthI	rs116221160	6	28583981	0.0384615384615384	-0.118023193362552	0.837571123157259	0.887940055147363	0.991053622383014
breadthI	rs114672384	6	28584077	0.0384615384615384	-0.118023193362552	0.837571123157259	0.887940055147363	0.991053622383014
breadthI	rs34556183	6	28584775	0.181318681318681	-0.148429192490806	0.444840655892646	0.738629928748026	0.984259528320189
breadthI	rs9380079	6	28585581	0.631868131868132	0.645448635553978	0.294793456611004	0.028560921891604	0.63454845305536
breadthI	rs36103239	6	28586282	0.181318681318681	-0.148429192490806	0.444840655892646	0.738629928748026	0.984259528320189
breadthI	rs62402392	6	28586320	0.153846153846154	-0.682832191603985	0.400252893455669	0.0880077282172264	0.798037511635462
breadthI	rs6937826	6	28586694	0.148351648351648	-0.640585365013162	0.401315736839073	0.110441263513298	0.824023055827508
breadthI	rs11965972	6	28587402	0.181318681318681	-0.148429192490806	0.444840655892646	0.738629928748026	0.984259528320189
breadthI	rs62402394	6	28588217	0.153846153846154	-0.682832191603985	0.400252893455669	0.0880077282172264	0.798037511635462
breadthI	rs12202926	6	28592536	0.604395604395604	0.615744854579138	0.294764776526204	0.0367134537128865	0.674605393027173
breadthI	chr6:28624865	6	28592642	0.181318681318681	-0.148429192490806	0.444840655892646	0.738629928748026	0.984259528320189
breadthI	rs10755646	6	28593473	0.197802197802198	-0.363908807048873	0.387630908213861	0.347832232834938	0.925986421295416
breadthI	rs9766115	6	28594200	0.181318681318681	-0.148429192490806	0.444840655892646	0.738629928748026	0.984259528320189
breadthI	rs12206581	6	28594342	0.236263736263736	0.276902377325374	0.374976750095221	0.460239750422576	0.961865786420625
breadthI	rs35051649	6	28595064	0.104395604395604	-0.156238257977906	0.554639587672709	0.778178689300074	0.990262117317871
breadthI	rs11970409	6	28595107	0.181318681318681	-0.148429192490806	0.444840655892646	0.738629928748026	0.984259528320189
breadthI	rs9348810	6	28595646	0.631868131868132	0.645448635553978	0.294793456611004	0.028560921891604	0.63454845305536
breadthI	rs7741058	6	28596420	0.197802197802198	-0.363908807048873	0.387630908213861	0.347832232834938	0.925986421295416
breadthI	rs35778344	6	28599105	0.104395604395604	-0.156238257977906	0.554639587672709	0.778178689300074	0.990262117317871
breadthI	rs13220637	6	28599676	0.181318681318681	-0.148429192490806	0.444840655892646	0.738629928748026	0.984259528320189
breadthI	rs114782284	6	28600576	0.0384615384615384	-0.473805839647558	0.819795289628521	0.563293633739965	0.963558407121208
breadthI	rs7746909	6	28600778	0.159340659340659	-0.77373879654053	0.396445074040321	0.0509747478922873	0.693459214086645
breadthI	rs7767144	6	28600787	0.159340659340659	-0.77373879654053	0.396445074040321	0.0509747478922873	0.693459214086645
breadthI	rs16894169	6	28600911	0.159340659340659	-0.77373879654053	0.396445074040321	0.0509747478922873	0.693459214086645
breadthI	rs36069097	6	28601283	0.181318681318681	-0.148429192490806	0.444840655892646	0.738629928748026	0.984259528320189
breadthI	rs9368568	6	28601301	0.637362637362637	0.663506650545745	0.293047993557026	0.0235644634649694	0.602300503093622
breadthI	rs62402400	6	28601789	0.148351648351648	-0.640585365013162	0.401315736839073	0.110441263513298	0.824023055827508
breadthI	rs6926221	6	28601796	0.637362637362637	0.663506650545745	0.293047993557026	0.0235644634649694	0.602300503093622
breadthI	rs16894171	6	28602272	0.153846153846154	-0.682832191603985	0.400252893455669	0.0880077282172264	0.798037511635462
breadthI	rs12211927	6	28602631	0.626373626373626	0.596649826174496	0.295744590974634	0.0436486087524292	0.688589056048281
breadthI	rs56227726	6	28606018	0.159340659340659	-0.77373879654053	0.396445074040321	0.0509747478922873	0.693459214086645
breadthI	rs10807034	6	28606173	0.203296703296703	-0.983243934751795	0.349447167528325	0.00489729748873189	0.326025335566543
breadthI	rs10807035	6	28606367	0.203296703296703	-0.983243934751795	0.349447167528325	0.00489729748873189	0.326025335566543
breadthI	rs10738069	6	28606603	0.175824175824176	-0.985036312192208	0.370041070679772	0.00776859973277778	0.406298818285147
breadthI	rs9378185	6	28606662	0.593406593406593	0.462935430343572	0.29635687110078	0.118267324374515	0.824023055827508
breadthI	rs116699970	6	28606752	0.0384615384615384	-0.473805839647558	0.819795289628521	0.563293633739965	0.963558407121208
breadthI	rs4713173	6	28606988	0.153846153846154	-0.682832191603985	0.400252893455669	0.0880077282172264	0.798037511635462
breadthI	rs10807037	6	28607253	0.175824175824176	-0.985036312192208	0.370041070679772	0.00776859973277778	0.406298818285147
breadthI	rs34470113	6	28607995	0.153846153846154	0.0269792381622912	0.486631361726486	0.955787282014245	0.992344767106549
breadthI	rs79124765	6	28608453	0.142857142857143	0.198309395213524	0.486464163871621	0.683527210881569	0.967892808168315
breadthI	rs148390159	6	28608931	0.0604395604395604	0.173314104891419	0.69783779307334	0.803856865542018	0.990262117317871
breadthI	rs1810619	6	28609097	0.587912087912088	0.442758426709774	0.299198220034596	0.138922256253009	0.824023055827508
breadthI	rs2057296	6	28610296	0.142857142857143	-0.621365859621656	0.420633789031728	0.139618449329309	0.824023055827508
breadthI	rs6933018	6	28610361	0.17032967032967	-0.997920309074486	0.384167869026384	0.00938736164668715	0.439199575380706
breadthI	rs6912479	6	28610362	0.17032967032967	-0.997920309074486	0.384167869026384	0.00938736164668715	0.439199575380706
breadthI	chr6:28643659	6	28611436	0.153846153846154	0.0269792381622912	0.486631361726486	0.955787282014245	0.992344767106549
breadthI	chr6:28643892	6	28611669	0.0714285714285714	0.414196260605251	0.600966490635813	0.490686784357049	0.961865786420625
breadthI	rs10807039	6	28612596	0.17032967032967	-0.997920309074486	0.384167869026384	0.00938736164668715	0.439199575380706
breadthI	rs62406542	6	28613097	0.148351648351648	-0.674531612065177	0.418742547606783	0.107212326805427	0.824023055827508
breadthI	rs7760867	6	28614400	0.17032967032967	-0.997920309074486	0.384167869026384	0.00938736164668715	0.439199575380706
breadthI	rs7743296	6	28614610	0.142857142857143	-0.621365859621656	0.420633789031728	0.139618449329309	0.824023055827508
breadthI	rs7748225	6	28615292	0.17032967032967	-0.997920309074486	0.384167869026384	0.00938736164668715	0.439199575380706
breadthI	rs732395	6	28616327	0.17032967032967	-0.997920309074486	0.384167869026384	0.00938736164668715	0.439199575380706
breadthI	rs1884936	6	28618751	0.197802197802198	0.0332009543183375	0.428015574304374	0.938170504307061	0.991272349366804
breadthI	rs34724414	6	28619353	0.032967032967033	0.220001944750948	0.859045950781058	0.797873373224563	0.990262117317871
breadthI	rs7775683	6	28622277	0.197802197802198	0.0958996556197088	0.429496967827259	0.82331474245846	0.990449520566325
breadthI	rs2893966	6	28622337	0.197802197802198	0.0958996556197088	0.429496967827259	0.82331474245846	0.990449520566325
breadthI	rs12662929	6	28622484	0.148351648351648	-0.674531612065177	0.418742547606783	0.107212326805427	0.824023055827508
breadthI	rs13193532	6	28622914	0.0879120879120879	-0.0100760827030684	0.584411064337798	0.986244010397719	0.997565015619977
breadthI	rs1884937	6	28623724	0.203296703296703	0.156339117954552	0.42332793994089	0.711896890177614	0.977800415672841
breadthI	rs11970339	6	28624894	0.197802197802198	0.0958996556197088	0.429496967827259	0.82331474245846	0.990449520566325
breadthI	rs9295775	6	28627469	0.153846153846154	-0.786980213432191	0.413469992659923	0.0569942274366424	0.701091642551129
breadthI	rs34177106	6	28629510	0.203296703296703	0.0934264673366492	0.42932066219798	0.8277293659095	0.991053622383014
breadthI	rs6925714	6	28629873	0.598901098901099	0.463419393485301	0.299485553148549	0.121770483701933	0.824023055827508
breadthI	rs13194504	6	28630691	0.032967032967033	0.220001944750948	0.859045950781058	0.797873373224563	0.990262117317871
breadthI	rs7767008	6	28630793	0.203296703296703	0.0934264673366492	0.42932066219798	0.8277293659095	0.991053622383014
breadthI	rs16894184	6	28631731	0.0769230769230769	0.319270775402781	0.637287118248388	0.616382244541529	0.967247377893469
breadthI	rs58490223	6	28633274	0.148351648351648	-0.674531612065177	0.418742547606783	0.107212326805427	0.824023055827508
breadthI	rs56389860	6	28634891	0.208791208791209	0.0911338414515037	0.42723751382069	0.83108552581109	0.991053622383014
breadthI	rs4713175	6	28635592	0.0989010989010989	-0.815520756094831	0.513351375847266	0.112145992945984	0.824023055827508
breadthI	rs35128564	6	28635780	0.0879120879120879	-0.0100760827030684	0.584411064337798	0.986244010397719	0.997565015619977
breadthI	rs61229539	6	28636643	0.21978021978022	0.160070967722692	0.420005358346971	0.703116812330233	0.973246451237858
breadthI	rs16894189	6	28641134	0.0824175824175825	0.360374182710313	0.618233038678193	0.559953929650933	0.963558407121208
breadthI	rs16894191	6	28641689	0.148351648351648	-0.674531612065177	0.418742547606783	0.107212326805427	0.824023055827508
breadthI	rs3864294	6	28641957	0.0769230769230769	0.48152434085002	0.588125411983401	0.412932304217656	0.948024492188796
breadthI	rs9380083	6	28643896	0.587912087912088	0.406334122431011	0.30085097848655	0.176818496977113	0.864717822898859
breadthI	rs62406553	6	28643988	0.159340659340659	-0.742907059249925	0.411494993075553	0.0710143917143419	0.756223104993811
breadthI	rs9393921	6	28645170	0.587912087912088	0.406334122431011	0.30085097848655	0.176818496977113	0.864717822898859
breadthI	rs16894194	6	28648083	0.21978021978022	0.160070967722692	0.420005358346971	0.703116812330233	0.973246451237858
breadthI	rs16894197	6	28648271	0.21978021978022	0.160070967722692	0.420005358346971	0.703116812330233	0.973246451237858
breadthI	rs35466817	6	28648320	0.21978021978022	0.160070967722692	0.420005358346971	0.703116812330233	0.973246451237858
breadthI	rs9885928	6	28650353	0.587912087912088	0.398070988264003	0.300859564610157	0.185798037377256	0.864886013016867
breadthI	rs4486067	6	28650523	0.0879120879120879	-0.0100760827030684	0.584411064337798	0.986244010397719	0.997565015619977
breadthI	rs13202664	6	28651091	0.0879120879120879	-0.0100760827030684	0.584411064337798	0.986244010397719	0.997565015619977
breadthI	chr6:28683883	6	28651660	0.21978021978022	0.160070967722692	0.420005358346971	0.703116812330233	0.973246451237858
breadthI	rs6910361	6	28651780	0.0879120879120879	-0.0100760827030684	0.584411064337798	0.986244010397719	0.997565015619977
breadthI	rs4711178	6	28654613	0.137362637362637	-1.04913357493426	0.42368181651688	0.0132778054675453	0.499945035310889
breadthI	rs11966966	6	28655388	0.208791208791209	0.254578667003912	0.416479968126065	0.541025684752469	0.962393830767366
breadthI	rs11967609	6	28656109	0.208791208791209	0.254578667003912	0.416479968126065	0.541025684752469	0.962393830767366
breadthI	rs9348811	6	28656119	0.587912087912088	0.45280816610488	0.306954788347111	0.140168884148214	0.824023055827508
breadthI	rs2394120	6	28656452	0.208791208791209	0.254578667003912	0.416479968126065	0.541025684752469	0.962393830767366
breadthI	rs2394121	6	28656489	0.208791208791209	0.254578667003912	0.416479968126065	0.541025684752469	0.962393830767366
breadthI	rs34020953	6	28656754	0.208791208791209	0.254578667003912	0.416479968126065	0.541025684752469	0.962393830767366
breadthI	rs12180700	6	28657190	0.587912087912088	0.45280816610488	0.306954788347111	0.140168884148214	0.824023055827508
breadthI	rs138010458	6	28657280	0.0879120879120879	0.399019081402045	0.590594762047569	0.499280382748046	0.961865786420625
breadthI	rs34953859	6	28657458	0.0769230769230769	0.315827189910579	0.602771893281565	0.600307712974533	0.966980299450116
breadthI	rs2394122	6	28658554	0.236263736263736	0.0956135005667805	0.379217549370075	0.80093776978971	0.990262117317871
breadthI	rs4289643	6	28659035	0.582417582417582	0.453865192465546	0.304262632602293	0.1357807197334	0.824023055827508
breadthI	rs7748643	6	28659407	0.285714285714286	-0.528560754042906	0.329522134801563	0.108709203121577	0.824023055827508
breadthI	rs7752875	6	28659863	0.631868131868132	0.295492506229665	0.326563461284564	0.365542330458449	0.932703430103158
breadthI	rs60583357	6	28660101	0.0824175824175825	0.387621712544745	0.604196141423451	0.521165752538307	0.961865786420625
breadthI	chr6:28692513	6	28660290	0.631868131868132	0.295492506229665	0.326563461284564	0.365542330458449	0.932703430103158
breadthI	rs55776584	6	28660515	0.137362637362637	-1.04913357493426	0.42368181651688	0.0132778054675453	0.499945035310889
breadthI	rs1319075	6	28662521	0.604395604395604	0.495144805026896	0.314630520295014	0.11554891550575	0.824023055827508
breadthI	rs6902736	6	28663410	0.631868131868132	0.295492506229665	0.326563461284564	0.365542330458449	0.932703430103158
breadthI	rs6456831	6	28663530	0.631868131868132	0.295492506229665	0.326563461284564	0.365542330458449	0.932703430103158
breadthI	rs6925718	6	28663538	0.0384615384615384	-0.473805839647558	0.819795289628521	0.563293633739965	0.963558407121208
breadthI	rs4143771	6	28664631	0.631868131868132	0.295492506229665	0.326563461284564	0.365542330458449	0.932703430103158
breadthI	rs7382112	6	28665109	0.626373626373626	0.273806029184269	0.328202803687862	0.404135245431393	0.942567058431945
breadthI	rs7382146	6	28665362	0.604395604395604	0.41415654011457	0.313827067700384	0.186936308122445	0.864886013016867
breadthI	rs2394149	6	28665934	0.587912087912088	0.512005556231203	0.313764348234464	0.102718339294436	0.824023055827508
breadthI	rs1337585	6	28665944	0.626373626373626	0.273806029184269	0.328202803687862	0.404135245431393	0.942567058431945
breadthI	rs35044849	6	28667669	0.032967032967033	0.220001944750948	0.859045950781058	0.797873373224563	0.990262117317871
breadthI	rs7381993	6	28668072	0.604395604395604	0.41415654011457	0.313827067700384	0.186936308122445	0.864886013016867
breadthI	rs7383248	6	28668480	0.626373626373626	0.273806029184269	0.328202803687862	0.404135245431393	0.942567058431945
breadthI	rs6939576	6	28669315	0.241758241758242	0.320759946566374	0.388159552855264	0.40859929552521	0.947259045804702
breadthI	chr6:28701630	6	28669407	0.565934065934066	0.462262324685315	0.324050161949445	0.153719822212562	0.842441641531485
breadthI	rs9295777	6	28669698	0.565934065934066	0.462262324685315	0.324050161949445	0.153719822212562	0.842441641531485
breadthI	rs6908726	6	28671343	0.032967032967033	0.220001944750948	0.859045950781058	0.797873373224563	0.990262117317871
breadthI	rs56092796	6	28672897	0.291208791208791	-0.0292539429938447	0.344653542761274	0.932357368106998	0.991272349366804
breadthI	rs35243068	6	28673434	0.032967032967033	0.220001944750948	0.859045950781058	0.797873373224563	0.990262117317871
breadthI	rs4713177	6	28673998	0.032967032967033	0.220001944750948	0.859045950781058	0.797873373224563	0.990262117317871
breadthI	rs7772289	6	28674322	0.56043956043956	0.0940493208673693	0.316469890630903	0.766327163323727	0.990023650328387
breadthI	rs9368570	6	28676193	0.291208791208791	-0.0292539429938447	0.344653542761274	0.932357368106998	0.991272349366804
breadthI	rs9366724	6	28676394	0.0439560439560439	1.49934331763359	0.749328400048424	0.0454014239161824	0.693459214086645
breadthI	rs9357072	6	28676458	0.0439560439560439	1.49934331763359	0.749328400048424	0.0454014239161824	0.693459214086645
breadthI	rs9368571	6	28677758	0.208791208791209	-0.233060338275847	0.370319360835831	0.529120211872219	0.961865786420625
breadthI	rs7775835	6	28678357	0.0824175824175825	-0.573475123712574	0.591793597649262	0.332522318523928	0.924331088270636
breadthI	chr6:28712061	6	28679838	0.0824175824175825	0.369739235051834	0.537077576583706	0.491183304425728	0.961865786420625
breadthI	rs1539586	6	28679868	0.274725274725275	-0.229485881672567	0.346978169901795	0.508365951551015	0.961865786420625
breadthI	rs1539585	6	28679944	0.56043956043956	0.0940493208673693	0.316469890630903	0.766327163323727	0.990023650328387
breadthI	rs1539584	6	28679945	0.208791208791209	-0.233060338275847	0.370319360835831	0.529120211872219	0.961865786420625
breadthI	rs115582688	6	28680103	0.0824175824175825	0.369739235051834	0.537077576583706	0.491183304425728	0.961865786420625
breadthI	rs72844382	6	28680892	0.208791208791209	-0.233060338275847	0.370319360835831	0.529120211872219	0.961865786420625
breadthI	rs13217472	6	28681415	0.032967032967033	0.220001944750948	0.859045950781058	0.797873373224563	0.990262117317871
breadthI	rs10456364	6	28681444	0.532967032967033	0.122142601610167	0.322623147778393	0.704990728314819	0.974521162660546
breadthI	rs10456365	6	28681804	0.532967032967033	0.122142601610167	0.322623147778393	0.704990728314819	0.974521162660546
breadthI	rs9393925	6	28682442	0.054945054945055	0.206306411812277	0.715749389903385	0.773164306943697	0.990023650328387
breadthI	rs9393926	6	28682725	0.032967032967033	0.220001944750948	0.859045950781058	0.797873373224563	0.990262117317871
breadthI	rs9380085	6	28682763	0.17032967032967	-0.164235967573043	0.411586595647107	0.689870081962971	0.96936912128357
breadthI	rs9404960	6	28683649	0.527472527472527	0.109382797929833	0.322143680396789	0.734197982843762	0.98380227081443
breadthI	rs142193829	6	28683693	0.0824175824175825	0.369739235051834	0.537077576583706	0.491183304425728	0.961865786420625
breadthI	rs9391676	6	28683743	0.527472527472527	0.109382797929833	0.322143680396789	0.734197982843762	0.98380227081443
breadthI	rs115397636	6	28684132	0.0384615384615384	-0.473805839647558	0.819795289628521	0.563293633739965	0.963558407121208
breadthI	rs114383240	6	28684630	0.0824175824175825	0.369739235051834	0.537077576583706	0.491183304425728	0.961865786420625
breadthI	rs546719369	6	28685324	0.0824175824175825	0.369739235051834	0.537077576583706	0.491183304425728	0.961865786420625
breadthI	chr6:28717562	6	28685339	0.527472527472527	0.109382797929833	0.322143680396789	0.734197982843762	0.98380227081443
breadthI	rs9366725	6	28685981	0.527472527472527	0.109382797929833	0.322143680396789	0.734197982843762	0.98380227081443
breadthI	rs115162286	6	28686084	0.0824175824175825	0.369739235051834	0.537077576583706	0.491183304425728	0.961865786420625
breadthI	rs2394152	6	28686284	0.527472527472527	0.109382797929833	0.322143680396789	0.734197982843762	0.98380227081443
breadthI	rs150120410	6	28686390	0.0384615384615384	-0.473805839647558	0.819795289628521	0.563293633739965	0.963558407121208
breadthI	rs9393928	6	28686592	0.181318681318681	-0.124311876352187	0.394605663985571	0.752740311332532	0.988508758366701
breadthI	rs9380086	6	28686819	0.181318681318681	-0.124311876352187	0.394605663985571	0.752740311332532	0.988508758366701
breadthI	rs56404349	6	28687469	0.17032967032967	-0.164235967573043	0.411586595647107	0.689870081962971	0.96936912128357
breadthI	rs116575156	6	28687489	0.0824175824175825	0.369739235051834	0.537077576583706	0.491183304425728	0.961865786420625
breadthI	rs111467285	6	28687499	0.0384615384615384	-0.473805839647558	0.819795289628521	0.563293633739965	0.963558407121208
breadthI	rs115174302	6	28687865	0.0494505494505495	1.45032347359071	0.701265046345747	0.0386256296310597	0.679099990616047
breadthI	rs9348812	6	28688315	0.17032967032967	-0.164235967573043	0.411586595647107	0.689870081962971	0.96936912128357
breadthI	rs73391152	6	28689004	0.0769230769230769	-1.020266985704	0.620096434468609	0.0999005402250259	0.819675185003349
breadthI	rs73391153	6	28689290	0.0714285714285714	-0.983666671017338	0.621257773977997	0.113342381846252	0.824023055827508
breadthI	rs4713178	6	28690100	0.527472527472527	0.109382797929833	0.322143680396789	0.734197982843762	0.98380227081443
breadthI	rs116665653	6	28692468	0.0824175824175825	0.369739235051834	0.537077576583706	0.491183304425728	0.961865786420625
breadthI	chr6:28725197	6	28692974	0.587912087912088	0.155786948217001	0.32160480103185	0.628098526742249	0.967247377893469
breadthI	rs115592443	6	28693026	0.0824175824175825	0.369739235051834	0.537077576583706	0.491183304425728	0.961865786420625
breadthI	rs114108993	6	28693765	0.032967032967033	-0.318051519289872	0.869564780840952	0.714544594816686	0.978157535862642
breadthI	rs12660605	6	28693883	0.17032967032967	-0.164235967573043	0.411586595647107	0.689870081962971	0.96936912128357
breadthI	rs1419094	6	28694392	0.0824175824175825	0.369739235051834	0.537077576583706	0.491183304425728	0.961865786420625
breadthI	rs9348813	6	28694608	0.532967032967033	0.0435606802617651	0.319692972211216	0.891617435936372	0.991053622383014
breadthI	rs1954407	6	28695149	0.0824175824175825	0.369739235051834	0.537077576583706	0.491183304425728	0.961865786420625
breadthI	rs9393929	6	28696063	0.032967032967033	0.220001944750948	0.859045950781058	0.797873373224563	0.990262117317871
breadthI	rs2893973	6	28697086	0.17032967032967	-0.164235967573043	0.411586595647107	0.689870081962971	0.96936912128357
breadthI	rs116539185	6	28697091	0.0384615384615384	-0.473805839647558	0.819795289628521	0.563293633739965	0.963558407121208
breadthI	rs16894234	6	28697964	0.0824175824175825	0.369739235051834	0.537077576583706	0.491183304425728	0.961865786420625
breadthI	rs2211495	6	28698668	0.0824175824175825	0.369739235051834	0.537077576583706	0.491183304425728	0.961865786420625
breadthI	rs16894237	6	28698908	0.0824175824175825	0.369739235051834	0.537077576583706	0.491183304425728	0.961865786420625
breadthI	rs9257110	6	28700089	0.17032967032967	-0.164235967573043	0.411586595647107	0.689870081962971	0.96936912128357
breadthI	rs9257111	6	28700500	0.17032967032967	-0.164235967573043	0.411586595647107	0.689870081962971	0.96936912128357
breadthI	rs6456835	6	28701492	0.032967032967033	0.220001944750948	0.859045950781058	0.797873373224563	0.990262117317871
breadthI	rs9257112	6	28702113	0.17032967032967	-0.164235967573043	0.411586595647107	0.689870081962971	0.96936912128357
breadthI	rs147485707	6	28702829	0.0824175824175825	0.369739235051834	0.537077576583706	0.491183304425728	0.961865786420625
breadthI	rs1233572	6	28703244	0.532967032967033	0.0435606802617651	0.319692972211216	0.891617435936372	0.991053622383014
breadthI	rs2893970	6	28703281	0.17032967032967	-0.164235967573043	0.411586595647107	0.689870081962971	0.96936912128357
breadthI	rs116232681	6	28703672	0.0824175824175825	0.369739235051834	0.537077576583706	0.491183304425728	0.961865786420625
breadthI	rs2394130	6	28704775	0.17032967032967	-0.164235967573043	0.411586595647107	0.689870081962971	0.96936912128357
breadthI	rs1311911	6	28705074	0.032967032967033	0.220001944750948	0.859045950781058	0.797873373224563	0.990262117317871
breadthI	rs115975470	6	28705222	0.0824175824175825	0.369739235051834	0.537077576583706	0.491183304425728	0.961865786420625
breadthI	rs9257114	6	28705635	0.17032967032967	-0.164235967573043	0.411586595647107	0.689870081962971	0.96936912128357
breadthI	rs3869043	6	28706535	0.17032967032967	-0.164235967573043	0.411586595647107	0.689870081962971	0.96936912128357
breadthI	rs116118793	6	28706891	0.0824175824175825	0.369739235051834	0.537077576583706	0.491183304425728	0.961865786420625
breadthI	rs880638	6	28706912	0.642857142857143	0.408646429883865	0.313516202565474	0.192427993508885	0.869592888277321
breadthI	rs535887599	6	28707155	0.0439560439560439	0.229339766850851	0.747187697523627	0.758891104976198	0.990023650328387
breadthI	rs9257115	6	28707453	0.17032967032967	-0.164235967573043	0.411586595647107	0.689870081962971	0.96936912128357
breadthI	rs116776976	6	28707805	0.0824175824175825	0.369739235051834	0.537077576583706	0.491183304425728	0.961865786420625
breadthI	rs1233575	6	28709895	0.538461538461538	0.145334430534017	0.324160693088901	0.653907334978011	0.967247377893469
breadthI	rs1233576	6	28710244	0.538461538461538	0.145334430534017	0.324160693088901	0.653907334978011	0.967247377893469
breadthI	rs1233577	6	28710303	0.538461538461538	0.145334430534017	0.324160693088901	0.653907334978011	0.967247377893469
breadthI	rs114359523	6	28711662	0.0824175824175825	0.369739235051834	0.537077576583706	0.491183304425728	0.961865786420625
breadthI	rs1233578	6	28712247	0.120879120879121	-0.475899542278165	0.468522591291299	0.309750769203482	0.919261600449581
breadthI	rs1233579	6	28712663	0.032967032967033	0.220001944750948	0.859045950781058	0.797873373224563	0.990262117317871
breadthI	rs9257117	6	28713035	0.17032967032967	-0.164235967573043	0.411586595647107	0.689870081962971	0.96936912128357
breadthI	rs1233580	6	28713725	0.032967032967033	0.220001944750948	0.859045950781058	0.797873373224563	0.990262117317871
breadthI	rs1233581	6	28713847	0.032967032967033	0.220001944750948	0.859045950781058	0.797873373224563	0.990262117317871
breadthI	rs116776021	6	28713877	0.0824175824175825	0.369739235051834	0.537077576583706	0.491183304425728	0.961865786420625
breadthI	rs1233582	6	28714044	0.0989010989010989	-0.364894941804325	0.574202739251324	0.525114742329173	0.961865786420625
breadthI	rs57876318	6	28714204	0.0714285714285714	-0.983666671017338	0.621257773977997	0.113342381846252	0.824023055827508
breadthI	rs115592698	6	28714424	0.0824175824175825	0.369739235051834	0.537077576583706	0.491183304425728	0.961865786420625
breadthI	rs9257124	6	28714723	0.17032967032967	-0.164235967573043	0.411586595647107	0.689870081962971	0.96936912128357
breadthI	rs7763390	6	28714761	0.148351648351648	0.324083045552847	0.448757407741543	0.470184611339968	0.961865786420625
breadthI	rs116157862	6	28715516	0.0824175824175825	0.369739235051834	0.537077576583706	0.491183304425728	0.961865786420625
breadthI	rs6909102	6	28715537	0.148351648351648	0.324083045552847	0.448757407741543	0.470184611339968	0.961865786420625
breadthI	rs6929372	6	28715564	0.148351648351648	0.324083045552847	0.448757407741543	0.470184611339968	0.961865786420625
breadthI	rs1233583	6	28715566	0.032967032967033	0.220001944750948	0.859045950781058	0.797873373224563	0.990262117317871
breadthI	rs114227105	6	28715583	0.0824175824175825	0.369739235051834	0.537077576583706	0.491183304425728	0.961865786420625
breadthI	rs1233584	6	28715604	0.56043956043956	0.187185454004872	0.320266377956456	0.558905478821629	0.963558407121208
breadthI	rs11964849	6	28715769	0.0824175824175825	-0.591894582581048	0.588233371955282	0.314307792022306	0.919261600449581
breadthI	rs11969803	6	28715911	0.0824175824175825	-0.591894582581048	0.588233371955282	0.314307792022306	0.919261600449581
breadthI	rs1233585	6	28716345	0.0989010989010989	-0.364894941804325	0.574202739251324	0.525114742329173	0.961865786420625
breadthI	rs1311912	6	28716854	0.032967032967033	0.220001944750948	0.859045950781058	0.797873373224563	0.990262117317871
breadthI	rs1311913	6	28717178	0.032967032967033	0.220001944750948	0.859045950781058	0.797873373224563	0.990262117317871
breadthI	rs72847135	6	28717256	0.148351648351648	0.324083045552847	0.448757407741543	0.470184611339968	0.961865786420625
breadthI	rs1233586	6	28718215	0.538461538461538	0.145334430534017	0.324160693088901	0.653907334978011	0.967247377893469
breadthI	rs9257128	6	28718300	0.17032967032967	-0.164235967573043	0.411586595647107	0.689870081962971	0.96936912128357
breadthI	rs9257129	6	28719066	0.17032967032967	-0.164235967573043	0.411586595647107	0.689870081962971	0.96936912128357
breadthI	rs1233587	6	28719755	0.181318681318681	0.161360092274608	0.433709723817231	0.709858387123723	0.976574710159465
breadthI	chr6:28752152	6	28719929	0.148351648351648	0.324083045552847	0.448757407741543	0.470184611339968	0.961865786420625
breadthI	rs1233588	6	28719976	0.032967032967033	0.220001944750948	0.859045950781058	0.797873373224563	0.990262117317871
breadthI	rs1233590	6	28720712	0.538461538461538	0.145334430534017	0.324160693088901	0.653907334978011	0.967247377893469
breadthI	rs1233591	6	28720982	0.538461538461538	0.145334430534017	0.324160693088901	0.653907334978011	0.967247377893469
breadthI	rs55795312	6	28721039	0.148351648351648	0.324083045552847	0.448757407741543	0.470184611339968	0.961865786420625
breadthI	rs7758691	6	28721314	0.0824175824175825	-0.591894582581048	0.588233371955282	0.314307792022306	0.919261600449581
breadthI	rs9257131	6	28721495	0.17032967032967	-0.164235967573043	0.411586595647107	0.689870081962971	0.96936912128357
breadthI	rs1742741	6	28721534	0.181318681318681	0.161360092274608	0.433709723817231	0.709858387123723	0.976574710159465
breadthI	rs116573972	6	28721815	0.0824175824175825	0.369739235051834	0.537077576583706	0.491183304425728	0.961865786420625
breadthI	rs62408379	6	28722076	0.104395604395604	-0.950197449846527	0.513615997471125	0.0643113455035466	0.72247078801548
breadthI	rs72847141	6	28722114	0.148351648351648	0.324083045552847	0.448757407741543	0.470184611339968	0.961865786420625
breadthI	rs147743910	6	28722296	0.0824175824175825	0.369739235051834	0.537077576583706	0.491183304425728	0.961865786420625
breadthI	rs17338569	6	28722799	0.148351648351648	0.324083045552847	0.448757407741543	0.470184611339968	0.961865786420625
breadthI	rs9257132	6	28722860	0.17032967032967	-0.164235967573043	0.411586595647107	0.689870081962971	0.96936912128357
breadthI	rs9257133	6	28723421	0.032967032967033	0.220001944750948	0.859045950781058	0.797873373224563	0.990262117317871
breadthI	rs9257134	6	28723426	0.538461538461538	0.145334430534017	0.324160693088901	0.653907334978011	0.967247377893469
breadthI	rs138113368	6	28723499	0.0824175824175825	0.369739235051834	0.537077576583706	0.491183304425728	0.961865786420625
breadthI	rs57780419	6	28723723	0.148351648351648	0.324083045552847	0.448757407741543	0.470184611339968	0.961865786420625
breadthI	rs9257135	6	28723835	0.538461538461538	0.145334430534017	0.324160693088901	0.653907334978011	0.967247377893469
breadthI	rs9257136	6	28723841	0.032967032967033	0.220001944750948	0.859045950781058	0.797873373224563	0.990262117317871
breadthI	rs9257137	6	28723949	0.032967032967033	0.220001944750948	0.859045950781058	0.797873373224563	0.990262117317871
breadthI	rs1238262	6	28723960	0.032967032967033	0.220001944750948	0.859045950781058	0.797873373224563	0.990262117317871
breadthI	rs1235176	6	28723978	0.538461538461538	0.145334430534017	0.324160693088901	0.653907334978011	0.967247377893469
breadthI	rs1742742	6	28724079	0.56043956043956	0.187185454004872	0.320266377956456	0.558905478821629	0.963558407121208
breadthI	rs1742743	6	28724082	0.032967032967033	0.220001944750948	0.859045950781058	0.797873373224563	0.990262117317871
breadthI	rs61173069	6	28725704	0.148351648351648	0.324083045552847	0.448757407741543	0.470184611339968	0.961865786420625
breadthI	rs73403143	6	28726613	0.0879120879120879	-0.631112041616096	0.58965679086659	0.28448247947408	0.916297543596894
breadthI	rs1233593	6	28726815	0.032967032967033	0.220001944750948	0.859045950781058	0.797873373224563	0.990262117317871
breadthI	rs9257140	6	28727121	0.032967032967033	0.220001944750948	0.859045950781058	0.797873373224563	0.990262117317871
breadthI	rs1233594	6	28727343	0.032967032967033	0.220001944750948	0.859045950781058	0.797873373224563	0.990262117317871
breadthI	rs1233596	6	28727673	0.538461538461538	0.145334430534017	0.324160693088901	0.653907334978011	0.967247377893469
breadthI	rs1233597	6	28728329	0.181318681318681	0.161360092274608	0.433709723817231	0.709858387123723	0.976574710159465
breadthI	rs1233598	6	28728722	0.538461538461538	0.145334430534017	0.324160693088901	0.653907334978011	0.967247377893469
breadthI	rs116670707	6	28728871	0.0824175824175825	0.369739235051834	0.537077576583706	0.491183304425728	0.961865786420625
breadthI	rs78286488	6	28729330	0.0384615384615384	-0.473805839647558	0.819795289628521	0.563293633739965	0.963558407121208
breadthI	rs114202915	6	28729634	0.0824175824175825	0.369739235051834	0.537077576583706	0.491183304425728	0.961865786420625
breadthI	rs115169585	6	28729812	0.0384615384615384	-0.473805839647558	0.819795289628521	0.563293633739965	0.963558407121208
breadthI	rs74637441	6	28729835	0.0384615384615384	-0.473805839647558	0.819795289628521	0.563293633739965	0.963558407121208
breadthI	rs9257144	6	28729981	0.17032967032967	-0.164235967573043	0.411586595647107	0.689870081962971	0.96936912128357
breadthI	rs73403149	6	28729994	0.0824175824175825	-0.591894582581048	0.588233371955282	0.314307792022306	0.919261600449581
breadthI	rs1233599	6	28731188	0.032967032967033	0.220001944750948	0.859045950781058	0.797873373224563	0.990262117317871
breadthI	rs9257148	6	28731809	0.153846153846154	0.101564363228555	0.422065561997343	0.809836888456789	0.990262117317871
breadthI	rs9257149	6	28731925	0.208791208791209	-0.233060338275847	0.370319360835831	0.529120211872219	0.961865786420625
breadthI	rs9257150	6	28731960	0.208791208791209	-0.233060338275847	0.370319360835831	0.529120211872219	0.961865786420625
breadthI	rs116450899	6	28732209	0.0824175824175825	0.369739235051834	0.537077576583706	0.491183304425728	0.961865786420625
breadthI	rs1233600	6	28732514	0.032967032967033	0.220001944750948	0.859045950781058	0.797873373224563	0.990262117317871
breadthI	rs1233601	6	28733212	0.576923076923077	0.0446989769891494	0.324999467976381	0.890607503617411	0.991053622383014
breadthI	rs1233602	6	28733403	0.538461538461538	0.145334430534017	0.324160693088901	0.653907334978011	0.967247377893469
breadthI	rs1233604	6	28734676	0.032967032967033	0.220001944750948	0.859045950781058	0.797873373224563	0.990262117317871
breadthI	rs1233605	6	28734806	0.60989010989011	0.0573967837853597	0.330951872584225	0.862313919530852	0.991053622383014
breadthI	rs1233607	6	28735842	0.56043956043956	0.187185454004872	0.320266377956456	0.558905478821629	0.963558407121208
breadthI	rs1233608	6	28736189	0.0989010989010989	-0.364894941804325	0.574202739251324	0.525114742329173	0.961865786420625
breadthI	rs1233609	6	28736201	0.032967032967033	0.220001944750948	0.859045950781058	0.797873373224563	0.990262117317871
breadthI	rs9257157	6	28736484	0.208791208791209	-0.233060338275847	0.370319360835831	0.529120211872219	0.961865786420625
breadthI	rs145949361	6	28736965	0.0824175824175825	0.369739235051834	0.537077576583706	0.491183304425728	0.961865786420625
breadthI	rs9257158	6	28736973	0.291208791208791	-0.0292539429938447	0.344653542761274	0.932357368106998	0.991272349366804
breadthI	rs1233610	6	28736988	0.032967032967033	0.220001944750948	0.859045950781058	0.797873373224563	0.990262117317871
breadthI	rs1233611	6	28737054	0.032967032967033	0.220001944750948	0.859045950781058	0.797873373224563	0.990262117317871
breadthI	rs1233612	6	28738429	0.032967032967033	0.220001944750948	0.859045950781058	0.797873373224563	0.990262117317871
breadthI	rs1233613	6	28738609	0.60989010989011	0.0573967837853597	0.330951872584225	0.862313919530852	0.991053622383014
breadthI	rs1233614	6	28739322	0.0989010989010989	-0.364894941804325	0.574202739251324	0.525114742329173	0.961865786420625
breadthI	rs1233615	6	28739584	0.56043956043956	0.187185454004872	0.320266377956456	0.558905478821629	0.963558407121208
breadthI	rs1233616	6	28739884	0.56043956043956	0.187185454004872	0.320266377956456	0.558905478821629	0.963558407121208
breadthI	rs1233617	6	28741162	0.56043956043956	0.187185454004872	0.320266377956456	0.558905478821629	0.963558407121208
breadthI	rs9257167	6	28741734	0.032967032967033	0.220001944750948	0.859045950781058	0.797873373224563	0.990262117317871
breadthI	rs9257168	6	28741954	0.17032967032967	-0.164235967573043	0.411586595647107	0.689870081962971	0.96936912128357
breadthI	rs1311914	6	28742086	0.032967032967033	0.220001944750948	0.859045950781058	0.797873373224563	0.990262117317871
breadthI	rs1311915	6	28742340	0.56043956043956	0.187185454004872	0.320266377956456	0.558905478821629	0.963558407121208
breadthI	rs1233618	6	28742850	0.032967032967033	0.220001944750948	0.859045950781058	0.797873373224563	0.990262117317871
breadthI	rs9257171	6	28744021	0.0824175824175825	0.369739235051834	0.537077576583706	0.491183304425728	0.961865786420625
breadthI	rs9257172	6	28744305	0.208791208791209	-0.233060338275847	0.370319360835831	0.529120211872219	0.961865786420625
breadthI	rs1233619	6	28745452	0.032967032967033	0.220001944750948	0.859045950781058	0.797873373224563	0.990262117317871
breadthI	rs1233620	6	28746171	0.032967032967033	0.220001944750948	0.859045950781058	0.797873373224563	0.990262117317871
breadthI	rs9257175	6	28746945	0.208791208791209	-0.233060338275847	0.370319360835831	0.529120211872219	0.961865786420625
breadthI	rs114087466	6	28747413	0.0879120879120879	0.406154904961585	0.524722405785981	0.438908518871812	0.953252035122649
breadthI	rs116414370	6	28747614	0.0384615384615384	-0.473805839647558	0.819795289628521	0.563293633739965	0.963558407121208
breadthI	rs9257176	6	28747858	0.208791208791209	-0.233060338275847	0.370319360835831	0.529120211872219	0.961865786420625
breadthI	rs1233622	6	28747902	0.554945054945055	0.167752289799835	0.323121491788902	0.603648013390324	0.966980299450116
breadthI	rs1233623	6	28748281	0.032967032967033	0.220001944750948	0.859045950781058	0.797873373224563	0.990262117317871
breadthI	rs114507697	6	28748715	0.0879120879120879	0.406154904961585	0.524722405785981	0.438908518871812	0.953252035122649
breadthI	rs1233624	6	28750265	0.032967032967033	0.220001944750948	0.859045950781058	0.797873373224563	0.990262117317871
breadthI	chr6:28782786	6	28750563	0.615384615384615	0.0463787368142873	0.346720040015828	0.893589018655317	0.991053622383014
breadthI	chr6:28782788	6	28750565	0.0384615384615384	-0.453819761792622	0.788959189201659	0.565147097786224	0.963558407121208
breadthI	rs1233626	6	28750696	0.532967032967033	0.115924432871221	0.316786901107516	0.714411180305059	0.978034639963275
breadthI	rs1311916	6	28750872	0.538461538461538	0.145334430534017	0.324160693088901	0.653907334978011	0.967247377893469
breadthI	rs1311917	6	28751041	0.032967032967033	0.220001944750948	0.859045950781058	0.797873373224563	0.990262117317871
breadthI	rs1233627	6	28751727	0.538461538461538	0.145334430534017	0.324160693088901	0.653907334978011	0.967247377893469
breadthI	rs61270555	6	28752701	0.0384615384615384	-0.473805839647558	0.819795289628521	0.563293633739965	0.963558407121208
breadthI	rs116437220	6	28752989	0.0879120879120879	0.406154904961585	0.524722405785981	0.438908518871812	0.953252035122649
breadthI	rs1311918	6	28753646	0.032967032967033	0.220001944750948	0.859045950781058	0.797873373224563	0.990262117317871
breadthI	rs114965386	6	28753752	0.0879120879120879	0.406154904961585	0.524722405785981	0.438908518871812	0.953252035122649
breadthI	rs57558053	6	28753779	0.0879120879120879	0.406154904961585	0.524722405785981	0.438908518871812	0.953252035122649
breadthI	rs114607660	6	28754072	0.0879120879120879	0.406154904961585	0.524722405785981	0.438908518871812	0.953252035122649
breadthI	rs9257181	6	28754520	0.296703296703297	-0.00030303177815505	0.347128816996154	0.999303473711559	0.999641993641383
breadthI	rs9257182	6	28754817	0.0934065934065934	-0.335053107610779	0.581795803095901	0.564686372009225	0.963558407121208
breadthI	rs115728695	6	28755594	0.0384615384615384	0.0274693533430905	0.874805985606314	0.974950135121106	0.996544612824899
breadthI	rs9257183	6	28756008	0.032967032967033	0.220001944750948	0.859045950781058	0.797873373224563	0.990262117317871
breadthI	rs9257184	6	28756088	0.032967032967033	0.220001944750948	0.859045950781058	0.797873373224563	0.990262117317871
breadthI	rs9257185	6	28756405	0.17032967032967	-0.164235967573043	0.411586595647107	0.689870081962971	0.96936912128357
breadthI	rs9257186	6	28756483	0.214285714285714	-0.249006530886611	0.368094293949725	0.498739211059866	0.961865786420625
breadthI	rs116268808	6	28756722	0.0384615384615384	0.0274693533430905	0.874805985606314	0.974950135121106	0.996544612824899
breadthI	rs9257187	6	28756902	0.032967032967033	0.220001944750948	0.859045950781058	0.797873373224563	0.990262117317871
breadthI	chr6:28789377	6	28757154	0.0824175824175825	0.433231030760817	0.693009172907101	0.531876074362763	0.961865786420625
breadthI	rs9257188	6	28757489	0.032967032967033	0.220001944750948	0.859045950781058	0.797873373224563	0.990262117317871
breadthI	rs9257189	6	28757555	0.032967032967033	0.220001944750948	0.859045950781058	0.797873373224563	0.990262117317871
breadthI	rs9380090	6	28758828	0.302197802197802	-0.0100064818407936	0.346545343336628	0.976964318817911	0.99657896444233
breadthI	rs116010379	6	28759594	0.0879120879120879	0.406154904961585	0.524722405785981	0.438908518871812	0.953252035122649
breadthI	rs116361574	6	28759854	0.0879120879120879	0.406154904961585	0.524722405785981	0.438908518871812	0.953252035122649
breadthI	rs9378107	6	28761683	0.214285714285714	-0.249006530886611	0.368094293949725	0.498739211059866	0.961865786420625
breadthI	rs7764642	6	28764103	0.032967032967033	0.220001944750948	0.859045950781058	0.797873373224563	0.990262117317871
breadthI	rs28381660	6	28764817	0.214285714285714	-0.249006530886611	0.368094293949725	0.498739211059866	0.961865786420625
breadthI	rs9257190	6	28764974	0.0934065934065934	-0.335053107610779	0.581795803095901	0.564686372009225	0.963558407121208
breadthI	rs9257191	6	28765098	0.032967032967033	0.220001944750948	0.859045950781058	0.797873373224563	0.990262117317871
breadthI	rs9257192	6	28765346	0.032967032967033	0.220001944750948	0.859045950781058	0.797873373224563	0.990262117317871
breadthI	rs9380092	6	28766237	0.302197802197802	-0.0100064818407936	0.346545343336628	0.976964318817911	0.99657896444233
breadthI	rs28381661	6	28767135	0.214285714285714	-0.249006530886611	0.368094293949725	0.498739211059866	0.961865786420625
breadthI	rs7761321	6	28767482	0.032967032967033	0.220001944750948	0.859045950781058	0.797873373224563	0.990262117317871
breadthI	rs7766699	6	28768267	0.032967032967033	0.220001944750948	0.859045950781058	0.797873373224563	0.990262117317871
breadthI	rs7767099	6	28768698	0.032967032967033	0.220001944750948	0.859045950781058	0.797873373224563	0.990262117317871
breadthI	rs9257217	6	28768932	0.032967032967033	0.220001944750948	0.859045950781058	0.797873373224563	0.990262117317871
breadthI	rs2754764	6	28769011	0.532967032967033	0.212264544862502	0.32676429646918	0.515953682338338	0.961865786420625
breadthI	rs2765220	6	28769671	0.0934065934065934	-0.335053107610779	0.581795803095901	0.564686372009225	0.963558407121208
breadthI	rs2765219	6	28770349	0.532967032967033	0.212264544862502	0.32676429646918	0.515953682338338	0.961865786420625
breadthI	rs7739915	6	28770683	0.0934065934065934	-0.335053107610779	0.581795803095901	0.564686372009225	0.963558407121208
breadthI	rs2765218	6	28770696	0.532967032967033	0.212264544862502	0.32676429646918	0.515953682338338	0.961865786420625
breadthI	rs7763940	6	28770908	0.214285714285714	-0.249006530886611	0.368094293949725	0.498739211059866	0.961865786420625
breadthI	rs2013652	6	28771198	0.307692307692308	-0.303140992116637	0.322946529121529	0.347898970447697	0.925986421295416
breadthI	rs9378149	6	28771414	0.214285714285714	-0.249006530886611	0.368094293949725	0.498739211059866	0.961865786420625
breadthI	rs9368576	6	28772350	0.214285714285714	-0.249006530886611	0.368094293949725	0.498739211059866	0.961865786420625
breadthI	rs3132373	6	28773355	0.032967032967033	0.220001944750948	0.859045950781058	0.797873373224563	0.990262117317871
breadthI	rs28381663	6	28773482	0.21978021978022	-0.368252143460997	0.365074880493727	0.313117071202226	0.919261600449581
breadthI	rs3132372	6	28773496	0.0934065934065934	-0.335053107610779	0.581795803095901	0.564686372009225	0.963558407121208
breadthI	rs3132371	6	28773983	0.549450549450549	0.234913448636283	0.32485654770882	0.469600145837971	0.961865786420625
breadthI	rs2208536	6	28774579	0.532967032967033	0.212264544862502	0.32676429646918	0.515953682338338	0.961865786420625
breadthI	rs9404976	6	28774593	0.21978021978022	-0.368252143460997	0.365074880493727	0.313117071202226	0.919261600449581
breadthI	rs2754767	6	28775241	0.532967032967033	0.212264544862502	0.32676429646918	0.515953682338338	0.961865786420625
breadthI	rs3131344	6	28775322	0.0934065934065934	-0.335053107610779	0.581795803095901	0.564686372009225	0.963558407121208
breadthI	rs3131343	6	28775564	0.032967032967033	0.220001944750948	0.859045950781058	0.797873373224563	0.990262117317871
breadthI	rs7776376	6	28775664	0.21978021978022	-0.368252143460997	0.365074880493727	0.313117071202226	0.919261600449581
breadthI	rs1011094	6	28775982	0.549450549450549	0.234913448636283	0.32485654770882	0.469600145837971	0.961865786420625
breadthI	rs4324798	6	28776117	0.032967032967033	0.220001944750948	0.859045950781058	0.797873373224563	0.990262117317871
breadthI	rs116160920	6	28776172	0.0879120879120879	0.406154904961585	0.524722405785981	0.438908518871812	0.953252035122649
breadthI	rs115894206	6	28776242	0.0879120879120879	0.406154904961585	0.524722405785981	0.438908518871812	0.953252035122649
breadthI	rs9257223	6	28776317	0.032967032967033	0.220001944750948	0.859045950781058	0.797873373224563	0.990262117317871
breadthI	rs28381664	6	28776360	0.0494505494505495	1.45032347359071	0.701265046345747	0.0386256296310597	0.679099990616047
breadthI	rs169683	6	28778419	0.532967032967033	0.212264544862502	0.32676429646918	0.515953682338338	0.961865786420625
breadthI	rs3131342	6	28778475	0.532967032967033	0.212264544862502	0.32676429646918	0.515953682338338	0.961865786420625
breadthI	rs3131341	6	28778723	0.032967032967033	0.220001944750948	0.859045950781058	0.797873373224563	0.990262117317871
breadthI	rs417919	6	28779423	0.0934065934065934	-0.335053107610779	0.581795803095901	0.564686372009225	0.963558407121208
breadthI	rs9393932	6	28779756	0.21978021978022	-0.368252143460997	0.365074880493727	0.313117071202226	0.919261600449581
breadthI	rs3131340	6	28779878	0.032967032967033	0.220001944750948	0.859045950781058	0.797873373224563	0.990262117317871
breadthI	rs1041881	6	28779887	0.0879120879120879	0.406154904961585	0.524722405785981	0.438908518871812	0.953252035122649
breadthI	rs9393933	6	28779933	0.21978021978022	-0.368252143460997	0.365074880493727	0.313117071202226	0.919261600449581
breadthI	rs9468423	6	28780479	0.137362637362637	0.292942599764972	0.438287583078218	0.503891138821937	0.961865786420625
breadthI	chr6:28812711	6	28780488	0.0934065934065934	0.437903919036176	0.507602132841966	0.388307243933593	0.94126123020956
breadthI	rs6909419	6	28780672	0.21978021978022	-0.368252143460997	0.365074880493727	0.313117071202226	0.919261600449581
breadthI	rs4713180	6	28781277	0.0879120879120879	0.406154904961585	0.524722405785981	0.438908518871812	0.953252035122649
breadthI	rs67829526	6	28781873	0.137362637362637	0.292942599764972	0.438287583078218	0.503891138821937	0.961865786420625
breadthI	rs572513075	6	28782040	0.0879120879120879	0.406154904961585	0.524722405785981	0.438908518871812	0.953252035122649
breadthI	rs117311607	6	28782092	0.0934065934065934	0.266353497533115	0.517424393596962	0.606715179829959	0.967247377893469
breadthI	rs114029915	6	28782148	0.0879120879120879	0.406154904961585	0.524722405785981	0.438908518871812	0.953252035122649
breadthI	rs3132397	6	28782160	0.032967032967033	0.220001944750948	0.859045950781058	0.797873373224563	0.990262117317871
breadthI	rs3132396	6	28782310	0.032967032967033	0.220001944750948	0.859045950781058	0.797873373224563	0.990262117317871
breadthI	rs28381665	6	28782794	0.225274725274725	-0.383990184236243	0.3685560770255	0.297468602661312	0.917684955451973
breadthI	rs28381666	6	28782795	0.225274725274725	-0.383990184236243	0.3685560770255	0.297468602661312	0.917684955451973
breadthI	rs16897420	6	28782998	0.17032967032967	-0.164235967573043	0.411586595647107	0.689870081962971	0.96936912128357
breadthI	rs28381667	6	28783735	0.0494505494505495	1.45032347359071	0.701265046345747	0.0386256296310597	0.679099990616047
breadthI	rs386628	6	28784396	0.527472527472527	0.229288893790387	0.32868868143103	0.485435623153062	0.961865786420625
breadthI	rs377392	6	28784741	0.527472527472527	0.229288893790387	0.32868868143103	0.485435623153062	0.961865786420625
breadthI	rs28400868	6	28785894	0.225274725274725	-0.383990184236243	0.3685560770255	0.297468602661312	0.917684955451973
breadthI	rs9257226	6	28787193	0.0934065934065934	-0.335053107610779	0.581795803095901	0.564686372009225	0.963558407121208
breadthI	rs9257227	6	28787384	0.032967032967033	0.220001944750948	0.859045950781058	0.797873373224563	0.990262117317871
breadthI	rs3135294	6	28788769	0.032967032967033	0.220001944750948	0.859045950781058	0.797873373224563	0.990262117317871
breadthI	chr6:28821341	6	28789118	0.340659340659341	-0.403363838415158	0.320107933041128	0.207637986825057	0.869999826934528
breadthI	rs172329	6	28789266	0.0934065934065934	-0.335053107610779	0.581795803095901	0.564686372009225	0.963558407121208
breadthI	rs9257229	6	28790397	0.543956043956044	0.250931206164188	0.326148639038466	0.441669638994471	0.953459580397834
breadthI	rs172328	6	28790528	0.0934065934065934	-0.335053107610779	0.581795803095901	0.564686372009225	0.963558407121208
breadthI	rs9348814	6	28791016	0.225274725274725	-0.383990184236243	0.3685560770255	0.297468602661312	0.917684955451973
breadthI	rs209186	6	28791134	0.527472527472527	0.229288893790387	0.32868868143103	0.485435623153062	0.961865786420625
breadthI	rs28400869	6	28791150	0.225274725274725	-0.383990184236243	0.3685560770255	0.297468602661312	0.917684955451973
breadthI	rs10484543	6	28791202	0.225274725274725	-0.383990184236243	0.3685560770255	0.297468602661312	0.917684955451973
breadthI	rs209184	6	28791289	0.527472527472527	0.229288893790387	0.32868868143103	0.485435623153062	0.961865786420625
breadthI	rs67662386	6	28791681	0.0934065934065934	-0.335053107610779	0.581795803095901	0.564686372009225	0.963558407121208
breadthI	rs3118360	6	28792030	0.032967032967033	0.220001944750948	0.859045950781058	0.797873373224563	0.990262117317871
breadthI	chr6:28824308	6	28792085	0.126373626373626	-0.722485272955361	0.514927664240696	0.160592656772859	0.851031998732585
breadthI	rs549520032	6	28792226	0.0439560439560439	-0.57071687503335	0.74990058230951	0.446623191631864	0.955864750706185
breadthI	rs209182	6	28792338	0.521978021978022	0.193159874074557	0.321934571741578	0.548508034390809	0.963158231098891
breadthI	rs209181	6	28792477	0.0934065934065934	-0.335053107610779	0.581795803095901	0.564686372009225	0.963558407121208
breadthI	rs209180	6	28793605	0.318681318681319	-0.395028171385861	0.324033338816727	0.222807261143014	0.877334069292435
breadthI	rs880157	6	28793779	0.0934065934065934	0.370592601978028	0.522917878214404	0.478509831961047	0.961865786420625
breadthI	rs209179	6	28793853	0.543956043956044	0.250931206164188	0.326148639038466	0.441669638994471	0.953459580397834
breadthI	rs3118359	6	28793904	0.032967032967033	0.220001944750948	0.859045950781058	0.797873373224563	0.990262117317871
breadthI	rs3135295	6	28793915	0.032967032967033	0.220001944750948	0.859045950781058	0.797873373224563	0.990262117317871
breadthI	rs3131338	6	28794872	0.527472527472527	0.229288893790387	0.32868868143103	0.485435623153062	0.961865786420625
breadthI	rs6918063	6	28795766	0.137362637362637	0.292942599764972	0.438287583078218	0.503891138821937	0.961865786420625
breadthI	rs3135296	6	28795856	0.032967032967033	0.220001944750948	0.859045950781058	0.797873373224563	0.990262117317871
breadthI	rs3131337	6	28796071	0.032967032967033	0.220001944750948	0.859045950781058	0.797873373224563	0.990262117317871
breadthI	rs78811677	6	28796450	0.0934065934065934	0.370592601978028	0.522917878214404	0.478509831961047	0.961865786420625
breadthI	rs3132379	6	28796460	0.0769230769230769	0.0768407477486922	0.630206432059759	0.902954861618497	0.991053622383014
breadthI	rs60569033	6	28796463	0.104395604395604	0.0358654241125719	0.604057399328938	0.952654063172289	0.991409210195088
breadthI	rs115979269	6	28796769	0.0879120879120879	0.406154904961585	0.524722405785981	0.438908518871812	0.953252035122649
breadthI	rs149902743	6	28797903	0.0879120879120879	0.406154904961585	0.524722405785981	0.438908518871812	0.953252035122649
breadthI	rs9357073	6	28798610	0.285714285714286	-0.477694932004727	0.360189208435904	0.184762423663734	0.864717822898859
breadthI	rs9366727	6	28798650	0.225274725274725	-0.383990184236243	0.3685560770255	0.297468602661312	0.917684955451973
breadthI	chr6:28831248	6	28799025	0.032967032967033	0.220001944750948	0.859045950781058	0.797873373224563	0.990262117317871
breadthI	rs4947303	6	28799155	0.032967032967033	0.220001944750948	0.859045950781058	0.797873373224563	0.990262117317871
breadthI	rs191510491	6	28799282	0.0384615384615384	-0.473805839647558	0.819795289628521	0.563293633739965	0.963558407121208
breadthI	rs182193859	6	28799284	0.0384615384615384	-0.473805839647558	0.819795289628521	0.563293633739965	0.963558407121208
breadthI	rs557334464	6	28799291	0.0384615384615384	-0.473805839647558	0.819795289628521	0.563293633739965	0.963558407121208
breadthI	rs577476059	6	28799293	0.0384615384615384	-0.473805839647558	0.819795289628521	0.563293633739965	0.963558407121208
breadthI	rs536990484	6	28799294	0.0384615384615384	-0.473805839647558	0.819795289628521	0.563293633739965	0.963558407121208
breadthI	rs556876141	6	28799300	0.0384615384615384	-0.473805839647558	0.819795289628521	0.563293633739965	0.963558407121208
breadthI	rs562180185	6	28799312	0.0384615384615384	-0.473805839647558	0.819795289628521	0.563293633739965	0.963558407121208
breadthI	rs572592089	6	28799315	0.0384615384615384	-0.473805839647558	0.819795289628521	0.563293633739965	0.963558407121208
breadthI	rs3118358	6	28799388	0.032967032967033	0.220001944750948	0.859045950781058	0.797873373224563	0.990262117317871
breadthI	rs150548387	6	28800281	0.0384615384615384	-0.473805839647558	0.819795289628521	0.563293633739965	0.963558407121208
breadthI	chr6:28832567	6	28800344	0.032967032967033	0.220001944750948	0.859045950781058	0.797873373224563	0.990262117317871
breadthI	rs3132376	6	28801168	0.032967032967033	0.220001944750948	0.859045950781058	0.797873373224563	0.990262117317871
breadthI	rs1002925	6	28801383	0.527472527472527	0.229288893790387	0.32868868143103	0.485435623153062	0.961865786420625
breadthI	rs3118357	6	28802149	0.032967032967033	0.220001944750948	0.859045950781058	0.797873373224563	0.990262117317871
breadthI	rs184094	6	28802436	0.285714285714286	-0.477694932004727	0.360189208435904	0.184762423663734	0.864717822898859
breadthI	rs209177	6	28803103	0.285714285714286	-0.477694932004727	0.360189208435904	0.184762423663734	0.864717822898859
breadthI	rs9257248	6	28803291	0.032967032967033	0.220001944750948	0.859045950781058	0.797873373224563	0.990262117317871
breadthI	rs9257249	6	28803504	0.032967032967033	0.220001944750948	0.859045950781058	0.797873373224563	0.990262117317871
breadthI	rs9257250	6	28803633	0.032967032967033	0.220001944750948	0.859045950781058	0.797873373224563	0.990262117317871
breadthI	rs209176	6	28804186	0.527472527472527	0.229288893790387	0.32868868143103	0.485435623153062	0.961865786420625
breadthI	rs3135297	6	28804688	0.032967032967033	0.220001944750948	0.859045950781058	0.797873373224563	0.990262117317871
breadthI	rs142630735	6	28805630	0.0879120879120879	0.406154904961585	0.524722405785981	0.438908518871812	0.953252035122649
breadthI	rs209175	6	28805638	0.527472527472527	0.229288893790387	0.32868868143103	0.485435623153062	0.961865786420625
breadthI	rs209174	6	28806218	0.543956043956044	0.250931206164188	0.326148639038466	0.441669638994471	0.953459580397834
breadthI	rs3135298	6	28806303	0.032967032967033	0.220001944750948	0.859045950781058	0.797873373224563	0.990262117317871
breadthI	rs6904278	6	28806318	0.137362637362637	0.292942599764972	0.438287583078218	0.503891138821937	0.961865786420625
breadthI	rs183289	6	28808832	0.527472527472527	0.229288893790387	0.32868868143103	0.485435623153062	0.961865786420625
breadthI	rs3132395	6	28808992	0.032967032967033	0.220001944750948	0.859045950781058	0.797873373224563	0.990262117317871
breadthI	rs3132394	6	28809038	0.032967032967033	0.220001944750948	0.859045950781058	0.797873373224563	0.990262117317871
breadthI	rs3135299	6	28809050	0.032967032967033	0.220001944750948	0.859045950781058	0.797873373224563	0.990262117317871
breadthI	rs3132393	6	28809598	0.032967032967033	0.220001944750948	0.859045950781058	0.797873373224563	0.990262117317871
breadthI	rs422331	6	28810817	0.318681318681319	-0.395028171385861	0.324033338816727	0.222807261143014	0.877334069292435
breadthI	rs3131335	6	28814446	0.032967032967033	0.220001944750948	0.859045950781058	0.797873373224563	0.990262117317871
breadthI	rs526983	6	28815213	0.543956043956044	0.250931206164188	0.326148639038466	0.441669638994471	0.953459580397834
breadthI	rs116550725	6	28815523	0.0879120879120879	0.406154904961585	0.524722405785981	0.438908518871812	0.953252035122649
breadthI	rs209172	6	28815952	0.285714285714286	-0.477694932004727	0.360189208435904	0.184762423663734	0.864717822898859
breadthI	rs9257260	6	28816061	0.159340659340659	0.111231651906914	0.425427960256032	0.793739138186572	0.990262117317871
breadthI	rs209171	6	28817300	0.543956043956044	0.250931206164188	0.326148639038466	0.441669638994471	0.953459580397834
breadthI	rs9257262	6	28817590	0.032967032967033	0.220001944750948	0.859045950781058	0.797873373224563	0.990262117317871
breadthI	rs150600314	6	28817794	0.0879120879120879	0.406154904961585	0.524722405785981	0.438908518871812	0.953252035122649
breadthI	rs7760313	6	28817897	0.032967032967033	0.220001944750948	0.859045950781058	0.797873373224563	0.990262117317871
breadthI	rs209170	6	28817942	0.285714285714286	-0.477694932004727	0.360189208435904	0.184762423663734	0.864717822898859
breadthI	rs209169	6	28818084	0.527472527472527	0.229288893790387	0.32868868143103	0.485435623153062	0.961865786420625
breadthI	rs141384069	6	28818924	0.0879120879120879	0.406154904961585	0.524722405785981	0.438908518871812	0.953252035122649
breadthI	rs6456857	6	28819159	0.527472527472527	0.229288893790387	0.32868868143103	0.485435623153062	0.961865786420625
breadthI	rs140690185	6	28819204	0.0879120879120879	0.406154904961585	0.524722405785981	0.438908518871812	0.953252035122649
breadthI	rs9257267	6	28819880	0.032967032967033	0.220001944750948	0.859045950781058	0.797873373224563	0.990262117317871
breadthI	rs9257268	6	28820182	0.225274725274725	-0.383990184236243	0.3685560770255	0.297468602661312	0.917684955451973
breadthI	rs9257269	6	28820534	0.225274725274725	-0.383990184236243	0.3685560770255	0.297468602661312	0.917684955451973
breadthI	rs9257270	6	28821095	0.225274725274725	-0.383990184236243	0.3685560770255	0.297468602661312	0.917684955451973
breadthI	rs9257271	6	28821676	0.032967032967033	0.220001944750948	0.859045950781058	0.797873373224563	0.990262117317871
breadthI	rs9257272	6	28821735	0.032967032967033	0.220001944750948	0.859045950781058	0.797873373224563	0.990262117317871
breadthI	rs138044664	6	28822663	0.0879120879120879	0.406154904961585	0.524722405785981	0.438908518871812	0.953252035122649
breadthI	rs115763085	6	28822847	0.0879120879120879	0.406154904961585	0.524722405785981	0.438908518871812	0.953252035122649
breadthI	rs3132384	6	28823999	0.032967032967033	0.220001944750948	0.859045950781058	0.797873373224563	0.990262117317871
breadthI	rs3135300	6	28824397	0.032967032967033	0.220001944750948	0.859045950781058	0.797873373224563	0.990262117317871
breadthI	rs3132385	6	28824974	0.032967032967033	0.220001944750948	0.859045950781058	0.797873373224563	0.990262117317871
breadthI	rs3132386	6	28825017	0.527472527472527	0.229288893790387	0.32868868143103	0.485435623153062	0.961865786420625
breadthI	rs3131345	6	28825571	0.032967032967033	0.220001944750948	0.859045950781058	0.797873373224563	0.990262117317871
breadthI	rs3132387	6	28825573	0.032967032967033	0.220001944750948	0.859045950781058	0.797873373224563	0.990262117317871
breadthI	rs114512486	6	28826239	0.0879120879120879	0.406154904961585	0.524722405785981	0.438908518871812	0.953252035122649
breadthI	rs9257274	6	28826262	0.225274725274725	-0.383990184236243	0.3685560770255	0.297468602661312	0.917684955451973
breadthI	rs115439209	6	28826852	0.0879120879120879	0.406154904961585	0.524722405785981	0.438908518871812	0.953252035122649
breadthI	rs3132388	6	28827879	0.032967032967033	0.220001944750948	0.859045950781058	0.797873373224563	0.990262117317871
breadthI	rs115623594	6	28828808	0.0824175824175825	0.308629016453111	0.539965021842685	0.567611807353402	0.963558407121208
breadthI	rs763007	6	28829309	0.126373626373626	0.159524828342618	0.460869495029016	0.729238381978742	0.982697417155218
breadthI	rs209165	6	28829486	0.285714285714286	-0.477694932004727	0.360189208435904	0.184762423663734	0.864717822898859
breadthI	rs3135302	6	28829637	0.032967032967033	0.220001944750948	0.859045950781058	0.797873373224563	0.990262117317871
breadthI	rs2038887	6	28830191	0.0384615384615384	-0.473805839647558	0.819795289628521	0.563293633739965	0.963558407121208
breadthI	rs115009016	6	28830477	0.0824175824175825	0.308629016453111	0.539965021842685	0.567611807353402	0.963558407121208
breadthI	chr6:28863073	6	28830850	0.565934065934066	0.230297349111093	0.338537488998241	0.496332672177306	0.961865786420625
breadthI	rs3132389	6	28831021	0.032967032967033	0.220001944750948	0.859045950781058	0.797873373224563	0.990262117317871
breadthI	rs58958115	6	28831535	0.0989010989010989	0.375132624858287	0.521413727766075	0.471861905281942	0.961865786420625
breadthI	rs3131336	6	28831611	0.032967032967033	0.220001944750948	0.859045950781058	0.797873373224563	0.990262117317871
breadthI	rs3132390	6	28832788	0.032967032967033	0.220001944750948	0.859045950781058	0.797873373224563	0.990262117317871
breadthI	rs3118370	6	28833101	0.032967032967033	0.220001944750948	0.859045950781058	0.797873373224563	0.990262117317871
breadthI	rs3118369	6	28833137	0.285714285714286	-0.477694932004727	0.360189208435904	0.184762423663734	0.864717822898859
breadthI	rs393431	6	28833172	0.521978021978022	0.298190214871387	0.32886162354684	0.364547158209755	0.932703430103158
breadthI	rs4713182	6	28833225	0.0824175824175825	0.308629016453111	0.539965021842685	0.567611807353402	0.963558407121208
breadthI	rs413158	6	28833442	0.543956043956044	0.250931206164188	0.326148639038466	0.441669638994471	0.953459580397834
breadthI	rs9257280	6	28833507	0.230769230769231	-0.396732759160459	0.369373594966691	0.282791719234758	0.916297543596894
breadthI	rs115986935	6	28833508	0.0824175824175825	0.308629016453111	0.539965021842685	0.567611807353402	0.963558407121208
breadthI	rs73741203	6	28833512	0.0824175824175825	0.308629016453111	0.539965021842685	0.567611807353402	0.963558407121208
breadthI	rs9257281	6	28833549	0.225274725274725	-0.383990184236243	0.3685560770255	0.297468602661312	0.917684955451973
breadthI	rs115626731	6	28833696	0.0824175824175825	0.308629016453111	0.539965021842685	0.567611807353402	0.963558407121208
breadthI	rs3135303	6	28834142	0.521978021978022	0.298190214871387	0.32886162354684	0.364547158209755	0.932703430103158
breadthI	rs150898617	6	28834324	0.0824175824175825	0.308629016453111	0.539965021842685	0.567611807353402	0.963558407121208
breadthI	rs209164	6	28836456	0.538461538461538	0.317777758768762	0.325324296649944	0.328666675608937	0.924331088270636
breadthI	rs209163	6	28836817	0.516483516483516	0.292391785552918	0.32361984358421	0.366258527923116	0.932898174713899
breadthI	rs116024793	6	28837036	0.0384615384615384	-0.473805839647558	0.819795289628521	0.563293633739965	0.963558407121208
breadthI	rs3131093	6	28837437	0.032967032967033	0.220001944750948	0.859045950781058	0.797873373224563	0.990262117317871
breadthI	rs3132391	6	28837805	0.032967032967033	0.220001944750948	0.859045950781058	0.797873373224563	0.990262117317871
breadthI	rs3132392	6	28838629	0.032967032967033	0.220001944750948	0.859045950781058	0.797873373224563	0.990262117317871
breadthI	rs209161	6	28838820	0.516483516483516	0.292391785552918	0.32361984358421	0.366258527923116	0.932898174713899
breadthI	chr6:28871576	6	28839353	0.032967032967033	0.220001944750948	0.859045950781058	0.797873373224563	0.990262117317871
breadthI	rs3135304	6	28839403	0.032967032967033	0.220001944750948	0.859045950781058	0.797873373224563	0.990262117317871
breadthI	rs743847	6	28839477	0.225274725274725	-0.383990184236243	0.3685560770255	0.297468602661312	0.917684955451973
breadthI	rs3118367	6	28839529	0.032967032967033	0.220001944750948	0.859045950781058	0.797873373224563	0.990262117317871
breadthI	rs3135305	6	28839709	0.032967032967033	0.220001944750948	0.859045950781058	0.797873373224563	0.990262117317871
breadthI	rs743848	6	28839747	0.0824175824175825	0.308629016453111	0.539965021842685	0.567611807353402	0.963558407121208
breadthI	rs3135306	6	28839798	0.032967032967033	0.220001944750948	0.859045950781058	0.797873373224563	0.990262117317871
breadthI	rs209160	6	28839879	0.510989010989011	0.251958755546232	0.317062721060496	0.426808198160069	0.951865559340499
breadthI	rs3118366	6	28839899	0.032967032967033	0.220001944750948	0.859045950781058	0.797873373224563	0.990262117317871
breadthI	rs3118365	6	28839908	0.032967032967033	0.220001944750948	0.859045950781058	0.797873373224563	0.990262117317871
breadthI	rs2894065	6	28839921	0.0824175824175825	0.308629016453111	0.539965021842685	0.567611807353402	0.963558407121208
breadthI	rs4484511	6	28839939	0.225274725274725	-0.383990184236243	0.3685560770255	0.297468602661312	0.917684955451973
breadthI	rs115096560	6	28839947	0.0384615384615384	-0.473805839647558	0.819795289628521	0.563293633739965	0.963558407121208
breadthI	rs4330526	6	28840141	0.0824175824175825	0.308629016453111	0.539965021842685	0.567611807353402	0.963558407121208
breadthI	rs113317416	6	28840250	0.120879120879121	0.110400601681889	0.463749295798461	0.811833815196606	0.990262117317871
breadthI	rs9257310	6	28840306	0.285714285714286	-0.477694932004727	0.360189208435904	0.184762423663734	0.864717822898859
breadthI	rs185466530	6	28840351	0.0824175824175825	0.308629016453111	0.539965021842685	0.567611807353402	0.963558407121208
breadthI	rs6929035	6	28840592	0.120879120879121	0.110400601681889	0.463749295798461	0.811833815196606	0.990262117317871
breadthI	rs209158	6	28840885	0.516483516483516	0.292391785552918	0.32361984358421	0.366258527923116	0.932898174713899
breadthI	rs148017129	6	28840901	0.0384615384615384	-0.473805839647558	0.819795289628521	0.563293633739965	0.963558407121208
breadthI	rs115227125	6	28841615	0.0384615384615384	-0.473805839647558	0.819795289628521	0.563293633739965	0.963558407121208
breadthI	rs115019353	6	28843092	0.0824175824175825	0.308629016453111	0.539965021842685	0.567611807353402	0.963558407121208
breadthI	rs209154	6	28843311	0.516483516483516	0.292391785552918	0.32361984358421	0.366258527923116	0.932898174713899
breadthI	rs7763661	6	28843432	0.120879120879121	0.110400601681889	0.463749295798461	0.811833815196606	0.990262117317871
breadthI	rs116825544	6	28844381	0.0824175824175825	0.308629016453111	0.539965021842685	0.567611807353402	0.963558407121208
breadthI	rs140079894	6	28845157	0.0824175824175825	0.308629016453111	0.539965021842685	0.567611807353402	0.963558407121208
breadthI	rs209153	6	28846249	0.516483516483516	0.292391785552918	0.32361984358421	0.366258527923116	0.932898174713899
breadthI	rs209152	6	28846462	0.532967032967033	0.312847295376171	0.320529502636067	0.329048229853615	0.924331088270636
breadthI	rs209151	6	28846724	0.285714285714286	-0.477694932004727	0.360189208435904	0.184762423663734	0.864717822898859
breadthI	rs16894407	6	28847310	0.0384615384615384	-0.473805839647558	0.819795289628521	0.563293633739965	0.963558407121208
breadthI	rs3135307	6	28847384	0.032967032967033	0.220001944750948	0.859045950781058	0.797873373224563	0.990262117317871
breadthI	rs115206826	6	28847476	0.0824175824175825	0.308629016453111	0.539965021842685	0.567611807353402	0.963558407121208
breadthI	rs413972	6	28849711	0.285714285714286	-0.477694932004727	0.360189208435904	0.184762423663734	0.864717822898859
breadthI	rs172326	6	28849790	0.318681318681319	-0.395028171385861	0.324033338816727	0.222807261143014	0.877334069292435
breadthI	rs2006758	6	28850382	0.225274725274725	-0.383990184236243	0.3685560770255	0.297468602661312	0.917684955451973
breadthI	rs563240349	6	28850980	0.0824175824175825	0.308629016453111	0.539965021842685	0.567611807353402	0.963558407121208
breadthI	rs1016471	6	28851047	0.175824175824176	-0.167570056311063	0.416904198976374	0.68772892068394	0.968323746037256
breadthI	rs1016472	6	28851367	0.285714285714286	-0.477694932004727	0.360189208435904	0.184762423663734	0.864717822898859
breadthI	rs3131095	6	28851572	0.032967032967033	0.220001944750948	0.859045950781058	0.797873373224563	0.990262117317871
breadthI	rs9257319	6	28851637	0.175824175824176	-0.167570056311063	0.416904198976374	0.68772892068394	0.968323746037256
breadthI	rs7769221	6	28851688	0.285714285714286	-0.477694932004727	0.360189208435904	0.184762423663734	0.864717822898859
breadthI	rs4713183	6	28851695	0.0824175824175825	0.308629016453111	0.539965021842685	0.567611807353402	0.963558407121208
breadthI	rs429369	6	28851908	0.285714285714286	-0.477694932004727	0.360189208435904	0.184762423663734	0.864717822898859
breadthI	rs3135308	6	28852156	0.032967032967033	0.220001944750948	0.859045950781058	0.797873373224563	0.990262117317871
breadthI	rs182330	6	28852285	0.285714285714286	-0.477694932004727	0.360189208435904	0.184762423663734	0.864717822898859
breadthI	rs185980	6	28852363	0.285714285714286	-0.477694932004727	0.360189208435904	0.184762423663734	0.864717822898859
breadthI	rs209150	6	28852416	0.324175824175824	-0.347145596278733	0.316744450184739	0.273087507994753	0.916297543596894
breadthI	rs6930087	6	28852425	0.120879120879121	0.110400601681889	0.463749295798461	0.811833815196606	0.990262117317871
breadthI	rs6456866	6	28852492	0.120879120879121	0.110400601681889	0.463749295798461	0.811833815196606	0.990262117317871
breadthI	rs3118364	6	28852878	0.032967032967033	0.220001944750948	0.859045950781058	0.797873373224563	0.990262117317871
breadthI	rs116786917	6	28853097	0.0384615384615384	-0.473805839647558	0.819795289628521	0.563293633739965	0.963558407121208
breadthI	rs7750338	6	28853157	0.285714285714286	-0.477694932004727	0.360189208435904	0.184762423663734	0.864717822898859
breadthI	rs3131097	6	28853197	0.032967032967033	0.220001944750948	0.859045950781058	0.797873373224563	0.990262117317871
breadthI	rs7755875	6	28854059	0.626373626373626	0.290143290136149	0.340543717576233	0.394214022361492	0.94126123020956
breadthI	rs2032500	6	28854269	0.516483516483516	0.292391785552918	0.32361984358421	0.366258527923116	0.932898174713899
breadthI	rs145618169	6	28854769	0.0659340659340659	-1.2886502688849	0.606219151110394	0.0335268424318846	0.66165708200202
breadthI	rs544277	6	28854772	0.324175824175824	-0.347145596278733	0.316744450184739	0.273087507994753	0.916297543596894
breadthI	rs209149	6	28855082	0.516483516483516	0.292391785552918	0.32361984358421	0.366258527923116	0.932898174713899
breadthI	rs3135309	6	28855805	0.032967032967033	0.220001944750948	0.859045950781058	0.797873373224563	0.990262117317871
breadthI	rs2148008	6	28855831	0.0384615384615384	-0.473805839647558	0.819795289628521	0.563293633739965	0.963558407121208
breadthI	rs2148007	6	28856450	0.225274725274725	-0.383990184236243	0.3685560770255	0.297468602661312	0.917684955451973
breadthI	rs169679	6	28856572	0.516483516483516	0.292391785552918	0.32361984358421	0.366258527923116	0.932898174713899
breadthI	rs3135310	6	28856689	0.032967032967033	0.220001944750948	0.859045950781058	0.797873373224563	0.990262117317871
breadthI	rs3135311	6	28856740	0.032967032967033	0.220001944750948	0.859045950781058	0.797873373224563	0.990262117317871
breadthI	rs3135312	6	28856889	0.032967032967033	0.220001944750948	0.859045950781058	0.797873373224563	0.990262117317871
breadthI	rs209148	6	28857269	0.516483516483516	0.292391785552918	0.32361984358421	0.366258527923116	0.932898174713899
breadthI	rs3135313	6	28857630	0.032967032967033	0.220001944750948	0.859045950781058	0.797873373224563	0.990262117317871
breadthI	rs73408958	6	28858004	0.120879120879121	0.110400601681889	0.463749295798461	0.811833815196606	0.990262117317871
breadthI	rs209147	6	28858166	0.324175824175824	-0.347145596278733	0.316744450184739	0.273087507994753	0.916297543596894
breadthI	rs209146	6	28858850	0.291208791208791	-0.524773590920463	0.362703140046285	0.147941601993344	0.831080556232085
breadthI	rs209145	6	28859108	0.291208791208791	-0.524773590920463	0.362703140046285	0.147941601993344	0.831080556232085
breadthI	rs209144	6	28859769	0.291208791208791	-0.524773590920463	0.362703140046285	0.147941601993344	0.831080556232085
breadthI	rs209143	6	28859801	0.291208791208791	-0.524773590920463	0.362703140046285	0.147941601993344	0.831080556232085
breadthI	rs114464814	6	28860396	0.0824175824175825	0.308629016453111	0.539965021842685	0.567611807353402	0.963558407121208
breadthI	rs56410779	6	28861079	0.0714285714285714	-1.29991976421118	0.598304792473375	0.0298050511174052	0.640403152267475
breadthI	rs3135314	6	28861320	0.324175824175824	-0.347145596278733	0.316744450184739	0.273087507994753	0.916297543596894
breadthI	rs381808	6	28862169	0.516483516483516	0.292391785552918	0.32361984358421	0.366258527923116	0.932898174713899
breadthI	rs9257331	6	28862497	0.032967032967033	0.220001944750948	0.859045950781058	0.797873373224563	0.990262117317871
breadthI	rs209142	6	28862617	0.32967032967033	-0.360977091002125	0.313489270487227	0.249534207622504	0.897606578503458
breadthI	rs6936343	6	28862627	0.115384615384615	0.131332589398599	0.466498665656701	0.778305203651562	0.990262117317871
breadthI	rs3135315	6	28863264	0.516483516483516	0.292391785552918	0.32361984358421	0.366258527923116	0.932898174713899
breadthI	rs184093	6	28863369	0.527472527472527	0.287292623009757	0.319663536815059	0.368794139143304	0.935778810424149
breadthI	rs209140	6	28863469	0.291208791208791	-0.524773590920463	0.362703140046285	0.147941601993344	0.831080556232085
breadthI	chr6:28895824	6	28863601	0.263736263736264	-0.688495616498834	0.359916203604578	0.0557566184031847	0.698448972902703
breadthI	rs115196926	6	28864100	0.0824175824175825	0.308629016453111	0.539965021842685	0.567611807353402	0.963558407121208
breadthI	chr6:28896347	6	28864124	0.0824175824175825	0.308629016453111	0.539965021842685	0.567611807353402	0.963558407121208
breadthI	rs116815623	6	28864130	0.0384615384615384	-0.473805839647558	0.819795289628521	0.563293633739965	0.963558407121208
breadthI	rs209138	6	28864739	0.516483516483516	0.292391785552918	0.32361984358421	0.366258527923116	0.932898174713899
breadthI	rs3135316	6	28864849	0.032967032967033	0.220001944750948	0.859045950781058	0.797873373224563	0.990262117317871
breadthI	rs209137	6	28865713	0.516483516483516	0.292391785552918	0.32361984358421	0.366258527923116	0.932898174713899
breadthI	rs3130838	6	28866528	0.032967032967033	0.220001944750948	0.859045950781058	0.797873373224563	0.990262117317871
breadthI	rs209135	6	28867085	0.516483516483516	0.292391785552918	0.32361984358421	0.366258527923116	0.932898174713899
breadthI	rs209134	6	28867172	0.296703296703297	-0.535323087110162	0.360178669515508	0.137207471933536	0.824023055827508
breadthI	rs209133	6	28867396	0.516483516483516	0.292391785552918	0.32361984358421	0.366258527923116	0.932898174713899
breadthI	rs209132	6	28867482	0.516483516483516	0.292391785552918	0.32361984358421	0.366258527923116	0.932898174713899
breadthI	rs209131	6	28867755	0.324175824175824	-0.56169729204283	0.338432537227046	0.0969743376564187	0.810727665204022
breadthI	rs209130	6	28867800	0.532967032967033	0.312847295376171	0.320529502636067	0.329048229853615	0.924331088270636
breadthI	rs1536215	6	28867915	0.0824175824175825	0.381710691192439	0.533159213215554	0.474027605813666	0.961865786420625
breadthI	rs6928948	6	28868217	0.0879120879120879	0.271942543879047	0.536835230253985	0.612459279883308	0.967247377893469
breadthI	rs3132374	6	28868494	0.032967032967033	0.220001944750948	0.859045950781058	0.797873373224563	0.990262117317871
breadthI	rs209129	6	28869010	0.516483516483516	0.292391785552918	0.32361984358421	0.366258527923116	0.932898174713899
breadthI	rs209128	6	28869173	0.516483516483516	0.292391785552918	0.32361984358421	0.366258527923116	0.932898174713899
breadthI	rs209127	6	28870391	0.32967032967033	-0.590861071381429	0.337360967922598	0.0798734246291562	0.782585572803714
breadthI	rs1056032	6	28870975	0.0824175824175825	0.308629016453111	0.539965021842685	0.567611807353402	0.963558407121208
breadthI	rs209126	6	28872446	0.516483516483516	0.292391785552918	0.32361984358421	0.366258527923116	0.932898174713899
breadthI	rs209125	6	28872630	0.516483516483516	0.292391785552918	0.32361984358421	0.366258527923116	0.932898174713899
breadthI	rs209124	6	28872742	0.335164835164835	-0.564498681200651	0.338882193479139	0.0957598863399152	0.810529068470788
breadthI	rs209123	6	28873060	0.516483516483516	0.292391785552918	0.32361984358421	0.366258527923116	0.932898174713899
breadthI	rs72853516	6	28873161	0.0879120879120879	0.150378100775837	0.520789374787797	0.77277244906554	0.990023650328387
breadthI	rs3118363	6	28875501	0.032967032967033	0.220001944750948	0.859045950781058	0.797873373224563	0.990262117317871
breadthI	rs209122	6	28875502	0.516483516483516	0.292391785552918	0.32361984358421	0.366258527923116	0.932898174713899
breadthI	rs2269553	6	28876509	0.230769230769231	-0.419030247155541	0.368817400964316	0.255895656228996	0.903197918337516
breadthI	rs3135293	6	28877247	0.032967032967033	0.220001944750948	0.859045950781058	0.797873373224563	0.990262117317871
breadthI	rs1794587	6	28877770	0.516483516483516	0.292391785552918	0.32361984358421	0.366258527923116	0.932898174713899
breadthI	rs1794588	6	28877773	0.631868131868132	0.403494149461625	0.302226220407991	0.181852365776916	0.864717822898859
breadthI	chr6:28910124	6	28877901	0.335164835164835	-0.564498681200651	0.338882193479139	0.0957598863399152	0.810529068470788
breadthI	chr6:28910127	6	28877904	0.32967032967033	-0.556977243166176	0.341649429057302	0.103046653586195	0.824023055827508
breadthI	rs115318295	6	28878112	0.32967032967033	-0.556977243166176	0.341649429057302	0.103046653586195	0.824023055827508
breadthI	rs57564128	6	28878183	0.0384615384615384	-0.473805839647558	0.819795289628521	0.563293633739965	0.963558407121208
breadthI	rs2097424	6	28878214	0.637362637362637	0.39358506929617	0.305666613032675	0.197875282949094	0.869592888277321
breadthI	rs388035	6	28880629	0.516483516483516	0.292391785552918	0.32361984358421	0.366258527923116	0.932898174713899
breadthI	rs393309	6	28880630	0.32967032967033	-0.556977243166176	0.341649429057302	0.103046653586195	0.824023055827508
breadthI	rs3130841	6	28881155	0.516483516483516	0.292391785552918	0.32361984358421	0.366258527923116	0.932898174713899
breadthI	rs209121	6	28881660	0.335164835164835	-0.564498681200651	0.338882193479139	0.0957598863399152	0.810529068470788
breadthI	rs6906953	6	28882098	0.335164835164835	-0.564498681200651	0.338882193479139	0.0957598863399152	0.810529068470788
breadthI	rs3132382	6	28883296	0.032967032967033	0.220001944750948	0.859045950781058	0.797873373224563	0.990262117317871
breadthI	rs12194037	6	28883369	0.0879120879120879	0.150378100775837	0.520789374787797	0.77277244906554	0.990023650328387
breadthI	rs72853522	6	28883688	0.0879120879120879	0.150378100775837	0.520789374787797	0.77277244906554	0.990023650328387
breadthI	rs72853523	6	28883706	0.0879120879120879	0.150378100775837	0.520789374787797	0.77277244906554	0.990023650328387
breadthI	rs3131098	6	28883943	0.631868131868132	0.403494149461625	0.302226220407991	0.181852365776916	0.864717822898859
breadthI	rs12174077	6	28883982	0.0879120879120879	0.150378100775837	0.520789374787797	0.77277244906554	0.990023650328387
breadthI	rs12174070	6	28883983	0.0879120879120879	0.150378100775837	0.520789374787797	0.77277244906554	0.990023650328387
breadthI	rs3131099	6	28884150	0.516483516483516	0.292391785552918	0.32361984358421	0.366258527923116	0.932898174713899
breadthI	rs9257351	6	28884890	0.631868131868132	0.403494149461625	0.302226220407991	0.181852365776916	0.864717822898859
breadthI	rs142033196	6	28885202	0.0879120879120879	0.150378100775837	0.520789374787797	0.77277244906554	0.990023650328387
breadthI	rs3132380	6	28885227	0.335164835164835	-0.564498681200651	0.338882193479139	0.0957598863399152	0.810529068470788
breadthI	rs3131100	6	28885752	0.516483516483516	0.292391785552918	0.32361984358421	0.366258527923116	0.932898174713899
breadthI	rs3131101	6	28885863	0.032967032967033	0.220001944750948	0.859045950781058	0.797873373224563	0.990262117317871
breadthI	rs3132378	6	28885865	0.032967032967033	0.220001944750948	0.859045950781058	0.797873373224563	0.990262117317871
breadthI	rs3132377	6	28885974	0.335164835164835	-0.564498681200651	0.338882193479139	0.0957598863399152	0.810529068470788
breadthI	rs4713184	6	28886502	0.0879120879120879	0.150378100775837	0.520789374787797	0.77277244906554	0.990023650328387
breadthI	rs115060784	6	28887022	0.0384615384615384	-0.473805839647558	0.819795289628521	0.563293633739965	0.963558407121208
breadthI	rs9295782	6	28890219	0.0879120879120879	0.150378100775837	0.520789374787797	0.77277244906554	0.990023650328387
breadthI	rs929042	6	28890800	0.236263736263736	-0.395476537904871	0.36673726886036	0.280871018016751	0.916297543596894
breadthI	rs2230683	6	28891176	0.032967032967033	0.220001944750948	0.859045950781058	0.797873373224563	0.990262117317871
breadthI	rs11545588	6	28891423	0.0879120879120879	0.150378100775837	0.520789374787797	0.77277244906554	0.990023650328387
breadthI	rs1061625	6	28891458	0.335164835164835	-0.564498681200651	0.338882193479139	0.0957598863399152	0.810529068470788
breadthI	rs11545587	6	28891522	0.0879120879120879	0.150378100775837	0.520789374787797	0.77277244906554	0.990023650328387
breadthI	rs3131102	6	28891839	0.516483516483516	0.292391785552918	0.32361984358421	0.366258527923116	0.932898174713899
breadthI	rs2765229	6	28892919	0.532967032967033	0.312847295376171	0.320529502636067	0.329048229853615	0.924331088270636
breadthI	rs13206458	6	28893573	0.032967032967033	0.220001944750948	0.859045950781058	0.797873373224563	0.990262117317871
breadthI	rs2894066	6	28893927	0.631868131868132	0.403494149461625	0.302226220407991	0.181852365776916	0.864717822898859
breadthI	rs3763339	6	28894094	0.0879120879120879	0.150378100775837	0.520789374787797	0.77277244906554	0.990023650328387
breadthI	rs3763338	6	28894311	0.0879120879120879	0.150378100775837	0.520789374787797	0.77277244906554	0.990023650328387
breadthI	rs1237485	6	28894344	0.516483516483516	0.292391785552918	0.32361984358421	0.366258527923116	0.932898174713899
breadthI	rs41316618	6	28894614	0.0494505494505495	1.50440458729522	0.753946762885188	0.0460022751474598	0.693459214086645
breadthI	chr6:28927080	6	28894857	0.0769230769230769	1.45304494487587	0.616111562689064	0.0183533073331204	0.542370204243891
breadthI	rs192441512	6	28895006	0.0879120879120879	0.150378100775837	0.520789374787797	0.77277244906554	0.990023650328387
breadthI	rs114995312	6	28895648	0.0879120879120879	0.150378100775837	0.520789374787797	0.77277244906554	0.990023650328387
breadthI	rs59889558	6	28895695	0.0384615384615384	-0.473805839647558	0.819795289628521	0.563293633739965	0.963558407121208
breadthI	rs72860085	6	28895716	0.0879120879120879	0.150378100775837	0.520789374787797	0.77277244906554	0.990023650328387
breadthI	rs113152663	6	28896528	0.0879120879120879	0.150378100775837	0.520789374787797	0.77277244906554	0.990023650328387
breadthI	chr6:28929137	6	28896914	0.335164835164835	-0.564498681200651	0.338882193479139	0.0957598863399152	0.810529068470788
breadthI	rs876737	6	28897214	0.631868131868132	0.403494149461625	0.302226220407991	0.181852365776916	0.864717822898859
breadthI	rs113796339	6	28897334	0.0879120879120879	0.150378100775837	0.520789374787797	0.77277244906554	0.990023650328387
breadthI	rs3135318	6	28897980	0.032967032967033	0.220001944750948	0.859045950781058	0.797873373224563	0.990262117317871
breadthI	rs3118361	6	28898287	0.032967032967033	0.220001944750948	0.859045950781058	0.797873373224563	0.990262117317871
breadthI	chr6:28930807	6	28898584	0.032967032967033	0.220001944750948	0.859045950781058	0.797873373224563	0.990262117317871
breadthI	rs9380098	6	28899416	0.0879120879120879	0.150378100775837	0.520789374787797	0.77277244906554	0.990023650328387
breadthI	rs1238787	6	28900499	0.32967032967033	-0.556977243166176	0.341649429057302	0.103046653586195	0.824023055827508
breadthI	rs932776	6	28901034	0.516483516483516	0.292391785552918	0.32361984358421	0.366258527923116	0.932898174713899
breadthI	rs2032502	6	28901565	0.0879120879120879	0.150378100775837	0.520789374787797	0.77277244906554	0.990023650328387
breadthI	rs1004062	6	28902133	0.516483516483516	0.292391785552918	0.32361984358421	0.366258527923116	0.932898174713899
breadthI	rs3130889	6	28902974	0.516483516483516	0.292391785552918	0.32361984358421	0.366258527923116	0.932898174713899
breadthI	rs9366731	6	28903844	0.0879120879120879	0.150378100775837	0.520789374787797	0.77277244906554	0.990023650328387
breadthI	rs6912843	6	28904162	0.335164835164835	-0.564498681200651	0.338882193479139	0.0957598863399152	0.810529068470788
breadthI	rs3131067	6	28905033	0.631868131868132	0.403494149461625	0.302226220407991	0.181852365776916	0.864717822898859
breadthI	rs3130892	6	28905523	0.032967032967033	0.220001944750948	0.859045950781058	0.797873373224563	0.990262117317871
breadthI	rs2006173	6	28905612	0.532967032967033	0.312847295376171	0.320529502636067	0.329048229853615	0.924331088270636
breadthI	rs3130895	6	28905791	0.032967032967033	0.220001944750948	0.859045950781058	0.797873373224563	0.990262117317871
breadthI	rs3131068	6	28905932	0.032967032967033	0.220001944750948	0.859045950781058	0.797873373224563	0.990262117317871
breadthI	rs3131069	6	28906285	0.032967032967033	0.220001944750948	0.859045950781058	0.797873373224563	0.990262117317871
breadthI	rs3131070	6	28906531	0.516483516483516	0.292391785552918	0.32361984358421	0.366258527923116	0.932898174713899
breadthI	rs3130842	6	28906706	0.516483516483516	0.292391785552918	0.32361984358421	0.366258527923116	0.932898174713899
breadthI	rs3131071	6	28906922	0.032967032967033	0.220001944750948	0.859045950781058	0.797873373224563	0.990262117317871
breadthI	rs3130897	6	28907055	0.516483516483516	0.292391785552918	0.32361984358421	0.366258527923116	0.932898174713899
breadthI	rs3130843	6	28908214	0.620879120879121	0.412002557300512	0.306277572591044	0.178562799601684	0.864717822898859
breadthI	rs6914955	6	28908612	0.549450549450549	0.29313169906774	0.34585525880455	0.3966852884361	0.94126123020956
breadthI	rs4713186	6	28909465	0.56043956043956	0.298841567421802	0.338254137334318	0.376975703029743	0.94126123020956
breadthI	rs7761745	6	28909779	0.104395604395604	0.214526019922548	0.509898810085449	0.673957560539452	0.967281664652096
breadthI	rs7762289	6	28910235	0.104395604395604	0.214526019922548	0.509898810085449	0.673957560539452	0.967281664652096
breadthI	rs9257395	6	28911260	0.335164835164835	-0.564498681200651	0.338882193479139	0.0957598863399152	0.810529068470788
breadthI	rs72860099	6	28911585	0.0879120879120879	0.150378100775837	0.520789374787797	0.77277244906554	0.990023650328387
breadthI	rs2071790	6	28911802	0.516483516483516	0.292391785552918	0.32361984358421	0.366258527923116	0.932898174713899
breadthI	rs2071789	6	28912076	0.186813186813187	-0.169045350703485	0.412084827781773	0.681644726371236	0.967892808168315
breadthI	rs2071788	6	28912307	0.0879120879120879	0.150378100775837	0.520789374787797	0.77277244906554	0.990023650328387
breadthI	rs2071787	6	28912345	0.0879120879120879	0.150378100775837	0.520789374787797	0.77277244906554	0.990023650328387
breadthI	rs2071786	6	28912437	0.0879120879120879	0.150378100775837	0.520789374787797	0.77277244906554	0.990023650328387
breadthI	rs2071785	6	28912458	0.56043956043956	0.362744037902497	0.340938353794334	0.287347794353813	0.916297543596894
breadthI	rs3135328	6	28913772	0.516483516483516	0.292391785552918	0.32361984358421	0.366258527923116	0.932898174713899
breadthI	rs3135327	6	28913922	0.516483516483516	0.292391785552918	0.32361984358421	0.366258527923116	0.932898174713899
breadthI	rs2013848	6	28914833	0.56043956043956	0.362744037902497	0.340938353794334	0.287347794353813	0.916297543596894
breadthI	rs763009	6	28915108	0.510989010989011	0.251958755546232	0.317062721060496	0.426808198160069	0.951865559340499
breadthI	rs763008	6	28915420	0.516483516483516	0.292391785552918	0.32361984358421	0.366258527923116	0.932898174713899
breadthI	rs4947339	6	28916252	0.549450549450549	0.29313169906774	0.34585525880455	0.3966852884361	0.94126123020956
breadthI	rs9257399	6	28916444	0.335164835164835	-0.564498681200651	0.338882193479139	0.0957598863399152	0.810529068470788
breadthI	rs3130844	6	28916594	0.032967032967033	0.220001944750948	0.859045950781058	0.797873373224563	0.990262117317871
breadthI	rs6931823	6	28916710	0.56043956043956	0.362744037902497	0.340938353794334	0.287347794353813	0.916297543596894
breadthI	rs114683528	6	28916835	0.0384615384615384	-0.473805839647558	0.819795289628521	0.563293633739965	0.963558407121208
breadthI	rs9257401	6	28916889	0.549450549450549	0.29313169906774	0.34585525880455	0.3966852884361	0.94126123020956
breadthI	rs112766344	6	28916897	0.0879120879120879	0.150378100775837	0.520789374787797	0.77277244906554	0.990023650328387
breadthI	rs9257402	6	28916899	0.335164835164835	-0.564498681200651	0.338882193479139	0.0957598863399152	0.810529068470788
breadthI	rs9257403	6	28916972	0.324175824175824	-0.221006228786117	0.358699793601569	0.537807757742119	0.962393830767366
breadthI	rs9257404	6	28917091	0.549450549450549	0.29313169906774	0.34585525880455	0.3966852884361	0.94126123020956
breadthI	rs55761047	6	28918380	0.10989010989011	-0.832452371328579	0.486480154696562	0.0870489288790147	0.798037511635462
breadthI	rs6456876	6	28918936	0.56043956043956	0.362744037902497	0.340938353794334	0.287347794353813	0.916297543596894
breadthI	rs7745220	6	28919625	0.0879120879120879	0.150378100775837	0.520789374787797	0.77277244906554	0.990023650328387
breadthI	rs3131072	6	28919896	0.032967032967033	0.220001944750948	0.859045950781058	0.797873373224563	0.990262117317871
breadthI	rs72862420	6	28920575	0.0879120879120879	0.150378100775837	0.520789374787797	0.77277244906554	0.990023650328387
breadthI	rs3131073	6	28920972	0.032967032967033	0.220001944750948	0.859045950781058	0.797873373224563	0.990262117317871
breadthI	rs4947256	6	28921940	0.0879120879120879	0.150378100775837	0.520789374787797	0.77277244906554	0.990023650328387
breadthI	rs9257405	6	28922437	0.56043956043956	0.362744037902497	0.340938353794334	0.287347794353813	0.916297543596894
breadthI	rs1476016	6	28922719	0.516483516483516	0.292391785552918	0.32361984358421	0.366258527923116	0.932898174713899
breadthI	rs3130845	6	28923367	0.032967032967033	0.220001944750948	0.859045950781058	0.797873373224563	0.990262117317871
breadthI	rs9380100	6	28923980	0.0879120879120879	0.150378100775837	0.520789374787797	0.77277244906554	0.990023650328387
breadthI	rs3131074	6	28924530	0.516483516483516	0.292391785552918	0.32361984358421	0.366258527923116	0.932898174713899
breadthI	rs4713187	6	28925858	0.56043956043956	0.362744037902497	0.340938353794334	0.287347794353813	0.916297543596894
breadthI	rs4713188	6	28926026	0.56043956043956	0.362744037902497	0.340938353794334	0.287347794353813	0.916297543596894
breadthI	rs9257408	6	28926220	0.56043956043956	0.362744037902497	0.340938353794334	0.287347794353813	0.916297543596894
breadthI	rs3130846	6	28926237	0.032967032967033	0.220001944750948	0.859045950781058	0.797873373224563	0.990262117317871
breadthI	rs6917303	6	28926452	0.335164835164835	-0.564498681200651	0.338882193479139	0.0957598863399152	0.810529068470788
breadthI	rs9257411	6	28926514	0.335164835164835	-0.564498681200651	0.338882193479139	0.0957598863399152	0.810529068470788
breadthI	rs9257412	6	28926580	0.335164835164835	-0.564498681200651	0.338882193479139	0.0957598863399152	0.810529068470788
breadthI	rs3135326	6	28926583	0.516483516483516	0.292391785552918	0.32361984358421	0.366258527923116	0.932898174713899
breadthI	rs72862423	6	28926732	0.0879120879120879	0.150378100775837	0.520789374787797	0.77277244906554	0.990023650328387
breadthI	rs6901599	6	28926745	0.56043956043956	0.362744037902497	0.340938353794334	0.287347794353813	0.916297543596894
breadthI	rs2187808	6	28926900	0.56043956043956	0.362744037902497	0.340938353794334	0.287347794353813	0.916297543596894
breadthI	rs2187807	6	28926918	0.56043956043956	0.362744037902497	0.340938353794334	0.287347794353813	0.916297543596894
breadthI	rs2157313	6	28927134	0.516483516483516	0.292391785552918	0.32361984358421	0.366258527923116	0.932898174713899
breadthI	rs2157312	6	28927258	0.510989010989011	0.251958755546232	0.317062721060496	0.426808198160069	0.951865559340499
breadthI	rs3135325	6	28927271	0.032967032967033	0.220001944750948	0.859045950781058	0.797873373224563	0.990262117317871
breadthI	rs3130847	6	28927542	0.032967032967033	0.220001944750948	0.859045950781058	0.797873373224563	0.990262117317871
breadthI	rs7763905	6	28927864	0.335164835164835	-0.564498681200651	0.338882193479139	0.0957598863399152	0.810529068470788
breadthI	rs3135324	6	28929470	0.527472527472527	0.311415425998523	0.31920876037236	0.329269931715124	0.924331088270636
breadthI	rs9257416	6	28930144	0.335164835164835	-0.564498681200651	0.338882193479139	0.0957598863399152	0.810529068470788
breadthI	rs3131076	6	28930257	0.032967032967033	0.220001944750948	0.859045950781058	0.797873373224563	0.990262117317871
breadthI	rs3131077	6	28930866	0.527472527472527	0.311415425998523	0.31920876037236	0.329269931715124	0.924331088270636
breadthI	rs7743189	6	28931616	0.56043956043956	0.362744037902497	0.340938353794334	0.287347794353813	0.916297543596894
breadthI	rs3135323	6	28931677	0.527472527472527	0.311415425998523	0.31920876037236	0.329269931715124	0.924331088270636
breadthI	rs9257421	6	28933672	0.56043956043956	0.362744037902497	0.340938353794334	0.287347794353813	0.916297543596894
breadthI	rs148696809	6	28934352	0.032967032967033	0.220001944750948	0.859045950781058	0.797873373224563	0.990262117317871
breadthI	rs9257424	6	28935259	0.236263736263736	-0.395476537904871	0.36673726886036	0.280871018016751	0.916297543596894
breadthI	rs4427026	6	28935666	0.56043956043956	0.362744037902497	0.340938353794334	0.287347794353813	0.916297543596894
breadthI	rs7740125	6	28935902	0.335164835164835	-0.564498681200651	0.338882193479139	0.0957598863399152	0.810529068470788
breadthI	rs114161465	6	28936183	0.0879120879120879	0.150378100775837	0.520789374787797	0.77277244906554	0.990023650328387
breadthI	rs9257425	6	28936556	0.32967032967033	-0.556977243166176	0.341649429057302	0.103046653586195	0.824023055827508
breadthI	rs7761547	6	28936616	0.56043956043956	0.362744037902497	0.340938353794334	0.287347794353813	0.916297543596894
breadthI	rs3130885	6	28939283	0.032967032967033	0.220001944750948	0.859045950781058	0.797873373224563	0.990262117317871
breadthI	rs9257438	6	28939886	0.186813186813187	-0.169045350703485	0.412084827781773	0.681644726371236	0.967892808168315
breadthI	rs6927132	6	28940438	0.56043956043956	0.362744037902497	0.340938353794334	0.287347794353813	0.916297543596894
breadthI	rs6926892	6	28940553	0.32967032967033	-0.556977243166176	0.341649429057302	0.103046653586195	0.824023055827508
breadthI	rs6933672	6	28941688	0.164835164835165	-0.596569113779571	0.496551597161743	0.229586686894366	0.883014550185427
breadthI	rs115283594	6	28941693	0.0384615384615384	-0.473805839647558	0.819795289628521	0.563293633739965	0.963558407121208
breadthI	rs3130886	6	28941979	0.521978021978022	0.271814294491873	0.31189447082374	0.383484245105391	0.94126123020956
breadthI	rs4713190	6	28942833	0.554945054945055	0.316725054605679	0.334634944035521	0.343904164684479	0.925701042873117
breadthI	rs9257440	6	28943578	0.0604395604395604	1.33900545628324	0.704741323416841	0.057433689110988	0.701091642551129
breadthI	rs4713191	6	28943869	0.0934065934065934	0.302622086205169	0.515028827007615	0.556812350985664	0.963558407121208
breadthI	rs4713192	6	28943880	0.554945054945055	0.316725054605679	0.334634944035521	0.343904164684479	0.925701042873117
breadthI	rs3130887	6	28944086	0.032967032967033	0.220001944750948	0.859045950781058	0.797873373224563	0.990262117317871
breadthI	rs57332439	6	28944459	0.164835164835165	-1.0854488417707	0.378715508828967	0.00415520243879028	0.326025335566543
breadthI	chr6:28976939	6	28944716	0.203296703296703	0.273542019168364	0.395360357475935	0.489012540526475	0.961865786420625
breadthI	chr6:28976943	6	28944720	0.197802197802198	0.264466818799268	0.397387571283364	0.505722070953797	0.961865786420625
breadthI	rs9257442	6	28945520	0.0769230769230769	1.27001519535117	0.659843322512859	0.0542641019114896	0.694319289423715
breadthI	rs16894533	6	28945522	0.164835164835165	-1.0854488417707	0.378715508828967	0.00415520243879028	0.326025335566543
breadthI	rs9368584	6	28945959	0.203296703296703	0.273542019168364	0.395360357475935	0.489012540526475	0.961865786420625
breadthI	rs9368585	6	28946253	0.203296703296703	0.273542019168364	0.395360357475935	0.489012540526475	0.961865786420625
breadthI	rs3135322	6	28946920	0.521978021978022	0.271814294491873	0.31189447082374	0.383484245105391	0.94126123020956
breadthI	rs58912940	6	28947208	0.164835164835165	-1.0854488417707	0.378715508828967	0.00415520243879028	0.326025335566543
breadthI	chr6:28980246	6	28948023	0.0769230769230769	1.27001519535117	0.659843322512859	0.0542641019114896	0.694319289423715
breadthI	rs3130837	6	28948092	0.032967032967033	0.220001944750948	0.859045950781058	0.797873373224563	0.990262117317871
breadthI	rs115164805	6	28948579	0.0934065934065934	0.302622086205169	0.515028827007615	0.556812350985664	0.963558407121208
breadthI	rs9257444	6	28948857	0.0769230769230769	1.27001519535117	0.659843322512859	0.0542641019114896	0.694319289423715
breadthI	rs9257445	6	28949206	0.28021978021978	0.623122579761719	0.363135465400684	0.0861710541018938	0.796684895677905
breadthI	rs9257446	6	28949529	0.0769230769230769	1.27001519535117	0.659843322512859	0.0542641019114896	0.694319289423715
breadthI	rs968723	6	28949651	0.0934065934065934	0.302622086205169	0.515028827007615	0.556812350985664	0.963558407121208
breadthI	rs968722	6	28949904	0.203296703296703	0.273542019168364	0.395360357475935	0.489012540526475	0.961865786420625
breadthI	chr6:28982183	6	28949960	0.032967032967033	0.220001944750948	0.859045950781058	0.797873373224563	0.990262117317871
breadthI	rs9257447	6	28950957	0.554945054945055	0.316725054605679	0.334634944035521	0.343904164684479	0.925701042873117
breadthI	rs9380102	6	28951014	0.0879120879120879	0.150378100775837	0.520789374787797	0.77277244906554	0.990023650328387
breadthI	rs6904975	6	28952035	0.554945054945055	0.316725054605679	0.334634944035521	0.343904164684479	0.925701042873117
breadthI	rs9257448	6	28952881	0.0769230769230769	1.27001519535117	0.659843322512859	0.0542641019114896	0.694319289423715
breadthI	rs3129791	6	28954293	0.032967032967033	0.220001944750948	0.859045950781058	0.797873373224563	0.990262117317871
breadthI	rs62407578	6	28954712	0.164835164835165	-1.0854488417707	0.378715508828967	0.00415520243879028	0.326025335566543
breadthI	rs3135321	6	28955526	0.510989010989011	0.251958755546232	0.317062721060496	0.426808198160069	0.951865559340499
breadthI	rs3129792	6	28956416	0.510989010989011	0.251958755546232	0.317062721060496	0.426808198160069	0.951865559340499
breadthI	rs3130890	6	28957139	0.032967032967033	0.220001944750948	0.859045950781058	0.797873373224563	0.990262117317871
breadthI	rs9257449	6	28957545	0.543956043956044	0.247832762975261	0.340201200364545	0.466314424463622	0.961865786420625
breadthI	rs9468458	6	28957583	0.131868131868132	0.0984947063200656	0.456254171342773	0.829083754597595	0.991053622383014
breadthI	rs3131079	6	28958399	0.032967032967033	0.220001944750948	0.859045950781058	0.797873373224563	0.990262117317871
breadthI	rs7776164	6	28958458	0.0769230769230769	1.27001519535117	0.659843322512859	0.0542641019114896	0.694319289423715
breadthI	rs56394141	6	28958633	0.164835164835165	-1.0854488417707	0.378715508828967	0.00415520243879028	0.326025335566543
breadthI	rs2001093	6	28960879	0.543956043956044	0.185018155180214	0.352575722430884	0.599749017830935	0.966980299450116
breadthI	rs2001092	6	28961100	0.505494505494505	0.17748695281499	0.323627090678101	0.583396369076517	0.963558407121208
breadthI	rs16894540	6	28961819	0.164835164835165	-1.0854488417707	0.378715508828967	0.00415520243879028	0.326025335566543
breadthI	rs56158159	6	28962143	0.131868131868132	0.0984947063200656	0.456254171342773	0.829083754597595	0.991053622383014
breadthI	rs6456879	6	28962604	0.203296703296703	0.273542019168364	0.395360357475935	0.489012540526475	0.961865786420625
breadthI	rs6456880	6	28963248	0.538461538461538	0.140218188849458	0.346971193962918	0.686124075947783	0.967892808168315
breadthI	rs61751894	6	28964086	0.0934065934065934	0.302622086205169	0.515028827007615	0.556812350985664	0.963558407121208
breadthI	rs2269555	6	28964847	0.538461538461538	0.140218188849458	0.346971193962918	0.686124075947783	0.967892808168315
breadthI	rs6908206	6	28964872	0.203296703296703	0.273542019168364	0.395360357475935	0.489012540526475	0.961865786420625
breadthI	rs115450106	6	28964997	0.0934065934065934	0.302622086205169	0.515028827007615	0.556812350985664	0.963558407121208
breadthI	rs61554786	6	28966016	0.164835164835165	-1.0854488417707	0.378715508828967	0.00415520243879028	0.326025335566543
breadthI	rs6920392	6	28967038	0.538461538461538	0.140218188849458	0.346971193962918	0.686124075947783	0.967892808168315
breadthI	rs9257452	6	28968132	0.0934065934065934	1.47846563451415	0.572873720630714	0.00985750902983913	0.448417364181077
breadthI	rs6906909	6	28968146	0.538461538461538	0.140218188849458	0.346971193962918	0.686124075947783	0.967892808168315
breadthI	rs17399888	6	28968880	0.0879120879120879	0.150378100775837	0.520789374787797	0.77277244906554	0.990023650328387
breadthI	rs9257453	6	28968930	0.0934065934065934	1.47846563451415	0.572873720630714	0.00985750902983913	0.448417364181077
breadthI	rs9257454	6	28969440	0.0934065934065934	1.47846563451415	0.572873720630714	0.00985750902983913	0.448417364181077
breadthI	rs6933976	6	28969522	0.296703296703297	0.917671757356659	0.353831458542904	0.00949968329247298	0.441438590621864
breadthI	rs6456881	6	28970100	0.203296703296703	0.273542019168364	0.395360357475935	0.489012540526475	0.961865786420625
breadthI	rs3129793	6	28970176	0.505494505494505	0.17748695281499	0.323627090678101	0.583396369076517	0.963558407121208
breadthI	rs6456883	6	28970369	0.538461538461538	0.140218188849458	0.346971193962918	0.686124075947783	0.967892808168315
breadthI	rs62407581	6	28970426	0.164835164835165	-1.0854488417707	0.378715508828967	0.00415520243879028	0.326025335566543
breadthI	rs9257455	6	28970745	0.538461538461538	0.140218188849458	0.346971193962918	0.686124075947783	0.967892808168315
breadthI	rs9257456	6	28972089	0.0934065934065934	1.47846563451415	0.572873720630714	0.00985750902983913	0.448417364181077
breadthI	rs6925178	6	28973215	0.296703296703297	0.917671757356659	0.353831458542904	0.00949968329247298	0.441438590621864
breadthI	rs7744086	6	28973712	0.0934065934065934	1.47846563451415	0.572873720630714	0.00985750902983913	0.448417364181077
breadthI	rs3129794	6	28974265	0.032967032967033	0.220001944750948	0.859045950781058	0.797873373224563	0.990262117317871
breadthI	rs9257460	6	28974790	0.0659340659340659	1.5253993818282	0.672450462939056	0.0233036830582133	0.601383594170183
breadthI	rs4565335	6	28975787	0.296703296703297	0.917671757356659	0.353831458542904	0.00949968329247298	0.441438590621864
breadthI	rs6923005	6	28976071	0.296703296703297	0.917671757356659	0.353831458542904	0.00949968329247298	0.441438590621864
breadthI	rs3130891	6	28977217	0.032967032967033	0.220001944750948	0.859045950781058	0.797873373224563	0.990262117317871
breadthI	rs9257461	6	28977925	0.538461538461538	0.140218188849458	0.346971193962918	0.686124075947783	0.967892808168315
breadthI	rs114636374	6	28979453	0.0989010989010989	0.360836274142843	0.502687435020928	0.472871739915277	0.961865786420625
breadthI	rs9257463	6	28979783	0.0934065934065934	1.47846563451415	0.572873720630714	0.00985750902983913	0.448417364181077
breadthI	rs3130893	6	28980707	0.032967032967033	0.220001944750948	0.859045950781058	0.797873373224563	0.990262117317871
breadthI	rs6930903	6	28981244	0.296703296703297	0.917671757356659	0.353831458542904	0.00949968329247298	0.441438590621864
breadthI	rs12663717	6	28981291	0.164835164835165	-1.0854488417707	0.378715508828967	0.00415520243879028	0.326025335566543
breadthI	rs3130894	6	28981519	0.032967032967033	0.220001944750948	0.859045950781058	0.797873373224563	0.990262117317871
breadthI	rs3131081	6	28982272	0.032967032967033	0.220001944750948	0.859045950781058	0.797873373224563	0.990262117317871
breadthI	rs9357075	6	28982287	0.203296703296703	0.273542019168364	0.395360357475935	0.489012540526475	0.961865786420625
breadthI	rs114348043	6	28982799	0.0384615384615384	-0.473805839647558	0.819795289628521	0.563293633739965	0.963558407121208
breadthI	rs3135319	6	28982823	0.505494505494505	0.17748695281499	0.323627090678101	0.583396369076517	0.963558407121208
breadthI	rs9257464	6	28983048	0.538461538461538	0.140218188849458	0.346971193962918	0.686124075947783	0.967892808168315
breadthI	rs3131082	6	28983274	0.032967032967033	0.220001944750948	0.859045950781058	0.797873373224563	0.990262117317871
breadthI	rs6916161	6	28983846	0.538461538461538	0.140218188849458	0.346971193962918	0.686124075947783	0.967892808168315
breadthI	rs3130896	6	28983887	0.032967032967033	0.220001944750948	0.859045950781058	0.797873373224563	0.990262117317871
breadthI	rs56974060	6	28983916	0.164835164835165	-1.0854488417707	0.378715508828967	0.00415520243879028	0.326025335566543
breadthI	rs9257469	6	28984101	0.0659340659340659	1.5253993818282	0.672450462939056	0.0233036830582133	0.601383594170183
breadthI	rs1005123	6	28984148	0.538461538461538	0.140218188849458	0.346971193962918	0.686124075947783	0.967892808168315
breadthI	rs6916923	6	28984163	0.0934065934065934	1.47846563451415	0.572873720630714	0.00985750902983913	0.448417364181077
breadthI	rs115180879	6	28984623	0.0384615384615384	-0.473805839647558	0.819795289628521	0.563293633739965	0.963558407121208
breadthI	rs3129795	6	28984755	0.104395604395604	-0.0999215408782367	0.532414505753408	0.851130474222688	0.991053622383014
breadthI	rs9380103	6	28985205	0.0989010989010989	0.360836274142843	0.502687435020928	0.472871739915277	0.961865786420625
breadthI	rs56131223	6	28985871	0.159340659340659	-0.973901131967924	0.383095547428259	0.0110160714879816	0.476329811463618
breadthI	rs6909302	6	28986375	0.285714285714286	0.896023205686218	0.351131455957335	0.0107162800021579	0.467158962340541
breadthI	rs41316629	6	28986554	0.0824175824175825	1.47159196812846	0.58850962273523	0.0124004059541083	0.495494614969321
breadthI	rs9366733	6	28986627	0.0989010989010989	0.360836274142843	0.502687435020928	0.472871739915277	0.961865786420625
breadthI	rs28895350	6	28986807	0.0824175824175825	1.47159196812846	0.58850962273523	0.0124004059541083	0.495494614969321
breadthI	rs9366734	6	28987058	0.203296703296703	0.273542019168364	0.395360357475935	0.489012540526475	0.961865786420625
breadthI	rs4562166	6	28987532	0.285714285714286	0.896023205686218	0.351131455957335	0.0107162800021579	0.467158962340541
breadthI	rs6941946	6	28988583	0.549450549450549	0.137598583295272	0.3419037272334	0.687354109253157	0.967961560034845
breadthI	rs9393939	6	28989067	0.549450549450549	0.137598583295272	0.3419037272334	0.687354109253157	0.967961560034845
breadthI	rs9348816	6	28989083	0.549450549450549	0.137598583295272	0.3419037272334	0.687354109253157	0.967961560034845
breadthI	rs3135317	6	28989297	0.032967032967033	0.220001944750948	0.859045950781058	0.797873373224563	0.990262117317871
breadthI	rs9468467	6	28989728	0.549450549450549	0.137598583295272	0.3419037272334	0.687354109253157	0.967961560034845
breadthI	rs12663679	6	28990049	0.164835164835165	-1.0854488417707	0.378715508828967	0.00415520243879028	0.326025335566543
breadthI	rs7768299	6	28990195	0.549450549450549	0.137598583295272	0.3419037272334	0.687354109253157	0.967961560034845
breadthI	rs1543796	6	28990618	0.516483516483516	0.175158610125771	0.320306151880021	0.584483524353128	0.963558407121208
breadthI	rs3129797	6	28992159	0.032967032967033	0.220001944750948	0.859045950781058	0.797873373224563	0.990262117317871
breadthI	rs2394512	6	28992184	0.549450549450549	0.137598583295272	0.3419037272334	0.687354109253157	0.967961560034845
breadthI	rs2394513	6	28992508	0.0824175824175825	1.47159196812846	0.58850962273523	0.0124004059541083	0.495494614969321
breadthI	rs4713195	6	28992659	0.0989010989010989	0.360836274142843	0.502687435020928	0.472871739915277	0.961865786420625
breadthI	rs58065505	6	28993056	0.164835164835165	-1.0854488417707	0.378715508828967	0.00415520243879028	0.326025335566543
breadthI	rs4713196	6	28993203	0.0989010989010989	0.360836274142843	0.502687435020928	0.472871739915277	0.961865786420625
breadthI	rs9380104	6	28993995	0.0989010989010989	0.360836274142843	0.502687435020928	0.472871739915277	0.961865786420625
breadthI	rs7741520	6	28994570	0.285714285714286	0.896023205686218	0.351131455957335	0.0107162800021579	0.467158962340541
breadthI	rs2269554	6	28994989	0.164835164835165	-1.0854488417707	0.378715508828967	0.00415520243879028	0.326025335566543
breadthI	rs10484544	6	28995719	0.164835164835165	-1.0854488417707	0.378715508828967	0.00415520243879028	0.326025335566543
breadthI	rs6914501	6	28996177	0.0824175824175825	1.47159196812846	0.58850962273523	0.0124004059541083	0.495494614969321
breadthI	rs3135320	6	28996549	0.516483516483516	0.175158610125771	0.320306151880021	0.584483524353128	0.963558407121208
breadthI	rs72854365	6	28996638	0.164835164835165	-1.0854488417707	0.378715508828967	0.00415520243879028	0.326025335566543
breadthI	rs17341179	6	28997146	0.0824175824175825	1.47159196812846	0.58850962273523	0.0124004059541083	0.495494614969321
breadthI	rs4713197	6	28997585	0.131868131868132	0.0984947063200656	0.456254171342773	0.829083754597595	0.991053622383014
breadthI	rs3129798	6	28998449	0.032967032967033	0.220001944750948	0.859045950781058	0.797873373224563	0.990262117317871
breadthI	rs16894554	6	28998652	0.164835164835165	-1.0854488417707	0.378715508828967	0.00415520243879028	0.326025335566543
breadthI	rs28531681	6	28998677	0.0989010989010989	0.360836274142843	0.502687435020928	0.472871739915277	0.961865786420625
breadthI	rs16894557	6	28999826	0.115384615384615	-1.23184421395079	0.457640143594636	0.00710822285074856	0.387129421830855
breadthI	rs57232568	6	29000554	0.164835164835165	-1.0854488417707	0.378715508828967	0.00415520243879028	0.326025335566543
breadthI	rs62407603	6	29000825	0.164835164835165	-1.0854488417707	0.378715508828967	0.00415520243879028	0.326025335566543
breadthI	rs9461498	6	29000873	0.285714285714286	0.896023205686218	0.351131455957335	0.0107162800021579	0.467158962340541
breadthI	rs57754224	6	29001438	0.164835164835165	-1.0854488417707	0.378715508828967	0.00415520243879028	0.326025335566543
breadthI	rs56044745	6	29001489	0.115384615384615	-1.23184421395079	0.457640143594636	0.00710822285074856	0.387129421830855
breadthI	rs3129799	6	29001515	0.032967032967033	0.220001944750948	0.859045950781058	0.797873373224563	0.990262117317871
breadthI	rs7755402	6	29002062	0.164835164835165	-1.0854488417707	0.378715508828967	0.00415520243879028	0.326025335566543
breadthI	rs28826390	6	29002616	0.0824175824175825	1.47159196812846	0.58850962273523	0.0124004059541083	0.495494614969321
breadthI	rs9368587	6	29003069	0.285714285714286	0.896023205686218	0.351131455957335	0.0107162800021579	0.467158962340541
breadthI	rs114005445	6	29003639	0.0384615384615384	-0.473805839647558	0.819795289628521	0.563293633739965	0.963558407121208
breadthI	rs9468471	6	29004091	0.285714285714286	0.896023205686218	0.351131455957335	0.0107162800021579	0.467158962340541
breadthI	rs986879	6	29004313	0.164835164835165	-1.0854488417707	0.378715508828967	0.00415520243879028	0.326025335566543
breadthI	rs9380105	6	29005595	0.285714285714286	0.896023205686218	0.351131455957335	0.0107162800021579	0.467158962340541
breadthI	rs9366735	6	29005660	0.285714285714286	0.896023205686218	0.351131455957335	0.0107162800021579	0.467158962340541
breadthI	rs557553648	6	29005679	0.032967032967033	0.220001944750948	0.859045950781058	0.797873373224563	0.990262117317871
breadthI	rs9468472	6	29005789	0.549450549450549	0.137598583295272	0.3419037272334	0.687354109253157	0.967961560034845
breadthI	rs9468473	6	29006250	0.285714285714286	0.896023205686218	0.351131455957335	0.0107162800021579	0.467158962340541
breadthI	rs9461499	6	29006493	0.285714285714286	0.896023205686218	0.351131455957335	0.0107162800021579	0.467158962340541
breadthI	rs7743837	6	29006844	0.285714285714286	0.896023205686218	0.351131455957335	0.0107162800021579	0.467158962340541
breadthI	rs7764481	6	29007088	0.285714285714286	0.896023205686218	0.351131455957335	0.0107162800021579	0.467158962340541
breadthI	rs7744795	6	29007182	0.285714285714286	0.896023205686218	0.351131455957335	0.0107162800021579	0.467158962340541
breadthI	rs3117146	6	29007219	0.032967032967033	0.220001944750948	0.859045950781058	0.797873373224563	0.990262117317871
breadthI	rs7744689	6	29007294	0.28021978021978	0.87975759159915	0.351506367002975	0.0123207766288865	0.495494614969321
breadthI	rs7749435	6	29007847	0.28021978021978	0.87975759159915	0.351506367002975	0.0123207766288865	0.495494614969321
breadthI	rs7754810	6	29008862	0.0824175824175825	1.47159196812846	0.58850962273523	0.0124004059541083	0.495494614969321
breadthI	rs56080800	6	29009051	0.164835164835165	-1.0854488417707	0.378715508828967	0.00415520243879028	0.326025335566543
breadthI	rs7775633	6	29009234	0.28021978021978	0.87975759159915	0.351506367002975	0.0123207766288865	0.495494614969321
breadthI	rs6918712	6	29009373	0.28021978021978	0.87975759159915	0.351506367002975	0.0123207766288865	0.495494614969321
breadthI	rs6919044	6	29009568	0.28021978021978	0.87975759159915	0.351506367002975	0.0123207766288865	0.495494614969321
breadthI	rs6919687	6	29009643	0.28021978021978	0.87975759159915	0.351506367002975	0.0123207766288865	0.495494614969321
breadthI	rs9501291	6	29009958	0.28021978021978	0.87975759159915	0.351506367002975	0.0123207766288865	0.495494614969321
breadthI	rs41424052	6	29010003	0.0384615384615384	-0.473805839647558	0.819795289628521	0.563293633739965	0.963558407121208
breadthI	rs6924824	6	29010153	0.28021978021978	0.87975759159915	0.351506367002975	0.0123207766288865	0.495494614969321
breadthI	rs3117140	6	29010282	0.516483516483516	0.175158610125771	0.320306151880021	0.584483524353128	0.963558407121208
breadthI	rs6456886	6	29010587	0.28021978021978	0.87975759159915	0.351506367002975	0.0123207766288865	0.495494614969321
breadthI	rs6456887	6	29010589	0.28021978021978	0.87975759159915	0.351506367002975	0.0123207766288865	0.495494614969321
breadthI	rs6456888	6	29010803	0.28021978021978	0.87975759159915	0.351506367002975	0.0123207766288865	0.495494614969321
breadthI	rs6456889	6	29010824	0.28021978021978	0.87975759159915	0.351506367002975	0.0123207766288865	0.495494614969321
breadthI	rs2050230	6	29011927	0.516483516483516	0.175158610125771	0.320306151880021	0.584483524353128	0.963558407121208
breadthI	rs9391651	6	29011960	0.197802197802198	0.280716118321952	0.403632429858924	0.486757899472796	0.961865786420625
breadthI	rs35771565	6	29012067	0.164835164835165	-1.0854488417707	0.378715508828967	0.00415520243879028	0.326025335566543
breadthI	rs7341218	6	29012116	0.164835164835165	-1.0854488417707	0.378715508828967	0.00415520243879028	0.326025335566543
breadthI	rs41317375	6	29013104	0.0824175824175825	1.47159196812846	0.58850962273523	0.0124004059541083	0.495494614969321
breadthI	rs16894598	6	29013243	0.164835164835165	-1.0854488417707	0.378715508828967	0.00415520243879028	0.326025335566543
breadthI	rs3129800	6	29013570	0.032967032967033	0.220001944750948	0.859045950781058	0.797873373224563	0.990262117317871
breadthI	rs7753061	6	29013889	0.164835164835165	-1.0854488417707	0.378715508828967	0.00415520243879028	0.326025335566543
breadthI	rs2143574	6	29014026	0.549450549450549	0.137598583295272	0.3419037272334	0.687354109253157	0.967961560034845
breadthI	rs61042149	6	29014453	0.164835164835165	-1.0854488417707	0.378715508828967	0.00415520243879028	0.326025335566543
breadthI	rs56743867	6	29014687	0.164835164835165	-1.0854488417707	0.378715508828967	0.00415520243879028	0.326025335566543
breadthI	rs3130747	6	29015226	0.032967032967033	0.220001944750948	0.859045950781058	0.797873373224563	0.990262117317871
breadthI	rs9380106	6	29015981	0.0934065934065934	0.407616657645393	0.516813023993192	0.43028032567914	0.951865559340499
breadthI	rs6456891	6	29016587	0.549450549450549	0.137598583295272	0.3419037272334	0.687354109253157	0.967961560034845
breadthI	rs3130756	6	29017101	0.516483516483516	0.175158610125771	0.320306151880021	0.584483524353128	0.963558407121208
breadthI	rs9391653	6	29017167	0.28021978021978	0.87975759159915	0.351506367002975	0.0123207766288865	0.495494614969321
breadthI	rs41258264	6	29017391	0.0824175824175825	1.47159196812846	0.58850962273523	0.0124004059541083	0.495494614969321
breadthI	rs4711182	6	29017486	0.192307692307692	0.309209324570379	0.403013602729498	0.44293711174781	0.954896070853221
breadthI	rs4713199	6	29017555	0.120879120879121	0.16001892869651	0.470845122948509	0.7339659512254	0.983639504692325
breadthI	rs41317379	6	29018479	0.0879120879120879	1.31670532761863	0.569140464433068	0.020695274455351	0.571088673680348
breadthI	rs9348819	6	29019232	0.0879120879120879	0.269145667489078	0.521140047358917	0.605536279605163	0.967247377893469
breadthI	chr6:29053053	6	29020830	0.263736263736264	-0.0206840726574483	0.352887297418359	0.953259702555901	0.991636837311119
breadthI	rs9501294	6	29021017	0.197802197802198	0.280716118321952	0.403632429858924	0.486757899472796	0.961865786420625
breadthI	rs41317383	6	29021529	0.0769230769230769	1.53441879487622	0.592175803080644	0.00956546316179269	0.443008462157666
breadthI	rs9357076	6	29021612	0.549450549450549	0.137598583295272	0.3419037272334	0.687354109253157	0.967961560034845
breadthI	rs55816299	6	29021875	0.164835164835165	-1.0854488417707	0.378715508828967	0.00415520243879028	0.326025335566543
breadthI	rs9366736	6	29021897	0.28021978021978	0.87975759159915	0.351506367002975	0.0123207766288865	0.495494614969321
breadthI	rs41317387	6	29022256	0.0824175824175825	1.47159196812846	0.58850962273523	0.0124004059541083	0.495494614969321
breadthI	rs62407613	6	29022371	0.164835164835165	-1.0854488417707	0.378715508828967	0.00415520243879028	0.326025335566543
breadthI	rs3117141	6	29022499	0.032967032967033	0.220001944750948	0.859045950781058	0.797873373224563	0.990262117317871
breadthI	rs41317391	6	29022843	0.0824175824175825	1.47159196812846	0.58850962273523	0.0124004059541083	0.495494614969321
breadthI	rs6938853	6	29022885	0.28021978021978	0.87975759159915	0.351506367002975	0.0123207766288865	0.495494614969321
breadthI	rs2394514	6	29023214	0.126373626373626	0.114162385394733	0.471475168746489	0.808672690434233	0.990262117317871
breadthI	rs41317395	6	29024749	0.0824175824175825	1.47159196812846	0.58850962273523	0.0124004059541083	0.495494614969321
breadthI	rs7747023	6	29025680	0.197802197802198	0.280716118321952	0.403632429858924	0.486757899472796	0.961865786420625
breadthI	rs62407614	6	29027587	0.164835164835165	-1.0854488417707	0.378715508828967	0.00415520243879028	0.326025335566543
breadthI	rs114415956	6	29027929	0.032967032967033	0.164312748124862	0.927068074292387	0.859320553107263	0.991053622383014
breadthI	rs62407615	6	29028125	0.164835164835165	-1.0854488417707	0.378715508828967	0.00415520243879028	0.326025335566543
breadthI	rs41317399	6	29028441	0.0879120879120879	1.31670532761863	0.569140464433068	0.020695274455351	0.571088673680348
breadthI	rs114680448	6	29029361	0.0384615384615384	-0.473805839647558	0.819795289628521	0.563293633739965	0.963558407121208
breadthI	rs3129802	6	29029730	0.521978021978022	0.199098457697569	0.324570096919968	0.539597302851032	0.962393830767366
breadthI	rs78112437	6	29030035	0.164835164835165	-1.0854488417707	0.378715508828967	0.00415520243879028	0.326025335566543
breadthI	rs3117142	6	29030195	0.032967032967033	0.220001944750948	0.859045950781058	0.797873373224563	0.990262117317871
breadthI	rs56044131	6	29030346	0.164835164835165	-1.0854488417707	0.378715508828967	0.00415520243879028	0.326025335566543
breadthI	rs9468479	6	29031086	0.197802197802198	0.280716118321952	0.403632429858924	0.486757899472796	0.961865786420625
breadthI	rs3117143	6	29031142	0.032967032967033	0.220001944750948	0.859045950781058	0.797873373224563	0.990262117317871
breadthI	rs58162247	6	29031719	0.164835164835165	-1.0854488417707	0.378715508828967	0.00415520243879028	0.326025335566543
breadthI	rs12665818	6	29032184	0.164835164835165	-1.0854488417707	0.378715508828967	0.00415520243879028	0.326025335566543
breadthI	rs12664320	6	29032469	0.164835164835165	-1.0854488417707	0.378715508828967	0.00415520243879028	0.326025335566543
breadthI	rs6904527	6	29033053	0.0824175824175825	1.47159196812846	0.58850962273523	0.0124004059541083	0.495494614969321
breadthI	rs41317411	6	29033712	0.0824175824175825	1.47159196812846	0.58850962273523	0.0124004059541083	0.495494614969321
breadthI	rs41317415	6	29034115	0.0879120879120879	1.38793290042205	0.572784824532159	0.0153873593291304	0.525693055777538
breadthI	chr6:29066352	6	29034129	0.554945054945055	0.160756188267813	0.351264239526636	0.647203692278084	0.967247377893469
breadthI	rs62407617	6	29034341	0.0989010989010989	-0.99774032821779	0.50052163648539	0.0462175550130667	0.693459214086645
breadthI	rs9295788	6	29034376	0.554945054945055	0.160756188267813	0.351264239526636	0.647203692278084	0.967247377893469
breadthI	rs9295789	6	29034525	0.554945054945055	0.160756188267813	0.351264239526636	0.647203692278084	0.967247377893469
breadthI	rs4601152	6	29035159	0.164835164835165	-1.0854488417707	0.378715508828967	0.00415520243879028	0.326025335566543
breadthI	rs79723002	6	29035539	0.164835164835165	-1.0854488417707	0.378715508828967	0.00415520243879028	0.326025335566543
breadthI	rs3129786	6	29036444	0.181318681318681	0.319389007421598	0.453422213242813	0.48118590235277	0.961865786420625
breadthI	rs2179648	6	29036528	0.571428571428571	-0.0617225502441666	0.3376655592423	0.854961255351656	0.991053622383014
breadthI	rs6900967	6	29036678	0.554945054945055	0.160756188267813	0.351264239526636	0.647203692278084	0.967247377893469
breadthI	rs58836159	6	29036788	0.164835164835165	-1.0854488417707	0.378715508828967	0.00415520243879028	0.326025335566543
breadthI	rs6918175	6	29039230	0.164835164835165	-1.0854488417707	0.378715508828967	0.00415520243879028	0.326025335566543
breadthI	rs62407619	6	29039779	0.164835164835165	-1.0854488417707	0.378715508828967	0.00415520243879028	0.326025335566543
breadthI	rs6456895	6	29039895	0.554945054945055	0.160756188267813	0.351264239526636	0.647203692278084	0.967247377893469
breadthI	rs3131083	6	29039977	0.521978021978022	0.199098457697569	0.324570096919968	0.539597302851032	0.962393830767366
breadthI	rs114022346	6	29040159	0.0934065934065934	0.407616657645393	0.516813023993192	0.43028032567914	0.951865559340499
breadthI	rs4713200	6	29040786	0.197802197802198	0.280716118321952	0.403632429858924	0.486757899472796	0.961865786420625
breadthI	rs41317419	6	29040927	0.0824175824175825	1.47159196812846	0.58850962273523	0.0124004059541083	0.495494614969321
breadthI	rs1040560	6	29041567	0.164835164835165	-1.0854488417707	0.378715508828967	0.00415520243879028	0.326025335566543
breadthI	chr6:29073978	6	29041755	0.197802197802198	0.280716118321952	0.403632429858924	0.486757899472796	0.961865786420625
breadthI	rs999265	6	29041803	0.164835164835165	-1.0854488417707	0.378715508828967	0.00415520243879028	0.326025335566543
breadthI	rs2050231	6	29042389	0.554945054945055	0.160756188267813	0.351264239526636	0.647203692278084	0.967247377893469
breadthI	rs3131084	6	29042672	0.521978021978022	0.199098457697569	0.324570096919968	0.539597302851032	0.962393830767366
breadthI	rs3130758	6	29042937	0.521978021978022	0.199098457697569	0.324570096919968	0.539597302851032	0.962393830767366
breadthI	rs1159519	6	29043580	0.56043956043956	0.166594864786847	0.349533029242633	0.633631857991383	0.967247377893469
breadthI	rs3131085	6	29044701	0.032967032967033	0.220001944750948	0.859045950781058	0.797873373224563	0.990262117317871
breadthI	rs9393941	6	29045632	0.554945054945055	0.160756188267813	0.351264239526636	0.647203692278084	0.967247377893469
breadthI	rs41317423	6	29045744	0.0824175824175825	1.47159196812846	0.58850962273523	0.0124004059541083	0.495494614969321
breadthI	rs9468480	6	29046943	0.554945054945055	0.160756188267813	0.351264239526636	0.647203692278084	0.967247377893469
breadthI	rs9348821	6	29047203	0.197802197802198	0.280716118321952	0.403632429858924	0.486757899472796	0.961865786420625
breadthI	rs9348822	6	29047387	0.28021978021978	0.87975759159915	0.351506367002975	0.0123207766288865	0.495494614969321
breadthI	rs41317427	6	29047556	0.0824175824175825	1.47159196812846	0.58850962273523	0.0124004059541083	0.495494614969321
breadthI	rs72863525	6	29048419	0.115384615384615	-1.23184421395079	0.457640143594636	0.00710822285074856	0.387129421830855
breadthI	rs3129787	6	29048689	0.208791208791209	0.245095107440007	0.397250437516946	0.537248693857075	0.962393830767366
breadthI	chr6:29081420	6	29049197	0.549450549450549	0.162065656300529	0.344876659582566	0.638409654628965	0.967247377893469
breadthI	rs116611655	6	29050257	0.0384615384615384	-0.473805839647558	0.819795289628521	0.563293633739965	0.963558407121208
breadthI	rs11758255	6	29050714	0.28021978021978	0.87975759159915	0.351506367002975	0.0123207766288865	0.495494614969321
breadthI	rs62407620	6	29050912	0.164835164835165	-1.0854488417707	0.378715508828967	0.00415520243879028	0.326025335566543
breadthI	rs62407621	6	29051053	0.164835164835165	-1.0854488417707	0.378715508828967	0.00415520243879028	0.326025335566543
breadthI	rs4947360	6	29051397	0.554945054945055	0.160756188267813	0.351264239526636	0.647203692278084	0.967247377893469
breadthI	rs138167827	6	29051718	0.0384615384615384	-0.473805839647558	0.819795289628521	0.563293633739965	0.963558407121208
breadthI	rs1008221	6	29052214	0.554945054945055	0.160756188267813	0.351264239526636	0.647203692278084	0.967247377893469
breadthI	rs6903904	6	29052480	0.554945054945055	0.160756188267813	0.351264239526636	0.647203692278084	0.967247377893469
breadthI	rs6903771	6	29052572	0.192307692307692	0.309209324570379	0.403013602729498	0.44293711174781	0.954896070853221
breadthI	rs56364351	6	29052818	0.164835164835165	-1.0854488417707	0.378715508828967	0.00415520243879028	0.326025335566543
breadthI	rs9468482	6	29052935	0.554945054945055	0.160756188267813	0.351264239526636	0.647203692278084	0.967247377893469
breadthI	chr6:29085851	6	29053628	0.549450549450549	0.179382246694595	0.356196017759095	0.614538679991951	0.967247377893469
breadthI	rs7752270	6	29053998	0.0824175824175825	1.47159196812846	0.58850962273523	0.0124004059541083	0.495494614969321
breadthI	rs41258224	6	29055131	0.0769230769230769	1.53441879487622	0.592175803080644	0.00956546316179269	0.443008462157666
breadthI	rs6456901	6	29055442	0.554945054945055	0.160756188267813	0.351264239526636	0.647203692278084	0.967247377893469
breadthI	rs6456902	6	29057213	0.197802197802198	0.280716118321952	0.403632429858924	0.486757899472796	0.961865786420625
breadthI	rs3129788	6	29057639	0.032967032967033	0.220001944750948	0.859045950781058	0.797873373224563	0.990262117317871
breadthI	rs9380109	6	29057971	0.554945054945055	0.160756188267813	0.351264239526636	0.647203692278084	0.967247377893469
breadthI	rs2013972	6	29058997	0.554945054945055	0.160756188267813	0.351264239526636	0.647203692278084	0.967247377893469
breadthI	rs717203	6	29059018	0.554945054945055	0.160756188267813	0.351264239526636	0.647203692278084	0.967247377893469
breadthI	rs2394515	6	29059714	0.554945054945055	0.160756188267813	0.351264239526636	0.647203692278084	0.967247377893469
breadthI	rs3129789	6	29059962	0.181318681318681	0.319389007421598	0.453422213242813	0.48118590235277	0.961865786420625
breadthI	rs62407636	6	29060268	0.164835164835165	-1.0854488417707	0.378715508828967	0.00415520243879028	0.326025335566543
breadthI	rs9393942	6	29062170	0.554945054945055	0.160756188267813	0.351264239526636	0.647203692278084	0.967247377893469
breadthI	rs12665108	6	29062194	0.164835164835165	-1.0854488417707	0.378715508828967	0.00415520243879028	0.326025335566543
breadthI	rs56085730	6	29062844	0.0989010989010989	-0.99774032821779	0.50052163648539	0.0462175550130667	0.693459214086645
breadthI	rs6917293	6	29063058	0.28021978021978	0.87975759159915	0.351506367002975	0.0123207766288865	0.495494614969321
breadthI	rs2142905	6	29064772	0.164835164835165	-1.0854488417707	0.378715508828967	0.00415520243879028	0.326025335566543
breadthI	rs9368591	6	29064987	0.0934065934065934	0.407616657645393	0.516813023993192	0.43028032567914	0.951865559340499
breadthI	rs4463283	6	29064992	0.0769230769230769	1.53441879487622	0.592175803080644	0.00956546316179269	0.443008462157666
breadthI	rs569573475	6	29064999	0.104395604395604	0.317619450181354	0.51405754170798	0.53666268140043	0.962393830767366
breadthI	rs59830645	6	29065285	0.197802197802198	0.280716118321952	0.403632429858924	0.486757899472796	0.961865786420625
breadthI	rs3129790	6	29065393	0.521978021978022	0.199098457697569	0.324570096919968	0.539597302851032	0.962393830767366
breadthI	rs3131086	6	29065394	0.521978021978022	0.199098457697569	0.324570096919968	0.539597302851032	0.962393830767366
breadthI	rs4713201	6	29067263	0.0934065934065934	0.407616657645393	0.516813023993192	0.43028032567914	0.951865559340499
breadthI	rs17401613	6	29068606	0.0824175824175825	1.47159196812846	0.58850962273523	0.0124004059541083	0.495494614969321
breadthI	rs6905729	6	29068622	0.197802197802198	0.280716118321952	0.403632429858924	0.486757899472796	0.961865786420625
breadthI	rs555872542	6	29068693	0.032967032967033	0.220001944750948	0.859045950781058	0.797873373224563	0.990262117317871
breadthI	rs3131087	6	29068759	0.164835164835165	-1.0854488417707	0.378715508828967	0.00415520243879028	0.326025335566543
breadthI	rs3131088	6	29069016	0.554945054945055	0.160756188267813	0.351264239526636	0.647203692278084	0.967247377893469
breadthI	rs2394516	6	29069264	0.554945054945055	0.160756188267813	0.351264239526636	0.647203692278084	0.967247377893469
breadthI	rs2394517	6	29069299	0.554945054945055	0.160756188267813	0.351264239526636	0.647203692278084	0.967247377893469
breadthI	rs2394518	6	29069337	0.164835164835165	-1.0854488417707	0.378715508828967	0.00415520243879028	0.326025335566543
breadthI	rs9295790	6	29070428	0.28021978021978	0.87975759159915	0.351506367002975	0.0123207766288865	0.495494614969321
breadthI	rs3131089	6	29071071	0.554945054945055	0.160756188267813	0.351264239526636	0.647203692278084	0.967247377893469
breadthI	rs3129127	6	29071153	0.164835164835165	-1.0854488417707	0.378715508828967	0.00415520243879028	0.326025335566543
breadthI	rs115892296	6	29071995	0.0934065934065934	0.407616657645393	0.516813023993192	0.43028032567914	0.951865559340499
breadthI	rs3131090	6	29072288	0.521978021978022	0.199098457697569	0.324570096919968	0.539597302851032	0.962393830767366
breadthI	rs115520912	6	29072840	0.0934065934065934	0.407616657645393	0.516813023993192	0.43028032567914	0.951865559340499
breadthI	rs3131091	6	29073094	0.521978021978022	0.199098457697569	0.324570096919968	0.539597302851032	0.962393830767366
breadthI	rs3130760	6	29073584	0.521978021978022	0.199098457697569	0.324570096919968	0.539597302851032	0.962393830767366
breadthI	rs17342384	6	29074816	0.0824175824175825	1.47159196812846	0.58850962273523	0.0124004059541083	0.495494614969321
breadthI	rs6456908	6	29075072	0.28021978021978	0.87975759159915	0.351506367002975	0.0123207766288865	0.495494614969321
breadthI	rs3129178	6	29075088	0.032967032967033	0.220001944750948	0.859045950781058	0.797873373224563	0.990262117317871
breadthI	rs3131092	6	29076372	0.554945054945055	0.160756188267813	0.351264239526636	0.647203692278084	0.967247377893469
breadthI	rs41317435	6	29076417	0.0824175824175825	1.47159196812846	0.58850962273523	0.0124004059541083	0.495494614969321
breadthI	rs41317439	6	29076883	0.0769230769230769	1.53441879487622	0.592175803080644	0.00956546316179269	0.443008462157666
breadthI	rs3129097	6	29077353	0.554945054945055	0.160756188267813	0.351264239526636	0.647203692278084	0.967247377893469
breadthI	rs3130762	6	29077787	0.164835164835165	-1.0854488417707	0.378715508828967	0.00415520243879028	0.326025335566543
breadthI	rs3116838	6	29078151	0.164835164835165	-1.0854488417707	0.378715508828967	0.00415520243879028	0.326025335566543
breadthI	rs9393944	6	29078234	0.0934065934065934	0.407616657645393	0.516813023993192	0.43028032567914	0.951865559340499
breadthI	rs9380110	6	29078734	0.28021978021978	0.87975759159915	0.351506367002975	0.0123207766288865	0.495494614969321
breadthI	rs62407639	6	29078922	0.115384615384615	-1.23184421395079	0.457640143594636	0.00710822285074856	0.387129421830855
breadthI	rs3130763	6	29079156	0.521978021978022	0.199098457697569	0.324570096919968	0.539597302851032	0.962393830767366
breadthI	rs28757581	6	29080004	0.126373626373626	0.114162385394733	0.471475168746489	0.808672690434233	0.990262117317871
breadthI	rs3749977	6	29080344	0.28021978021978	0.87975759159915	0.351506367002975	0.0123207766288865	0.495494614969321
breadthI	rs3130764	6	29080349	0.164835164835165	-1.0854488417707	0.378715508828967	0.00415520243879028	0.326025335566543
breadthI	rs3130765	6	29080450	0.164835164835165	-1.0854488417707	0.378715508828967	0.00415520243879028	0.326025335566543
breadthI	rs6908651	6	29081042	0.28021978021978	0.87975759159915	0.351506367002975	0.0123207766288865	0.495494614969321
breadthI	rs3129106	6	29081161	0.0934065934065934	0.203658494514859	0.556885400539059	0.714581570908817	0.978160405427972
breadthI	rs17402039	6	29081510	0.0769230769230769	1.53441879487622	0.592175803080644	0.00956546316179269	0.443008462157666
breadthI	rs3129107	6	29081653	0.17032967032967	-0.997640596566884	0.381470269140991	0.00891618418148711	0.427816217117861
breadthI	rs115328582	6	29082222	0.115384615384615	-0.015427600486275	0.476089694936828	0.974149219343921	0.99646343418516
breadthI	rs9257498	6	29083365	0.554945054945055	0.160756188267813	0.351264239526636	0.647203692278084	0.967247377893469
breadthI	rs9257500	6	29083675	0.554945054945055	0.160756188267813	0.351264239526636	0.647203692278084	0.967247377893469
breadthI	rs9257501	6	29083996	0.164835164835165	-1.0854488417707	0.378715508828967	0.00415520243879028	0.326025335566543
breadthI	rs3129108	6	29084087	0.554945054945055	0.160756188267813	0.351264239526636	0.647203692278084	0.967247377893469
breadthI	rs3129109	6	29084232	0.554945054945055	0.160756188267813	0.351264239526636	0.647203692278084	0.967247377893469
breadthI	rs3129110	6	29085228	0.554945054945055	0.160756188267813	0.351264239526636	0.647203692278084	0.967247377893469
breadthI	rs3130766	6	29086829	0.521978021978022	0.199098457697569	0.324570096919968	0.539597302851032	0.962393830767366
breadthI	rs3130767	6	29087073	0.554945054945055	0.160756188267813	0.351264239526636	0.647203692278084	0.967247377893469
breadthI	rs76801685	6	29087917	0.0824175824175825	1.47159196812846	0.58850962273523	0.0124004059541083	0.495494614969321
breadthI	rs3130768	6	29088230	0.521978021978022	0.199098457697569	0.324570096919968	0.539597302851032	0.962393830767366
breadthI	chr6:29120501	6	29088278	0.104395604395604	0.317619450181354	0.51405754170798	0.53666268140043	0.962393830767366
breadthI	rs2064162	6	29088815	0.554945054945055	0.160756188267813	0.351264239526636	0.647203692278084	0.967247377893469
breadthI	rs1980462	6	29088925	0.0824175824175825	1.47159196812846	0.58850962273523	0.0124004059541083	0.495494614969321
breadthI	rs1980463	6	29088951	0.0824175824175825	1.47159196812846	0.58850962273523	0.0124004059541083	0.495494614969321
breadthI	rs2394519	6	29089231	0.554945054945055	0.160756188267813	0.351264239526636	0.647203692278084	0.967247377893469
breadthI	rs3129112	6	29090011	0.032967032967033	0.220001944750948	0.859045950781058	0.797873373224563	0.990262117317871
breadthI	rs3129113	6	29090251	0.164835164835165	-1.0854488417707	0.378715508828967	0.00415520243879028	0.326025335566543
breadthI	chr6:29122822	6	29090599	0.0824175824175825	1.47159196812846	0.58850962273523	0.0124004059541083	0.495494614969321
breadthI	chr6:29122845	6	29090622	0.0824175824175825	1.47159196812846	0.58850962273523	0.0124004059541083	0.495494614969321
breadthI	rs3116828	6	29090770	0.164835164835165	-1.0854488417707	0.378715508828967	0.00415520243879028	0.326025335566543
breadthI	rs376448220	6	29091851	0.0769230769230769	0.449840941870656	0.603024620628493	0.455682867288575	0.958961906253195
breadthI	rs6932333	6	29092498	0.0824175824175825	1.47159196812846	0.58850962273523	0.0124004059541083	0.495494614969321
breadthI	rs3116842	6	29093659	0.554945054945055	0.160756188267813	0.351264239526636	0.647203692278084	0.967247377893469
breadthI	rs3129117	6	29095121	0.164835164835165	-1.0854488417707	0.378715508828967	0.00415520243879028	0.326025335566543
breadthI	rs78313058	6	29095224	0.0824175824175825	1.47159196812846	0.58850962273523	0.0124004059541083	0.495494614969321
breadthI	rs9380111	6	29095234	0.28021978021978	0.87975759159915	0.351506367002975	0.0123207766288865	0.495494614969321
breadthI	rs3130773	6	29095908	0.032967032967033	0.220001944750948	0.859045950781058	0.797873373224563	0.990262117317871
breadthI	rs9295791	6	29096033	0.0934065934065934	0.407616657645393	0.516813023993192	0.43028032567914	0.951865559340499
breadthI	rs3130774	6	29096414	0.554945054945055	0.160756188267813	0.351264239526636	0.647203692278084	0.967247377893469
breadthI	rs3129118	6	29096849	0.164835164835165	-1.0854488417707	0.378715508828967	0.00415520243879028	0.326025335566543
breadthI	rs4713203	6	29096995	0.28021978021978	0.87975759159915	0.351506367002975	0.0123207766288865	0.495494614969321
breadthI	rs3116843	6	29097127	0.554945054945055	0.160756188267813	0.351264239526636	0.647203692278084	0.967247377893469
breadthI	rs9283885	6	29097247	0.28021978021978	0.87975759159915	0.351506367002975	0.0123207766288865	0.495494614969321
breadthI	rs9295793	6	29097769	0.197802197802198	0.280716118321952	0.403632429858924	0.486757899472796	0.961865786420625
breadthI	rs3116844	6	29097936	0.521978021978022	0.199098457697569	0.324570096919968	0.539597302851032	0.962393830767366
breadthI	rs3130775	6	29098369	0.554945054945055	0.160756188267813	0.351264239526636	0.647203692278084	0.967247377893469
breadthI	rs3130776	6	29098500	0.0384615384615384	-0.473805839647558	0.819795289628521	0.563293633739965	0.963558407121208
breadthI	rs3130777	6	29098796	0.032967032967033	0.220001944750948	0.859045950781058	0.797873373224563	0.990262117317871
breadthI	rs6930288	6	29098881	0.126373626373626	0.114162385394733	0.471475168746489	0.808672690434233	0.990262117317871
breadthI	rs80090088	6	29098882	0.0824175824175825	1.47159196812846	0.58850962273523	0.0124004059541083	0.495494614969321
breadthI	rs3130778	6	29099579	0.554945054945055	0.160756188267813	0.351264239526636	0.647203692278084	0.967247377893469
breadthI	rs7738990	6	29101121	0.0824175824175825	1.47159196812846	0.58850962273523	0.0124004059541083	0.495494614969321
breadthI	rs3129119	6	29102861	0.230769230769231	0.0479982396424433	0.38568531047632	0.900959596924773	0.991053622383014
breadthI	rs2223363	6	29104672	0.0824175824175825	1.47159196812846	0.58850962273523	0.0124004059541083	0.495494614969321
breadthI	rs9295794	6	29104935	0.0934065934065934	0.407616657645393	0.516813023993192	0.43028032567914	0.951865559340499
breadthI	rs17343049	6	29107654	0.0824175824175825	1.47159196812846	0.58850962273523	0.0124004059541083	0.495494614969321
breadthI	rs9393945	6	29108291	0.0934065934065934	0.407616657645393	0.516813023993192	0.43028032567914	0.951865559340499
[truncated: 269,675 more rows]
