# Supplementary material for: The genetic basis of the immune response to SARS-CoV-2 infection and vaccination in the Italian municipality of Vo’
Source: Front Immunol. 2026 Mar 6;17:1718158. doi: 10.3389/fimmu.2026.1718158 (PMC13002426; doi:10.3389/fimmu.2026.1718158)
Supplement: Supplementary file 1 [file DataSheet1.zip › Supplementary_materials/Supplementary_data.xlsx]

## Sheet: Legend
Suppl_Data_1	MHC variants associated with the change in Class I TCR breadth and depth between May and November 2020, in SARS-Cov-2 positive individuals
	rsid	Variant id as reported by TAPAS
	trait	TCR trait
	chr	chromosome (always 6)
	pos	variant coordinate in hg19, as reported by TAPAS
	MAC	minor allele count
	beta	effect size of alternate allele, from GENESIS
	SE	standard error on beta, from GENESIS
	P	P-value, from GENESIS
	FDR	false discovery rate, computed across all traits examined
	block	linkage disequilibrium block
Suppl_Data_2	MHC variants associated with significant interaction between genotype and vaccine status in the regression of the change in TCR breadth/depth between November 2020 and June 2021
	rsid	Variant id as reported by TAPAS
	trait	TCR trait
	chr	chromosome (always 6)
	pos	variant coordinate in hg19, as reported by TAPAS
	MAC	minor allele count
	beta	effect size of GxE interaction, from GENESIS
	SE	standard error on beta, from GENESIS
	P	P-value, from GENESIS
	FDR	false discovery rate, computed across all traits examined
Suppl_Data_3	Variants and weights used in the MHC-wide polygenic risk score for the interaction between genotype and vaccination status
	rsid	Variant id as reported by TAPAS
	weight	Weight that multiplies the variant dosage in the polygenic score
Suppl_Data_4	Concordance between TAPAS imputation and whole genome sequencing
	rsid	Variant id as reported by TAPAS
	concordant_fraction	Fraction of individuals for whom the genotype imputed by TAPAS is the same as that called from WGS
Suppl_Data_5	PDB codes of HLA structures used in the structural alignment of Figure 6 and Supplemental Fig. 2
Suppl_Data_6	Complete summary statistics for pre/vaccination T cell response dynamics (Provided as separate .csv file)
	trait	trait analyzed (breadth = total breadth, breadthI = breadth for class I epitopes, breadthII = breadth for class II epitopes, and same for depth, depthI, depthII)
	rsid	Variant id as reported by TAPAS
	chr	chromosome
	pos	position (hg19)
	freq	allele frequency - refres to the alternate allele for SNPs, to the indicated allele for HLA alleles and aminoacids
	beta	effect of the alternate allele for SNPs, or of the indicated allele for HLA and aminoacids, on the trait
	SE	standard error on beta
	P	P-value
	FDR	false discovery rate
Suppl_Data_7	Complete summary statistics for T cell response to vaccination - all subjects (Provided as separate .csv file)
	trait	trait analyzed (breadth = total breadth, breadthI = breadth for class I epitopes, breadthII = breadth for class II epitopes, and same for depth, depthI, depthII)
	rsid	Variant id as reported by TAPAS
	chr	chromosome
	pos	position (hg19)
	freq	allele frequency - refres to the alternate allele for SNPs, to the indicated allele for HLA alleles and aminoacids
	beta	interaction effect of the vaccination status with the alternate allele for SNPs, or of the indicated allele for HLA and aminoacids, on the trait
	SE	standard error on beta
	P	P-value
	FDR	false discovery rate
Suppl_Data_8	Complete summary statistics for T cell response to vaccination - positive subjects (Provided as separate .csv file)
	fields as in Suppl_data_7
Suppl_Data_9	Complete summary statistics for T cell response to vaccination - negative subjects (Provided as separate .csv file)
	fields as in Suppl_data_7

## Sheet: Suppl_Data_1
rsid	trait	chr	pos (hg19)	MAC	beta	SE	P	FDR	block
rs3095268	breadthI_2011to2005	6	29606761	12	-1.65022	0.331734	6.54067e-07	0.02973	1
rs1611581	breadthI_2011to2005	6	29850827	22	-1.12033	0.259365	1.56371e-05	0.02973	2
AA_A_67_29910732_exon2_V	breadthI_2011to2005	6	29910796	13	1.37867	0.321836	1.83759e-05	0.02973	1
SNPS_A_2769_29913099_intron7_C	breadthI_2011to2005	6	29913099	13	1.37867	0.321836	1.83759e-05	0.02973	1
SNPS_A_401_29910731_exon2_G	breadthI_2011to2005	6	29910794	13	1.37867	0.321836	1.83759e-05	0.02973	1
AA_A_150_29911222_exon3	breadthI_2011to2005	6	29911222	13	-1.37867	0.321836	1.83759e-05	0.02973	1
AA_A_156_29911240_exon3_R	breadthI_2011to2005	6	29911245	13	-1.37867	0.321836	1.83759e-05	0.02973	1
AA_A_158_29911246_exon3	breadthI_2011to2005	6	29911246	13	-1.37867	0.321836	1.83759e-05	0.02973	1
AA_A_44_29910663_exon2	breadthI_2011to2005	6	29910663	13	-1.37867	0.321836	1.83759e-05	0.02973	1
AA_A_67_29910732_exon2_M	breadthI_2011to2005	6	29910795	13	-1.37867	0.321836	1.83759e-05	0.02973	1
HLA_A*01	breadthI_2011to2005	6	29910247	13	-1.37867	0.321836	1.83759e-05	0.02973	1
HLA_A*01:01:01:01	breadthI_2011to2005	6	29910248	13	-1.37867	0.321836	1.83759e-05	0.02973	1
rs1061815	breadthI_2011to2005	6	29913374	13	-1.37867	0.321836	1.83759e-05	0.02973	1
rs150961114	breadthI_2011to2005	6	29832723	13	-1.37867	0.321836	1.83759e-05	0.02973	1
rs1611630	breadthI_2011to2005	6	29834805	13	-1.37867	0.321836	1.83759e-05	0.02973	1
rs1611635	breadthI_2011to2005	6	29836463	13	-1.37867	0.321836	1.83759e-05	0.02973	1
rs1611645	breadthI_2011to2005	6	29839672	13	-1.37867	0.321836	1.83759e-05	0.02973	1
rs1611647	breadthI_2011to2005	6	29840156	13	-1.37867	0.321836	1.83759e-05	0.02973	1
rs1611663	breadthI_2011to2005	6	29824771	13	-1.37867	0.321836	1.83759e-05	0.02973	1
rs1611673	breadthI_2011to2005	6	29825415	13	-1.37867	0.321836	1.83759e-05	0.02973	1
rs1611678	breadthI_2011to2005	6	29825510	13	-1.37867	0.321836	1.83759e-05	0.02973	1
rs1611689	breadthI_2011to2005	6	29826726	13	-1.37867	0.321836	1.83759e-05	0.02973	1
rs1611691	breadthI_2011to2005	6	29826907	13	-1.37867	0.321836	1.83759e-05	0.02973	1
rs1611694	breadthI_2011to2005	6	29827149	13	-1.37867	0.321836	1.83759e-05	0.02973	1
rs1611695	breadthI_2011to2005	6	29827332	13	-1.37867	0.321836	1.83759e-05	0.02973	1
rs1611698	breadthI_2011to2005	6	29827597	13	-1.37867	0.321836	1.83759e-05	0.02973	1
rs1611701	breadthI_2011to2005	6	29827956	13	-1.37867	0.321836	1.83759e-05	0.02973	1
rs1611703	breadthI_2011to2005	6	29828435	13	-1.37867	0.321836	1.83759e-05	0.02973	1
rs1611706	breadthI_2011to2005	6	29828622	13	-1.37867	0.321836	1.83759e-05	0.02973	1
rs1611714	breadthI_2011to2005	6	29829407	13	-1.37867	0.321836	1.83759e-05	0.02973	1
rs1611716	breadthI_2011to2005	6	29829514	13	-1.37867	0.321836	1.83759e-05	0.02973	1
rs1611718	breadthI_2011to2005	6	29829592	13	-1.37867	0.321836	1.83759e-05	0.02973	1
rs1611721	breadthI_2011to2005	6	29830209	13	-1.37867	0.321836	1.83759e-05	0.02973	1
rs1611725	breadthI_2011to2005	6	29830670	13	-1.37867	0.321836	1.83759e-05	0.02973	1
rs1611727	breadthI_2011to2005	6	29830725	13	-1.37867	0.321836	1.83759e-05	0.02973	1
rs1611736	breadthI_2011to2005	6	29831418	13	-1.37867	0.321836	1.83759e-05	0.02973	1
rs1611738	breadthI_2011to2005	6	29831706	13	-1.37867	0.321836	1.83759e-05	0.02973	1
rs1611740	breadthI_2011to2005	6	29831814	13	-1.37867	0.321836	1.83759e-05	0.02973	1
rs1611744	breadthI_2011to2005	6	29832479	13	-1.37867	0.321836	1.83759e-05	0.02973	1
rs1611745	breadthI_2011to2005	6	29832516	13	-1.37867	0.321836	1.83759e-05	0.02973	1
rs1611746	breadthI_2011to2005	6	29832692	13	-1.37867	0.321836	1.83759e-05	0.02973	1
rs1612063	breadthI_2011to2005	6	29920954	13	-1.37867	0.321836	1.83759e-05	0.02973	1
rs1621510	breadthI_2011to2005	6	29920272	13	-1.37867	0.321836	1.83759e-05	0.02973	1
rs1632878	breadthI_2011to2005	6	29918059	13	-1.37867	0.321836	1.83759e-05	0.02973	1
rs1632890	breadthI_2011to2005	6	29908676	13	-1.37867	0.321836	1.83759e-05	0.02973	1
rs1655899	breadthI_2011to2005	6	29916203	13	-1.37867	0.321836	1.83759e-05	0.02973	1
rs1655905	breadthI_2011to2005	6	29918022	13	-1.37867	0.321836	1.83759e-05	0.02973	1
rs2508036	breadthI_2011to2005	6	29923008	13	-1.37867	0.321836	1.83759e-05	0.02973	1
rs2508049	breadthI_2011to2005	6	29823883	13	-1.37867	0.321836	1.83759e-05	0.02973	1
rs2508052	breadthI_2011to2005	6	29820002	13	-1.37867	0.321836	1.83759e-05	0.02973	1
rs2517855	breadthI_2011to2005	6	29823164	13	-1.37867	0.321836	1.83759e-05	0.02973	1
rs2517856	breadthI_2011to2005	6	29822659	13	-1.37867	0.321836	1.83759e-05	0.02973	1
rs2517857	breadthI_2011to2005	6	29822649	13	-1.37867	0.321836	1.83759e-05	0.02973	1
rs2517862	breadthI_2011to2005	6	29821937	13	-1.37867	0.321836	1.83759e-05	0.02973	1
rs2517866	breadthI_2011to2005	6	29821032	13	-1.37867	0.321836	1.83759e-05	0.02973	1
rs2523761	breadthI_2011to2005	6	29818726	13	-1.37867	0.321836	1.83759e-05	0.02973	1
rs2571384	breadthI_2011to2005	6	29914696	13	-1.37867	0.321836	1.83759e-05	0.02973	1
rs2571420	breadthI_2011to2005	6	29909021	13	-1.37867	0.321836	1.83759e-05	0.02973	1
rs2734961	breadthI_2011to2005	6	29849380	13	-1.37867	0.321836	1.83759e-05	0.02973	1
rs2734963	breadthI_2011to2005	6	29842545	13	-1.37867	0.321836	1.83759e-05	0.02973	1
rs2734970	breadthI_2011to2005	6	29834472	13	-1.37867	0.321836	1.83759e-05	0.02973	1
rs2734977	breadthI_2011to2005	6	29832840	13	-1.37867	0.321836	1.83759e-05	0.02973	1
rs2734983	breadthI_2011to2005	6	29820951	13	-1.37867	0.321836	1.83759e-05	0.02973	1
rs2734986	breadthI_2011to2005	6	29818568	13	-1.37867	0.321836	1.83759e-05	0.02973	1
rs2844822	breadthI_2011to2005	6	29836647	13	-1.37867	0.321836	1.83759e-05	0.02973	1
rs3094176	breadthI_2011to2005	6	29821270	13	-1.37867	0.321836	1.83759e-05	0.02973	1
rs3132686	breadthI_2011to2005	6	29913137	13	-1.37867	0.321836	1.83759e-05	0.02973	1
rs3873261	breadthI_2011to2005	6	29818705	13	-1.37867	0.321836	1.83759e-05	0.02973	1
rs401241	breadthI_2011to2005	6	29906815	13	-1.37867	0.321836	1.83759e-05	0.02973	1
rs429511	breadthI_2011to2005	6	29924831	13	-1.37867	0.321836	1.83759e-05	0.02973	1
rs439935	breadthI_2011to2005	6	29907961	13	-1.37867	0.321836	1.83759e-05	0.02973	1
rs447926	breadthI_2011to2005	6	29850381	13	-1.37867	0.321836	1.83759e-05	0.02973	1
rs5013089	breadthI_2011to2005	6	29820448	13	-1.37867	0.321836	1.83759e-05	0.02973	1
rs885932	breadthI_2011to2005	6	29837507	13	-1.37867	0.321836	1.83759e-05	0.02973	1
rs885933	breadthI_2011to2005	6	29837158	13	-1.37867	0.321836	1.83759e-05	0.02973	1
rs9258608	breadthI_2011to2005	6	29820182	13	-1.37867	0.321836	1.83759e-05	0.02973	1
rs9258609	breadthI_2011to2005	6	29820197	13	-1.37867	0.321836	1.83759e-05	0.02973	1
rs9258636	breadthI_2011to2005	6	29821837	13	-1.37867	0.321836	1.83759e-05	0.02973	1
rs9258642	breadthI_2011to2005	6	29822070	13	-1.37867	0.321836	1.83759e-05	0.02973	1
rs9258652	breadthI_2011to2005	6	29822415	13	-1.37867	0.321836	1.83759e-05	0.02973	1
rs9258685	breadthI_2011to2005	6	29824183	13	-1.37867	0.321836	1.83759e-05	0.02973	1
rs9260628	breadthI_2011to2005	6	29923227	13	-1.37867	0.321836	1.83759e-05	0.02973	1
rs9260629	breadthI_2011to2005	6	29923239	13	-1.37867	0.321836	1.83759e-05	0.02973	1
SNPS_A_2769_29913099_intron7_T	breadthI_2011to2005	6	29913102	13	-1.37867	0.321836	1.83759e-05	0.02973	1
SNPS_A_2808_29913138_intron7	breadthI_2011to2005	6	29913138	13	-1.37867	0.321836	1.83759e-05	0.02973	1
SNPS_A_333_29910663_exon2	breadthI_2011to2005	6	29910664	13	-1.37867	0.321836	1.83759e-05	0.02973	1
SNPS_A_401_29910731_exon2_A	breadthI_2011to2005	6	29910793	13	-1.37867	0.321836	1.83759e-05	0.02973	1
SNPS_A_580_29910910_intron2	breadthI_2011to2005	6	29910910	13	-1.37867	0.321836	1.83759e-05	0.02973	1
SNPS_A_593_29910923_intron2_T	breadthI_2011to2005	6	29910925	13	-1.37867	0.321836	1.83759e-05	0.02973	1
SNPS_A_892_29911222_exon3	breadthI_2011to2005	6	29911223	13	-1.37867	0.321836	1.83759e-05	0.02973	1
SNPS_A_916_29911246_exon3	breadthI_2011to2005	6	29911278	13	-1.37867	0.321836	1.83759e-05	0.02973	1
rs3095268	depthI_2011to2005	6	29606761	12	-1.5099	0.332251	5.50743e-06	0.02973	1
AA_A_67_29910732_exon2_V	depthI_2011to2005	6	29910796	13	1.40809	0.322326	1.25077e-05	0.02973	1
SNPS_A_2769_29913099_intron7_C	depthI_2011to2005	6	29913099	13	1.40809	0.322326	1.25077e-05	0.02973	1
SNPS_A_401_29910731_exon2_G	depthI_2011to2005	6	29910794	13	1.40809	0.322326	1.25077e-05	0.02973	1
AA_A_150_29911222_exon3	depthI_2011to2005	6	29911222	13	-1.40809	0.322326	1.25077e-05	0.02973	1
AA_A_156_29911240_exon3_R	depthI_2011to2005	6	29911245	13	-1.40809	0.322326	1.25077e-05	0.02973	1
AA_A_158_29911246_exon3	depthI_2011to2005	6	29911246	13	-1.40809	0.322326	1.25077e-05	0.02973	1
AA_A_44_29910663_exon2	depthI_2011to2005	6	29910663	13	-1.40809	0.322326	1.25077e-05	0.02973	1
AA_A_67_29910732_exon2_M	depthI_2011to2005	6	29910795	13	-1.40809	0.322326	1.25077e-05	0.02973	1
HLA_A*01	depthI_2011to2005	6	29910247	13	-1.40809	0.322326	1.25077e-05	0.02973	1
HLA_A*01:01:01:01	depthI_2011to2005	6	29910248	13	-1.40809	0.322326	1.25077e-05	0.02973	1
rs1061815	depthI_2011to2005	6	29913374	13	-1.40809	0.322326	1.25077e-05	0.02973	1
rs150961114	depthI_2011to2005	6	29832723	13	-1.40809	0.322326	1.25077e-05	0.02973	1
rs1611630	depthI_2011to2005	6	29834805	13	-1.40809	0.322326	1.25077e-05	0.02973	1
rs1611635	depthI_2011to2005	6	29836463	13	-1.40809	0.322326	1.25077e-05	0.02973	1
rs1611645	depthI_2011to2005	6	29839672	13	-1.40809	0.322326	1.25077e-05	0.02973	1
rs1611647	depthI_2011to2005	6	29840156	13	-1.40809	0.322326	1.25077e-05	0.02973	1
rs1611663	depthI_2011to2005	6	29824771	13	-1.40809	0.322326	1.25077e-05	0.02973	1
rs1611673	depthI_2011to2005	6	29825415	13	-1.40809	0.322326	1.25077e-05	0.02973	1
rs1611678	depthI_2011to2005	6	29825510	13	-1.40809	0.322326	1.25077e-05	0.02973	1
rs1611689	depthI_2011to2005	6	29826726	13	-1.40809	0.322326	1.25077e-05	0.02973	1
rs1611691	depthI_2011to2005	6	29826907	13	-1.40809	0.322326	1.25077e-05	0.02973	1
rs1611694	depthI_2011to2005	6	29827149	13	-1.40809	0.322326	1.25077e-05	0.02973	1
rs1611695	depthI_2011to2005	6	29827332	13	-1.40809	0.322326	1.25077e-05	0.02973	1
rs1611698	depthI_2011to2005	6	29827597	13	-1.40809	0.322326	1.25077e-05	0.02973	1
rs1611701	depthI_2011to2005	6	29827956	13	-1.40809	0.322326	1.25077e-05	0.02973	1
rs1611703	depthI_2011to2005	6	29828435	13	-1.40809	0.322326	1.25077e-05	0.02973	1
rs1611706	depthI_2011to2005	6	29828622	13	-1.40809	0.322326	1.25077e-05	0.02973	1
rs1611714	depthI_2011to2005	6	29829407	13	-1.40809	0.322326	1.25077e-05	0.02973	1
rs1611716	depthI_2011to2005	6	29829514	13	-1.40809	0.322326	1.25077e-05	0.02973	1
rs1611718	depthI_2011to2005	6	29829592	13	-1.40809	0.322326	1.25077e-05	0.02973	1
rs1611721	depthI_2011to2005	6	29830209	13	-1.40809	0.322326	1.25077e-05	0.02973	1
rs1611725	depthI_2011to2005	6	29830670	13	-1.40809	0.322326	1.25077e-05	0.02973	1
rs1611727	depthI_2011to2005	6	29830725	13	-1.40809	0.322326	1.25077e-05	0.02973	1
rs1611736	depthI_2011to2005	6	29831418	13	-1.40809	0.322326	1.25077e-05	0.02973	1
rs1611738	depthI_2011to2005	6	29831706	13	-1.40809	0.322326	1.25077e-05	0.02973	1
rs1611740	depthI_2011to2005	6	29831814	13	-1.40809	0.322326	1.25077e-05	0.02973	1
rs1611744	depthI_2011to2005	6	29832479	13	-1.40809	0.322326	1.25077e-05	0.02973	1
rs1611745	depthI_2011to2005	6	29832516	13	-1.40809	0.322326	1.25077e-05	0.02973	1
rs1611746	depthI_2011to2005	6	29832692	13	-1.40809	0.322326	1.25077e-05	0.02973	1
rs1612063	depthI_2011to2005	6	29920954	13	-1.40809	0.322326	1.25077e-05	0.02973	1
rs1621510	depthI_2011to2005	6	29920272	13	-1.40809	0.322326	1.25077e-05	0.02973	1
rs1632878	depthI_2011to2005	6	29918059	13	-1.40809	0.322326	1.25077e-05	0.02973	1
rs1632890	depthI_2011to2005	6	29908676	13	-1.40809	0.322326	1.25077e-05	0.02973	1
rs1655899	depthI_2011to2005	6	29916203	13	-1.40809	0.322326	1.25077e-05	0.02973	1
rs1655905	depthI_2011to2005	6	29918022	13	-1.40809	0.322326	1.25077e-05	0.02973	1
rs2508036	depthI_2011to2005	6	29923008	13	-1.40809	0.322326	1.25077e-05	0.02973	1
rs2508049	depthI_2011to2005	6	29823883	13	-1.40809	0.322326	1.25077e-05	0.02973	1
rs2508052	depthI_2011to2005	6	29820002	13	-1.40809	0.322326	1.25077e-05	0.02973	1
rs2517855	depthI_2011to2005	6	29823164	13	-1.40809	0.322326	1.25077e-05	0.02973	1
rs2517856	depthI_2011to2005	6	29822659	13	-1.40809	0.322326	1.25077e-05	0.02973	1
rs2517857	depthI_2011to2005	6	29822649	13	-1.40809	0.322326	1.25077e-05	0.02973	1
rs2517862	depthI_2011to2005	6	29821937	13	-1.40809	0.322326	1.25077e-05	0.02973	1
rs2517866	depthI_2011to2005	6	29821032	13	-1.40809	0.322326	1.25077e-05	0.02973	1
rs2523761	depthI_2011to2005	6	29818726	13	-1.40809	0.322326	1.25077e-05	0.02973	1
rs2571384	depthI_2011to2005	6	29914696	13	-1.40809	0.322326	1.25077e-05	0.02973	1
rs2571420	depthI_2011to2005	6	29909021	13	-1.40809	0.322326	1.25077e-05	0.02973	1
rs2734961	depthI_2011to2005	6	29849380	13	-1.40809	0.322326	1.25077e-05	0.02973	1
rs2734963	depthI_2011to2005	6	29842545	13	-1.40809	0.322326	1.25077e-05	0.02973	1
rs2734970	depthI_2011to2005	6	29834472	13	-1.40809	0.322326	1.25077e-05	0.02973	1
rs2734977	depthI_2011to2005	6	29832840	13	-1.40809	0.322326	1.25077e-05	0.02973	1
rs2734983	depthI_2011to2005	6	29820951	13	-1.40809	0.322326	1.25077e-05	0.02973	1
rs2734986	depthI_2011to2005	6	29818568	13	-1.40809	0.322326	1.25077e-05	0.02973	1
rs2844822	depthI_2011to2005	6	29836647	13	-1.40809	0.322326	1.25077e-05	0.02973	1
rs3094176	depthI_2011to2005	6	29821270	13	-1.40809	0.322326	1.25077e-05	0.02973	1
rs3132686	depthI_2011to2005	6	29913137	13	-1.40809	0.322326	1.25077e-05	0.02973	1
rs3873261	depthI_2011to2005	6	29818705	13	-1.40809	0.322326	1.25077e-05	0.02973	1
rs401241	depthI_2011to2005	6	29906815	13	-1.40809	0.322326	1.25077e-05	0.02973	1
rs429511	depthI_2011to2005	6	29924831	13	-1.40809	0.322326	1.25077e-05	0.02973	1
rs439935	depthI_2011to2005	6	29907961	13	-1.40809	0.322326	1.25077e-05	0.02973	1
rs447926	depthI_2011to2005	6	29850381	13	-1.40809	0.322326	1.25077e-05	0.02973	1
rs5013089	depthI_2011to2005	6	29820448	13	-1.40809	0.322326	1.25077e-05	0.02973	1
rs885932	depthI_2011to2005	6	29837507	13	-1.40809	0.322326	1.25077e-05	0.02973	1
rs885933	depthI_2011to2005	6	29837158	13	-1.40809	0.322326	1.25077e-05	0.02973	1
rs9258608	depthI_2011to2005	6	29820182	13	-1.40809	0.322326	1.25077e-05	0.02973	1
rs9258609	depthI_2011to2005	6	29820197	13	-1.40809	0.322326	1.25077e-05	0.02973	1
rs9258636	depthI_2011to2005	6	29821837	13	-1.40809	0.322326	1.25077e-05	0.02973	1
rs9258642	depthI_2011to2005	6	29822070	13	-1.40809	0.322326	1.25077e-05	0.02973	1
rs9258652	depthI_2011to2005	6	29822415	13	-1.40809	0.322326	1.25077e-05	0.02973	1
rs9258685	depthI_2011to2005	6	29824183	13	-1.40809	0.322326	1.25077e-05	0.02973	1
rs9260628	depthI_2011to2005	6	29923227	13	-1.40809	0.322326	1.25077e-05	0.02973	1
rs9260629	depthI_2011to2005	6	29923239	13	-1.40809	0.322326	1.25077e-05	0.02973	1
SNPS_A_2769_29913099_intron7_T	depthI_2011to2005	6	29913102	13	-1.40809	0.322326	1.25077e-05	0.02973	1
SNPS_A_2808_29913138_intron7	depthI_2011to2005	6	29913138	13	-1.40809	0.322326	1.25077e-05	0.02973	1
SNPS_A_333_29910663_exon2	depthI_2011to2005	6	29910664	13	-1.40809	0.322326	1.25077e-05	0.02973	1
SNPS_A_401_29910731_exon2_A	depthI_2011to2005	6	29910793	13	-1.40809	0.322326	1.25077e-05	0.02973	1
SNPS_A_580_29910910_intron2	depthI_2011to2005	6	29910910	13	-1.40809	0.322326	1.25077e-05	0.02973	1
SNPS_A_593_29910923_intron2_T	depthI_2011to2005	6	29910925	13	-1.40809	0.322326	1.25077e-05	0.02973	1
SNPS_A_892_29911222_exon3	depthI_2011to2005	6	29911223	13	-1.40809	0.322326	1.25077e-05	0.02973	1
SNPS_A_916_29911246_exon3	depthI_2011to2005	6	29911278	13	-1.40809	0.322326	1.25077e-05	0.02973	1
rs114882073	depthI_2011to2005	6	29659591	8	-1.7172	0.399389	1.71128e-05	0.02973	1
rs115938232	depthI_2011to2005	6	29725013	8	-1.7172	0.399389	1.71128e-05	0.02973	1
rs28986291	depthI_2011to2005	6	29536465	8	-1.7172	0.399389	1.71128e-05	0.02973	1
rs28986295	depthI_2011to2005	6	29542806	8	-1.7172	0.399389	1.71128e-05	0.02973	1
rs28986299	depthI_2011to2005	6	29548662	8	-1.7172	0.399389	1.71128e-05	0.02973	1
rs28986308	depthI_2011to2005	6	29568068	8	-1.7172	0.399389	1.71128e-05	0.02973	1
rs3828923	depthI_2011to2005	6	29590715	8	-1.7172	0.399389	1.71128e-05	0.02973	1
rs41291758	depthI_2011to2005	6	29584663	8	-1.7172	0.399389	1.71128e-05	0.02973	1
rs41291774	depthI_2011to2005	6	29632198	8	-1.7172	0.399389	1.71128e-05	0.02973	1

## Sheet: Suppl_Data_2
rsid	concordant_fraction
chr6_29913374_C_G	0.992647
chr6_29659591_C_T	1
chr6_29725013_A_G	0.981618
chr6_29832723_C_G	1
chr6_29834805_A_G	0.985075
chr6_29836463_C_T	0.940711
chr6_29839672_T_C	0.973881
chr6_29840156_G_A	0.894009
chr6_29825415_A_G	0.99635
chr6_29825510_A_G	0.989051
chr6_29826726_T_A	0.992727
chr6_29826907_G_A	1
chr6_29827149_C_T	1
chr6_29827332_C_T	1
chr6_29827597_G_T	0.981413
chr6_29827956_C_T	0.977695
chr6_29828435_A_G	0.981203
chr6_29828622_A_G	0.973585
chr6_29829407_G_A	0.988722
chr6_29829514_G_A	0.973881
chr6_29829592_C_A	0.981413
chr6_29830209_A_G	0.992647
chr6_29830670_G_A	1
chr6_29830725_G_A	1
chr6_29831418_C_G	1
chr6_29831706_C_A	1
chr6_29831814_G_A	1
chr6_29832479_T_C	1
chr6_29832516_C_T	1
chr6_29832692_C_T	1
chr6_29920954_G_A	0.96063
chr6_29920272_T_A	0.900433
chr6_29918059_C_T	0.91358
chr6_29916203_G_C	0.964567
chr6_29918022_C_T	0.909465
chr6_29823883_A_G	0.977778
chr6_29820002_C_A	0.992674
chr6_29823164_G_A	0.981343
chr6_29822659_G_A	0.985294
chr6_29822649_C_T	0.98893
chr6_29821937_C_T	0.992509
chr6_29821032_C_T	1
chr6_29818726_A_G	0.99635
chr6_29909021_C_G	1
chr6_29834472_C_T	0.99262
chr6_29820951_T_A	0.99262
chr6_29818568_T_C	1
chr6_29836647_G_C	0.94186
chr6_29536465_C_T	0.960938
chr6_29542806_T_A	1
chr6_29548662_G_A	0.992218
chr6_29568068_A_G	0.988372
chr6_29821270_G_A	0.996296
chr6_29606761_G_A	0.99635
chr6_29913137_A_G	0.98893
chr6_29590715_C_T	0.992593
chr6_29818705_A_G	1
chr6_29906815_T_C	0.992674
chr6_29632198_G_A	0.992701
chr6_29924831_T_C	0.996364
chr6_29907961_G_C	0.992701
chr6_29850381_T_G	0.909091
chr6_29820448_G_A	0.992701
chr6_29837507_G_A	0.912863
chr6_29837158_C_T	0.939271
chr6_29820182_A_G	0.992674
chr6_29820197_A_G	0.996337
chr6_29821837_C_T	0.988806
chr6_29822070_C_T	0.992509
chr6_29822415_C_G	0.985294
chr6_29824183_T_C	0.98524
chr6_29913266_G_T	0.934307
chr6_28891458_T_C	0.985294
chr6_33865343_G_T	0.966418
chr6_29638434_A_G	0.985185
chr6_29913430_C_T	0.99262
chr6_29786346_C_T	0.991736
chr6_29798083_C_T	1
chr6_29620775_G_A	1
chr6_29819602_C_T	0.99631
chr6_29693726_G_T	1
chr6_29680714_C_T	0.973684
chr6_29786335_C_T	0.987654
chr6_29813430_C_T	0.981273
chr6_29791992_C_T	0.988636
chr6_29919670_T_C	0.985075
chr6_29812896_G_A	0.977099
chr6_29927014_A_C	0.985185
chr6_29786352_G_A	0.983673
chr6_29926389_G_A	0.99262
chr6_29926415_C_A	0.996324
chr6_28878112_T_A	0.974453
chr6_29678109_T_C	1
chr6_29813489_C_T	0.977444
chr6_29784769_T_C	0.981343
chr6_29928557_G_A	0.977876
chr6_29645532_A_G	1
chr6_29677746_T_C	1
chr6_29907486_A_G	1
chr6_29832497_G_A	1
chr6_29811819_A_G	0.988679
chr6_29925281_C_G	1
chr6_29622220_C_G	0.996337
chr6_29608694_T_C	0.989051
chr6_28900499_C_T	0.981685
chr6_29819554_T_C	1
chr6_29691019_G_A	0.99635
chr6_29659400_C_G	1
chr6_29622760_G_A	1
chr6_29830777_A_G	1
chr6_29711334_C_T	0.988971
chr6_29916368_G_T	0.916
chr6_29909219_T_C	0.967033
chr6_29909217_T_G	0.967033
chr6_29913947_T_C	0.973077
chr6_29920410_C_T	0.890756
chr6_29908189_C_T	1
chr6_29621007_A_G	0.992701
chr6_29762178_C_T	0.996337
chr6_29803730_C_G	0.991903
chr6_29804176_A_G	0.987952
chr6_29811709_C_T	0.984848
chr6_29823191_C_A	0.992565
chr6_29829450_C_G	0.988722
chr6_29785662_G_T	0.97992
chr6_29785671_C_T	0.979839
chr6_29785958_C_G	0.972112
chr6_29802971_T_C	0.988417
chr6_29802978_A_C	0.988417
chr6_29803341_C_G	0.984674
chr6_29803382_T_C	0.98062
chr6_29820977_C_T	0.992647
chr6_29821221_G_A	0.989051
chr6_29821683_G_A	0.996296
chr6_29929324_T_C	0.967136
chr6_29935997_A_C	0.963855
chr6_29936106_A_C	0.987705
chr6_29938736_C_T	0.98062
chr6_29672819_C_T	0.992509
chr6_29682059_G_A	0.968254
chr6_29682103_A_G	0.97561
chr6_29785827_A_C	0.992157
chr6_29785828_G_A	0.992157
chr6_29786057_G_T	0.968254
chr6_29786214_C_T	0.975709
chr6_29803114_G_C	0.98062
chr6_29803523_C_G	0.988462
chr6_29821018_G_T	0.996324
chr6_29821439_C_T	0.992593
chr6_29828316_G_A	0.996241
chr6_29938293_A_T	0.977273
chr6_29563067_T_G	0.969349
chr6_29690291_T_G	0.948819
chr6_29640039_G_A	0.992701
chr6_29715154_C_T	1
chr6_29571545_A_G	1
chr6_29661302_G_A	1
chr6_29661272_A_G	1
chr6_29661175_A_G	1
chr6_28881660_T_C	0.963235
chr6_28872742_C_T	0.947368
chr6_28867755_A_G	0.974359
chr6_29821384_A_T	0.988722
chr6_29570841_A_G	1
chr6_29711854_A_G	0.99262
chr6_29720119_G_C	1
chr6_29756800_C_T	0.969925
chr6_29940786_A_T	0.992647
chr6_29819813_G_A	1
chr6_29820034_T_C	0.988971
chr6_29915102_G_A	0.924303
chr6_29823800_G_T	0.97786
chr6_29822571_G_A	0.985294
chr6_29822521_A_G	0.99631
chr6_29821982_C_T	0.985075
chr6_29819338_C_A	1
chr6_29819325_C_T	1
chr6_29818744_C_A	0.99635
chr6_29718224_C_G	0.99635
chr6_29718165_T_C	0.99635
chr6_29708417_C_G	0.965649
chr6_29704833_T_C	0.884058
chr6_29713926_G_A	0.985401
chr6_29699498_C_T	0.902222
chr6_29721305_C_G	0.992727
chr6_29819198_A_G	0.996337
chr6_29819093_A_G	0.99635
chr6_29818841_G_A	0.99635
chr6_29818716_A_G	0.996364
chr6_29914104_G_A	0.939163
chr6_29913956_C_T	0.942966
chr6_29639862_A_G	0.996364
chr6_29636822_T_C	0.985401
chr6_29636409_T_G	0.953846
chr6_29914767_T_C	0.930769
chr6_29821896_G_A	0.98524
chr6_29821692_G_A	0.988889
chr6_29820831_T_C	0.996324
chr6_29818662_T_C	0.996364
chr6_29817995_G_A	1
chr6_29698031_G_C	0.848889
chr6_29720853_A_C	0.992674
chr6_29709286_C_T	0.985185
chr6_29646790_C_T	0.99635
chr6_29654943_T_C	0.969349
chr6_29655202_G_A	0.992565
chr6_29641687_A_G	1
chr6_29816041_G_A	0.988971
chr6_29563858_A_G	0.988764
chr6_29943832_T_C	1
chr6_29566082_T_C	0.99262
chr6_29913806_C_A	0.935606
chr6_29611431_C_T	0.974074
chr6_29611229_C_G	0.984674
chr6_29623594_T_C	1
chr6_29575003_G_A	0.973978
chr6_29649632_G_T	0.99635
chr6_29822955_G_A	0.988764
chr6_29653803_C_T	0.965649
chr6_29660940_A_G	0.996337
chr6_29820670_T_C	0.981618
chr6_29909797_C_T	1
chr6_29655503_G_A	0.992701
chr6_29666623_C_A	0.978102
chr6_29664312_C_T	0.95941
chr6_29664131_C_T	0.977695
chr6_29602936_C_T	0.948718
chr6_29665855_C_T	0.996337
chr6_29665458_A_C	0.989051
chr6_29665388_A_T	0.989051
chr6_29665314_T_C	0.992701
chr6_29665226_G_A	0.996364
chr6_28885974_T_C	0.967153
chr6_28885227_C_T	0.981818
chr6_29907331_C_T	0.996337
chr6_29812255_G_A	0.99635
chr6_29567638_T_C	0.953782
chr6_29914533_G_A	0.899614
chr6_29943906_T_C	1
chr6_29800067_A_G	0.984906
chr6_29934891_A_G	1
chr6_29647149_G_T	1
chr6_29788537_C_T	0.957547
chr6_29796369_A_T	1
chr6_29817379_T_C	1
chr6_29739000_C_G	0.979339
chr6_29799383_T_C	1
chr6_29783491_T_C	1
chr6_29819741_A_G	0.992593
chr6_29837882_C_A	0.963855
chr6_29809956_C_T	0.952153
chr6_29809579_G_T	0.977376
chr6_29646201_T_C	1
chr6_29913969_A_G	0.954717
chr6_29906776_A_T	1
chr6_28880630_G_A	0.970588
chr6_29814553_A_G	0.98524
chr6_29738042_T_C	0.973214
chr6_29660462_T_C	1
chr6_29814364_A_G	0.989011
chr6_29811750_T_C	0.969697
chr6_29645989_A_C	1
chr6_29645885_G_A	1
chr6_29594265_T_C	1
chr6_29708522_C_T	0.985075
chr6_29910033_G_A	1
chr6_29913386_C_G	0.996324
chr6_29809508_C_T	0.974138
chr6_29923941_T_A	1
chr6_29605935_T_G	0.992727
chr6_29760536_G_A	1
chr6_29760029_G_C	1
chr6_29660660_G_A	1
chr6_29820329_C_G	0.988971
chr6_29820389_T_C	0.97417
chr6_29820487_G_C	0.989051
chr6_29820494_T_A	0.989091
chr6_29820586_C_T	0.992647
chr6_29820587_A_G	0.992647
chr6_29812445_T_C	1
chr6_29813798_A_G	0.977358
chr6_29724033_T_C	0.985455
chr6_29708043_C_G	0.984791
chr6_29826549_T_C	0.98893
chr6_29807775_A_C	0.992248
chr6_29695808_A_G	0.988
chr6_29644970_T_C	1
chr6_29838575_A_G	0.982684
chr6_29787532_T_G	0.984733
chr6_29841510_T_C	0.976526
chr6_29836951_T_C	0.980392
chr6_29835346_A_C	0.996241
chr6_29762639_A_T	0.996296
chr6_29711380_C_T	1
chr6_29718955_G_A	1
chr6_29928188_G_A	0.97551
chr6_29842577_C_G	0.992647
chr6_29807591_A_G	0.985019
chr6_29654035_A_G	0.992674
chr6_29805471_T_C	0.967347
chr6_29837940_C_T	0.951613
chr6_29787649_G_A	0.996212
chr6_29836270_A_C	0.972763
chr6_29564762_C_T	0.992647
chr6_29691003_C_T	1
chr6_29807626_C_A	0.985019
chr6_29786766_G_A	0.976834
chr6_29826149_C_T	0.996337
chr6_29653713_C_T	0.984556
chr6_29766070_C_G	1
chr6_29786873_C_T	0.977528
chr6_29836825_C_T	0.988372
chr6_29906533_C_T	0.996324
chr6_29663467_C_T	1
chr6_29915117_C_G	0.969349
chr6_29653873_C_T	0.992565
chr6_29843023_A_G	0.966825
chr6_29917505_C_A	0.970954
chr6_29790563_A_G	0.988281
chr6_29669998_C_G	1
chr6_29817086_T_G	1
chr6_29731966_T_C	0.996283
chr6_29941011_C_T	0.996324
chr6_29801652_A_G	0.984906
chr6_29788794_T_G	0.959184
chr6_29836817_C_T	0.984556
chr6_29741535_T_C	1
chr6_29810447_A_G	0.969298
chr6_29805121_C_A	0.992032
chr6_29813836_C_A	0.981273
chr6_29813565_C_T	0.981413
chr6_29805276_T_A	0.98008
chr6_29813870_A_G	0.985019
chr6_28714204_T_C	0.967078
chr6_29784310_G_A	0.996283
chr6_29810467_C_G	0.955752
chr6_29810496_C_T	0.955157
chr6_29807077_C_A	0.983673
chr6_29813855_A_G	0.985075
chr6_29804319_G_C	1
chr6_29840952_G_A	0.971698
chr6_29822726_G_A	1
chr6_29784543_A_C	0.992565
chr6_29930402_T_C	0.963134
chr6_29942489_C_T	1
chr6_29907824_T_C	0.99635
chr6_29849532_G_A	0.974895
chr6_29850102_G_A	0.963563
chr6_29850111_G_C	0.96371
chr6_29850849_A_C	0.988889
chr6_29913708_C_T	0.992424
chr6_29915805_T_C	0.976471
chr6_29916490_A_G	0.970954
chr6_29919220_T_G	0.971888
chr6_29829494_G_A	0.996255
chr6_29831657_G_T	1
chr6_29833109_T_C	1
chr6_29836018_C_T	0.996226
chr6_29839097_A_T	0.974468
chr6_29840298_G_A	0.962791
chr6_29841569_A_G	0.986239
chr6_29841590_T_A	0.977376
chr6_29841611_C_T	0.972477
chr6_29658154_G_C	1
chr6_29661635_G_T	1
chr6_29662769_C_T	1
chr6_29664983_C_T	1
chr6_29673606_C_T	0.996212
chr6_29674288_C_T	0.996169
chr6_29694443_A_G	0.996324
chr6_29697420_A_G	0.980159
chr6_29700504_C_T	0.985185
chr6_29702574_T_C	0.980488
chr6_29707523_T_C	0.992126
chr6_29717478_G_T	1
chr6_29723360_T_C	0.996337
chr6_29724514_A_T	0.992565
chr6_29728621_T_C	1
chr6_29740024_G_A	0.980469
chr6_29740548_G_A	0.984375
chr6_29792442_C_T	0.977444
chr6_29792470_G_C	0.981343
chr6_29796749_C_A	1
chr6_29801113_G_C	0.992278
chr6_29802676_A_C	0.988679
chr6_29802893_A_G	0.976654
chr6_29804454_G_A	1
chr6_29923489_T_A	1
chr6_29925877_G_A	0.992674
chr6_29810877_C_T	0.965066
chr6_29812958_G_A	0.992278
chr6_29816289_T_C	0.992701
chr6_29817253_C_G	1
chr6_29817288_T_C	1
chr6_29819330_C_A	1
chr6_29609600_T_C	0.985019
chr6_29633041_T_C	1
chr6_29633577_G_A	0.98513
chr6_29639986_A_T	1
chr6_29647727_G_A	1
chr6_29647820_A_T	1
chr6_29648934_C_T	1
chr6_29649219_G_A	1
chr6_29650196_C_T	1
chr6_29742842_T_C	0.972112
chr6_29745211_A_G	0.988372
chr6_29766301_G_A	1
chr6_29783419_C_T	1
chr6_29785070_T_C	0.992337
chr6_29786409_C_G	0.979592
chr6_29670200_T_C	0.996364
chr6_29670536_G_A	0.99635
chr6_29753831_C_A	0.977679
chr6_29588241_T_C	0.933071
chr6_28882098_G_A	0.981752
chr6_28904162_T_C	0.985348
chr6_29588240_G_A	0.936759
chr6_28940553_A_G	0.992701
chr6_28941688_G_A	0.99635
chr6_29667012_A_T	0.99635
chr6_29710628_G_A	1
chr6_28689004_G_T	0.99631
chr6_28689290_T_C	0.996283
chr6_29819695_G_C	0.99262
chr6_29822200_G_T	1
chr6_29913853_G_C	0.925094
chr6_29667528_G_T	0.981752
chr6_28935902_C_T	0.981685
chr6_33864354_G_A	0.780669
chr6_29667542_C_T	0.981685
chr6_29913483_T_C	0.959559
chr6_29710380_C_T	0.988971
chr6_28911260_G_A	0.920455
chr6_28916444_G_A	0.978022
chr6_28916899_G_A	0.985401
chr6_28930144_A_G	0.989051
chr6_28936556_A_G	0.992674
chr6_29664635_G_A	0.973881
chr6_29664640_G_T	0.973881
chr6_29667971_A_G	0.981618
chr6_29667998_C_G	0.992647
chr6_29668913_T_C	1
chr6_29669214_G_A	1
chr6_29669307_C_T	0.996364
chr6_29669317_T_C	0.992727
chr6_29669640_C_A	0.996337
chr6_29671095_C_T	0.992727
chr6_29671300_G_T	0.99635
chr6_29722159_C_T	0.978102
chr6_29819431_A_G	1
chr6_29819599_T_C	0.99631
chr6_29819601_G_A	0.99631
chr6_29820170_G_C	0.985294
chr6_29820178_G_C	0.985294
chr6_29820253_G_A	0.989011
chr6_29820638_A_C	0.996324
chr6_29822071_A_G	0.988806
chr6_29822082_A_T	0.988848
chr6_29822131_A_G	0.988764
chr6_29824340_G_C	0.992647
chr6_29909071_G_A	1
chr6_29923290_G_T	1
chr6_29671043_G_T	1
chr6_29711173_T_C	0.992565

## Sheet: Suppl_Data_3
rsid	trait	chr	pos (hg19)	MAC	beta	SE	P	FDR	block
AA_A_152_29911228_exon3_AW	breadth_2106to2011	6	29911234	40	-1.56342	0.291739	8.37034e-08	0.00252538	12
rs3116812	breadth_2106to2011	6	29660940	72	-1.30521	0.245582	1.06808e-07	0.00252538	12
rs376253	breadth_2106to2011	6	29914533	38	-1.71159	0.331526	2.43344e-07	0.00252538	12
AA_A_152_29911228_exon3_A	breadth_2106to2011	6	29911228	37	-1.69068	0.331923	3.5135e-07	0.00252538	12
chr6:29950295	breadth_2106to2011	6	29918072	37	-1.69068	0.331923	3.5135e-07	0.00252538	12
rs112863520	breadth_2106to2011	6	29913430	37	-1.69068	0.331923	3.5135e-07	0.00252538	12
rs114088589	breadth_2106to2011	6	29819602	37	-1.69068	0.331923	3.5135e-07	0.00252538	12
rs1317834	breadth_2106to2011	6	29819554	37	-1.69068	0.331923	3.5135e-07	0.00252538	12
rs1632882	breadth_2106to2011	6	29916368	37	-1.69068	0.331923	3.5135e-07	0.00252538	12
rs1655896	breadth_2106to2011	6	29913947	37	-1.69068	0.331923	3.5135e-07	0.00252538	12
rs1655911	breadth_2106to2011	6	29920410	37	-1.69068	0.331923	3.5135e-07	0.00252538	12
rs1655921	breadth_2106to2011	6	29908189	37	-1.69068	0.331923	3.5135e-07	0.00252538	12
rs2428509	breadth_2106to2011	6	29819813	37	-1.69068	0.331923	3.5135e-07	0.00252538	12
rs2517724	breadth_2106to2011	6	29915102	37	-1.69068	0.331923	3.5135e-07	0.00252538	12
rs2517868	breadth_2106to2011	6	29819338	37	-1.69068	0.331923	3.5135e-07	0.00252538	12
rs2517869	breadth_2106to2011	6	29819325	37	-1.69068	0.331923	3.5135e-07	0.00252538	12
rs2571385	breadth_2106to2011	6	29914767	37	-1.69068	0.331923	3.5135e-07	0.00252538	12
rs2975052	breadth_2106to2011	6	29913639	37	-1.69068	0.331923	3.5135e-07	0.00252538	12
rs3129022	breadth_2106to2011	6	29909797	37	-1.69068	0.331923	3.5135e-07	0.00252538	12
rs3132690	breadth_2106to2011	6	29907331	37	-1.69068	0.331923	3.5135e-07	0.00252538	12
rs3892860	breadth_2106to2011	6	29819741	37	-1.69068	0.331923	3.5135e-07	0.00252538	12
rs436003	breadth_2106to2011	6	29923941	37	-1.69068	0.331923	3.5135e-07	0.00252538	12
rs7451408	breadth_2106to2011	6	29819541	37	-1.69068	0.331923	3.5135e-07	0.00252538	12
rs7451468	breadth_2106to2011	6	29819695	37	-1.69068	0.331923	3.5135e-07	0.00252538	12
rs9258588	breadth_2106to2011	6	29819431	37	-1.69068	0.331923	3.5135e-07	0.00252538	12
rs9258593	breadth_2106to2011	6	29819599	37	-1.69068	0.331923	3.5135e-07	0.00252538	12
rs9258594	breadth_2106to2011	6	29819601	37	-1.69068	0.331923	3.5135e-07	0.00252538	12
rs9260080	breadth_2106to2011	6	29909071	37	-1.69068	0.331923	3.5135e-07	0.00252538	12
rs9260619	breadth_2106to2011	6	29923086	37	-1.69068	0.331923	3.5135e-07	0.00252538	12
rs9260623	breadth_2106to2011	6	29923140	37	-1.69068	0.331923	3.5135e-07	0.00252538	12
rs9260632	breadth_2106to2011	6	29923290	37	-1.69068	0.331923	3.5135e-07	0.00252538	12
SNPS_A_1026_29911356_intron3	breadth_2106to2011	6	29911356	37	-1.69068	0.331923	3.5135e-07	0.00252538	12
SNPS_A_1355_29911685_intron3	breadth_2106to2011	6	29911685	37	-1.69068	0.331923	3.5135e-07	0.00252538	12
SNPS_A_2164_29912494_intron5_T	breadth_2106to2011	6	29912497	37	-1.69068	0.331923	3.5135e-07	0.00252538	12
SNPS_A_898_29911228_exon3_C	breadth_2106to2011	6	29911275	37	-1.69068	0.331923	3.5135e-07	0.00252538	12
rs1632886	breadth_2106to2011	6	29909219	45	-1.46972	0.290752	4.30634e-07	0.00252538	12
rs1632887	breadth_2106to2011	6	29909217	45	-1.46972	0.290752	4.30634e-07	0.00252538	12
chr6:29955302	breadth_2106to2011	6	29923079	44	-1.45359	0.290974	5.86562e-07	0.00252538	12
rs2247719	breadth_2106to2011	6	29821384	38	-1.66174	0.333795	6.41397e-07	0.00252538	12
rs2508051	breadth_2106to2011	6	29820034	38	-1.66174	0.333795	6.41397e-07	0.00252538	12
rs2517850	breadth_2106to2011	6	29823800	38	-1.66174	0.333795	6.41397e-07	0.00252538	12
rs2517859	breadth_2106to2011	6	29822571	38	-1.66174	0.333795	6.41397e-07	0.00252538	12
rs2517860	breadth_2106to2011	6	29822521	38	-1.66174	0.333795	6.41397e-07	0.00252538	12
rs2517861	breadth_2106to2011	6	29821982	38	-1.66174	0.333795	6.41397e-07	0.00252538	12
rs2517870	breadth_2106to2011	6	29818744	38	-1.66174	0.333795	6.41397e-07	0.00252538	12
rs2523758	breadth_2106to2011	6	29819198	38	-1.66174	0.333795	6.41397e-07	0.00252538	12
rs2523759	breadth_2106to2011	6	29819093	38	-1.66174	0.333795	6.41397e-07	0.00252538	12
rs2523760	breadth_2106to2011	6	29818841	38	-1.66174	0.333795	6.41397e-07	0.00252538	12
rs2523762	breadth_2106to2011	6	29818716	38	-1.66174	0.333795	6.41397e-07	0.00252538	12
rs2734980	breadth_2106to2011	6	29821896	38	-1.66174	0.333795	6.41397e-07	0.00252538	12
rs2734981	breadth_2106to2011	6	29821692	38	-1.66174	0.333795	6.41397e-07	0.00252538	12
rs2734984	breadth_2106to2011	6	29820831	38	-1.66174	0.333795	6.41397e-07	0.00252538	12
rs2734985	breadth_2106to2011	6	29818662	38	-1.66174	0.333795	6.41397e-07	0.00252538	12
rs3094173	breadth_2106to2011	6	29822955	38	-1.66174	0.333795	6.41397e-07	0.00252538	12
rs3128910	breadth_2106to2011	6	29820670	38	-1.66174	0.333795	6.41397e-07	0.00252538	12
rs5013087	breadth_2106to2011	6	29820329	38	-1.66174	0.333795	6.41397e-07	0.00252538	12
rs5013088	breadth_2106to2011	6	29820389	38	-1.66174	0.333795	6.41397e-07	0.00252538	12
rs5013091	breadth_2106to2011	6	29820487	38	-1.66174	0.333795	6.41397e-07	0.00252538	12
rs5013092	breadth_2106to2011	6	29820494	38	-1.66174	0.333795	6.41397e-07	0.00252538	12
rs5013093	breadth_2106to2011	6	29820586	38	-1.66174	0.333795	6.41397e-07	0.00252538	12
rs5013094	breadth_2106to2011	6	29820587	38	-1.66174	0.333795	6.41397e-07	0.00252538	12
rs9258606	breadth_2106to2011	6	29820170	38	-1.66174	0.333795	6.41397e-07	0.00252538	12
rs9258607	breadth_2106to2011	6	29820178	38	-1.66174	0.333795	6.41397e-07	0.00252538	12
rs9258610	breadth_2106to2011	6	29820253	38	-1.66174	0.333795	6.41397e-07	0.00252538	12
rs9258621	breadth_2106to2011	6	29820638	38	-1.66174	0.333795	6.41397e-07	0.00252538	12
rs9258643	breadth_2106to2011	6	29822071	38	-1.66174	0.333795	6.41397e-07	0.00252538	12
rs9258644	breadth_2106to2011	6	29822082	38	-1.66174	0.333795	6.41397e-07	0.00252538	12
rs9258645	breadth_2106to2011	6	29822131	38	-1.66174	0.333795	6.41397e-07	0.00252538	12
rs9258690	breadth_2106to2011	6	29824340	38	-1.66174	0.333795	6.41397e-07	0.00252538	12
AA_A_152_29911228_exon3_AR	breadth_2106to2011	6	29911232	38	-1.60794	0.32895	1.01811e-06	0.00395133	12
rs2517827	breadth_2106to2011	6	29832846	48	-1.33253	0.285993	3.17262e-06	0.00756219	12
rs10947465	breadth_2106to2011	6	33865343	43	-1.36515	0.301919	6.13778e-06	0.00756219	26
chr6:29679738	breadth_2106to2011	6	29647515	11	-2.24365	0.507148	9.68677e-06	0.00756219	10
chr6:29698513	breadth_2106to2011	6	29666290	11	-2.24365	0.507148	9.68677e-06	0.00756219	10
chr6:29889200	breadth_2106to2011	6	29856977	11	-2.24365	0.507148	9.68677e-06	0.00756219	10
chr6:29889235	breadth_2106to2011	6	29857012	11	-2.24365	0.507148	9.68677e-06	0.00756219	10
chr6:29889252	breadth_2106to2011	6	29857029	11	-2.24365	0.507148	9.68677e-06	0.00756219	10
chr6:29949350	breadth_2106to2011	6	29917127	11	-2.24365	0.507148	9.68677e-06	0.00756219	10
HLA_A*11	breadth_2106to2011	6	29910279	11	-2.24365	0.507148	9.68677e-06	0.00756219	10
HLA_A*11:01:01:01	breadth_2106to2011	6	29910280	11	-2.24365	0.507148	9.68677e-06	0.00756219	10
rs113998437	breadth_2106to2011	6	29786346	11	-2.24365	0.507148	9.68677e-06	0.00756219	10
rs114038308	breadth_2106to2011	6	29798083	11	-2.24365	0.507148	9.68677e-06	0.00756219	10
rs114069970	breadth_2106to2011	6	29620775	11	-2.24365	0.507148	9.68677e-06	0.00756219	10
rs114181339	breadth_2106to2011	6	29784983	11	-2.24365	0.507148	9.68677e-06	0.00756219	10
rs114325231	breadth_2106to2011	6	29693726	11	-2.24365	0.507148	9.68677e-06	0.00756219	10
rs114468601	breadth_2106to2011	6	29680714	11	-2.24365	0.507148	9.68677e-06	0.00756219	10
rs114532713	breadth_2106to2011	6	29786335	11	-2.24365	0.507148	9.68677e-06	0.00756219	10
rs114583127	breadth_2106to2011	6	29813430	11	-2.24365	0.507148	9.68677e-06	0.00756219	10
rs114588158	breadth_2106to2011	6	29791992	11	-2.24365	0.507148	9.68677e-06	0.00756219	10
rs114703418	breadth_2106to2011	6	29919670	11	-2.24365	0.507148	9.68677e-06	0.00756219	10
rs114853934	breadth_2106to2011	6	29812896	11	-2.24365	0.507148	9.68677e-06	0.00756219	10
rs114905642	breadth_2106to2011	6	29927014	11	-2.24365	0.507148	9.68677e-06	0.00756219	10
rs114986421	breadth_2106to2011	6	29856965	11	-2.24365	0.507148	9.68677e-06	0.00756219	10
rs115128443	breadth_2106to2011	6	29786352	11	-2.24365	0.507148	9.68677e-06	0.00756219	10
rs115200927	breadth_2106to2011	6	29926389	11	-2.24365	0.507148	9.68677e-06	0.00756219	10
rs115280716	breadth_2106to2011	6	29926415	11	-2.24365	0.507148	9.68677e-06	0.00756219	10
rs115651465	breadth_2106to2011	6	29678109	11	-2.24365	0.507148	9.68677e-06	0.00756219	10
rs115811566	breadth_2106to2011	6	29813489	11	-2.24365	0.507148	9.68677e-06	0.00756219	10
rs115920041	breadth_2106to2011	6	29784769	11	-2.24365	0.507148	9.68677e-06	0.00756219	10
rs116174003	breadth_2106to2011	6	29928557	11	-2.24365	0.507148	9.68677e-06	0.00756219	10
rs116211033	breadth_2106to2011	6	29645532	11	-2.24365	0.507148	9.68677e-06	0.00756219	10
rs116285516	breadth_2106to2011	6	29677746	11	-2.24365	0.507148	9.68677e-06	0.00756219	10
rs116395083	breadth_2106to2011	6	29907486	11	-2.24365	0.507148	9.68677e-06	0.00756219	10
rs116487225	breadth_2106to2011	6	29754368	11	-2.24365	0.507148	9.68677e-06	0.00756219	10
rs116742675	breadth_2106to2011	6	29832497	11	-2.24365	0.507148	9.68677e-06	0.00756219	10
rs116773407	breadth_2106to2011	6	29811819	11	-2.24365	0.507148	9.68677e-06	0.00756219	10
rs117485380	breadth_2106to2011	6	29925281	11	-2.24365	0.507148	9.68677e-06	0.00756219	10
rs138358844	breadth_2106to2011	6	29659400	11	-2.24365	0.507148	9.68677e-06	0.00756219	10
rs138395585	breadth_2106to2011	6	29832656	11	-2.24365	0.507148	9.68677e-06	0.00756219	10
rs146235176	breadth_2106to2011	6	29850550	11	-2.24365	0.507148	9.68677e-06	0.00756219	10
rs147147213	breadth_2106to2011	6	29832652	11	-2.24365	0.507148	9.68677e-06	0.00756219	10
rs148694836	breadth_2106to2011	6	29665741	11	-2.24365	0.507148	9.68677e-06	0.00756219	10
rs149851804	breadth_2106to2011	6	29622760	11	-2.24365	0.507148	9.68677e-06	0.00756219	10
rs151188422	breadth_2106to2011	6	29830777	11	-2.24365	0.507148	9.68677e-06	0.00756219	10
rs16895218	breadth_2106to2011	6	29621007	11	-2.24365	0.507148	9.68677e-06	0.00756219	10
rs16895757	breadth_2106to2011	6	29762178	11	-2.24365	0.507148	9.68677e-06	0.00756219	10
rs16896049	breadth_2106to2011	6	29803730	11	-2.24365	0.507148	9.68677e-06	0.00756219	10
rs16896052	breadth_2106to2011	6	29804176	11	-2.24365	0.507148	9.68677e-06	0.00756219	10
rs16896081	breadth_2106to2011	6	29811709	11	-2.24365	0.507148	9.68677e-06	0.00756219	10
rs16896139	breadth_2106to2011	6	29823191	11	-2.24365	0.507148	9.68677e-06	0.00756219	10
rs16896166	breadth_2106to2011	6	29829450	11	-2.24365	0.507148	9.68677e-06	0.00756219	10
rs17179010	breadth_2106to2011	6	29785662	11	-2.24365	0.507148	9.68677e-06	0.00756219	10
rs17179017	breadth_2106to2011	6	29785671	11	-2.24365	0.507148	9.68677e-06	0.00756219	10
rs17179038	breadth_2106to2011	6	29785958	11	-2.24365	0.507148	9.68677e-06	0.00756219	10
rs17179066	breadth_2106to2011	6	29786265	11	-2.24365	0.507148	9.68677e-06	0.00756219	10
rs17179101	breadth_2106to2011	6	29798634	11	-2.24365	0.507148	9.68677e-06	0.00756219	10
rs17179129	breadth_2106to2011	6	29802971	11	-2.24365	0.507148	9.68677e-06	0.00756219	10
rs17179136	breadth_2106to2011	6	29802978	11	-2.24365	0.507148	9.68677e-06	0.00756219	10
rs17179157	breadth_2106to2011	6	29803341	11	-2.24365	0.507148	9.68677e-06	0.00756219	10
rs17179171	breadth_2106to2011	6	29803382	11	-2.24365	0.507148	9.68677e-06	0.00756219	10
rs17179992	breadth_2106to2011	6	29929324	11	-2.24365	0.507148	9.68677e-06	0.00756219	10
rs17180093	breadth_2106to2011	6	29935997	11	-2.24365	0.507148	9.68677e-06	0.00756219	10
rs17180107	breadth_2106to2011	6	29936106	11	-2.24365	0.507148	9.68677e-06	0.00756219	10
rs17180227	breadth_2106to2011	6	29938736	11	-2.24365	0.507148	9.68677e-06	0.00756219	10
rs17184661	breadth_2106to2011	6	29672819	11	-2.24365	0.507148	9.68677e-06	0.00756219	10
rs17184695	breadth_2106to2011	6	29682059	11	-2.24365	0.507148	9.68677e-06	0.00756219	10
rs17184702	breadth_2106to2011	6	29682103	11	-2.24365	0.507148	9.68677e-06	0.00756219	10
rs17185419	breadth_2106to2011	6	29785827	11	-2.24365	0.507148	9.68677e-06	0.00756219	10
rs17185426	breadth_2106to2011	6	29785828	11	-2.24365	0.507148	9.68677e-06	0.00756219	10
rs17185440	breadth_2106to2011	6	29786057	11	-2.24365	0.507148	9.68677e-06	0.00756219	10
rs17185447	breadth_2106to2011	6	29786214	11	-2.24365	0.507148	9.68677e-06	0.00756219	10
rs17185538	breadth_2106to2011	6	29803114	11	-2.24365	0.507148	9.68677e-06	0.00756219	10
rs17185566	breadth_2106to2011	6	29803523	11	-2.24365	0.507148	9.68677e-06	0.00756219	10
rs17186566	breadth_2106to2011	6	29938293	11	-2.24365	0.507148	9.68677e-06	0.00756219	10
rs183103224	breadth_2106to2011	6	29690291	11	-2.24365	0.507148	9.68677e-06	0.00756219	10
rs189271091	breadth_2106to2011	6	29814499	11	-2.24365	0.507148	9.68677e-06	0.00756219	10
rs2079896	breadth_2106to2011	6	29661302	11	-2.24365	0.507148	9.68677e-06	0.00756219	10
rs2079897	breadth_2106to2011	6	29661272	11	-2.24365	0.507148	9.68677e-06	0.00756219	10
rs2394163	breadth_2106to2011	6	29720119	11	-2.24365	0.507148	9.68677e-06	0.00756219	10
rs2394249	breadth_2106to2011	6	29940786	11	-2.24365	0.507148	9.68677e-06	0.00756219	10
rs2840215	breadth_2106to2011	6	29641687	11	-2.24365	0.507148	9.68677e-06	0.00756219	10
rs28721753	breadth_2106to2011	6	29815694	11	-2.24365	0.507148	9.68677e-06	0.00756219	10
rs28743486	breadth_2106to2011	6	29816041	11	-2.24365	0.507148	9.68677e-06	0.00756219	10
rs2893999	breadth_2106to2011	6	29943832	11	-2.24365	0.507148	9.68677e-06	0.00756219	10
rs29233	breadth_2106to2011	6	29611229	11	-2.24365	0.507148	9.68677e-06	0.00756219	10
rs29254	breadth_2106to2011	6	29623594	11	-2.24365	0.507148	9.68677e-06	0.00756219	10
rs36027729	breadth_2106to2011	6	29812255	11	-2.24365	0.507148	9.68677e-06	0.00756219	10
rs3823368	breadth_2106to2011	6	29943906	11	-2.24365	0.507148	9.68677e-06	0.00756219	10
rs3869053	breadth_2106to2011	6	29800067	11	-2.24365	0.507148	9.68677e-06	0.00756219	10
rs3869062	breadth_2106to2011	6	29934891	11	-2.24365	0.507148	9.68677e-06	0.00756219	10
rs3870968	breadth_2106to2011	6	29647149	11	-2.24365	0.507148	9.68677e-06	0.00756219	10
rs3873245	breadth_2106to2011	6	29788537	11	-2.24365	0.507148	9.68677e-06	0.00756219	10
rs3873252	breadth_2106to2011	6	29796369	11	-2.24365	0.507148	9.68677e-06	0.00756219	10
rs3886811	breadth_2106to2011	6	29817379	11	-2.24365	0.507148	9.68677e-06	0.00756219	10
rs3888722	breadth_2106to2011	6	29739000	11	-2.24365	0.507148	9.68677e-06	0.00756219	10
rs3888781	breadth_2106to2011	6	29799383	11	-2.24365	0.507148	9.68677e-06	0.00756219	10
rs3890904	breadth_2106to2011	6	29783491	11	-2.24365	0.507148	9.68677e-06	0.00756219	10
rs3893468	breadth_2106to2011	6	29837882	11	-2.24365	0.507148	9.68677e-06	0.00756219	10
rs3900925	breadth_2106to2011	6	29809956	11	-2.24365	0.507148	9.68677e-06	0.00756219	10
rs3900927	breadth_2106to2011	6	29809579	11	-2.24365	0.507148	9.68677e-06	0.00756219	10
rs3906306	breadth_2106to2011	6	29646201	11	-2.24365	0.507148	9.68677e-06	0.00756219	10
rs3916500	breadth_2106to2011	6	29906776	11	-2.24365	0.507148	9.68677e-06	0.00756219	10
rs3998738	breadth_2106to2011	6	29814553	11	-2.24365	0.507148	9.68677e-06	0.00756219	10
rs3998770	breadth_2106to2011	6	29738042	11	-2.24365	0.507148	9.68677e-06	0.00756219	10
rs3998804	breadth_2106to2011	6	29660462	11	-2.24365	0.507148	9.68677e-06	0.00756219	10
rs4081563	breadth_2106to2011	6	29814364	11	-2.24365	0.507148	9.68677e-06	0.00756219	10
rs4084097	breadth_2106to2011	6	29811750	11	-2.24365	0.507148	9.68677e-06	0.00756219	10
rs4085262	breadth_2106to2011	6	29645989	11	-2.24365	0.507148	9.68677e-06	0.00756219	10
rs4085264	breadth_2106to2011	6	29645885	11	-2.24365	0.507148	9.68677e-06	0.00756219	10
rs4143366	breadth_2106to2011	6	29708522	11	-2.24365	0.507148	9.68677e-06	0.00756219	10
rs41541221	breadth_2106to2011	6	29910033	11	-2.24365	0.507148	9.68677e-06	0.00756219	10
rs41545022	breadth_2106to2011	6	29913386	11	-2.24365	0.507148	9.68677e-06	0.00756219	10
rs4314521	breadth_2106to2011	6	29809508	11	-2.24365	0.507148	9.68677e-06	0.00756219	10
rs45458093	breadth_2106to2011	6	29760536	11	-2.24365	0.507148	9.68677e-06	0.00756219	10
rs45479291	breadth_2106to2011	6	29760029	11	-2.24365	0.507148	9.68677e-06	0.00756219	10
rs4607427	breadth_2106to2011	6	29660660	11	-2.24365	0.507148	9.68677e-06	0.00756219	10
rs5013308	breadth_2106to2011	6	29812445	11	-2.24365	0.507148	9.68677e-06	0.00756219	10
rs531653219	breadth_2106to2011	6	29813798	11	-2.24365	0.507148	9.68677e-06	0.00756219	10
rs534593564	breadth_2106to2011	6	29832659	11	-2.24365	0.507148	9.68677e-06	0.00756219	10
rs543050450	breadth_2106to2011	6	29724033	11	-2.24365	0.507148	9.68677e-06	0.00756219	10
rs543502807	breadth_2106to2011	6	29637069	11	-2.24365	0.507148	9.68677e-06	0.00756219	10
rs55661776	breadth_2106to2011	6	29708043	11	-2.24365	0.507148	9.68677e-06	0.00756219	10
rs55662140	breadth_2106to2011	6	29826549	11	-2.24365	0.507148	9.68677e-06	0.00756219	10
rs55665721	breadth_2106to2011	6	29807775	11	-2.24365	0.507148	9.68677e-06	0.00756219	10
rs55672647	breadth_2106to2011	6	29695808	11	-2.24365	0.507148	9.68677e-06	0.00756219	10
rs55693745	breadth_2106to2011	6	29644970	11	-2.24365	0.507148	9.68677e-06	0.00756219	10
rs55729140	breadth_2106to2011	6	29787532	11	-2.24365	0.507148	9.68677e-06	0.00756219	10
rs55745323	breadth_2106to2011	6	29841510	11	-2.24365	0.507148	9.68677e-06	0.00756219	10
rs55764151	breadth_2106to2011	6	29836951	11	-2.24365	0.507148	9.68677e-06	0.00756219	10
rs55773721	breadth_2106to2011	6	29835346	11	-2.24365	0.507148	9.68677e-06	0.00756219	10
rs557912353	breadth_2106to2011	6	29832661	11	-2.24365	0.507148	9.68677e-06	0.00756219	10
rs55791644	breadth_2106to2011	6	29762639	11	-2.24365	0.507148	9.68677e-06	0.00756219	10
rs55792521	breadth_2106to2011	6	29711380	11	-2.24365	0.507148	9.68677e-06	0.00756219	10
rs55884048	breadth_2106to2011	6	29718955	11	-2.24365	0.507148	9.68677e-06	0.00756219	10
rs55897388	breadth_2106to2011	6	29928188	11	-2.24365	0.507148	9.68677e-06	0.00756219	10
rs55909010	breadth_2106to2011	6	29842577	11	-2.24365	0.507148	9.68677e-06	0.00756219	10
rs55918403	breadth_2106to2011	6	29807591	11	-2.24365	0.507148	9.68677e-06	0.00756219	10
rs55933609	breadth_2106to2011	6	29654035	11	-2.24365	0.507148	9.68677e-06	0.00756219	10
rs55936040	breadth_2106to2011	6	29805471	11	-2.24365	0.507148	9.68677e-06	0.00756219	10
rs55944958	breadth_2106to2011	6	29837940	11	-2.24365	0.507148	9.68677e-06	0.00756219	10
rs55970611	breadth_2106to2011	6	29787649	11	-2.24365	0.507148	9.68677e-06	0.00756219	10
rs56012230	breadth_2106to2011	6	29836270	11	-2.24365	0.507148	9.68677e-06	0.00756219	10
rs56044823	breadth_2106to2011	6	29691003	11	-2.24365	0.507148	9.68677e-06	0.00756219	10
rs56052321	breadth_2106to2011	6	29931646	11	-2.24365	0.507148	9.68677e-06	0.00756219	10
rs56059923	breadth_2106to2011	6	29748509	11	-2.24365	0.507148	9.68677e-06	0.00756219	10
rs56061797	breadth_2106to2011	6	29807626	11	-2.24365	0.507148	9.68677e-06	0.00756219	10
rs56067910	breadth_2106to2011	6	29786766	11	-2.24365	0.507148	9.68677e-06	0.00756219	10
rs56068459	breadth_2106to2011	6	29826149	11	-2.24365	0.507148	9.68677e-06	0.00756219	10
rs56101454	breadth_2106to2011	6	29653713	11	-2.24365	0.507148	9.68677e-06	0.00756219	10
rs56104249	breadth_2106to2011	6	29766070	11	-2.24365	0.507148	9.68677e-06	0.00756219	10
rs56128518	breadth_2106to2011	6	29786873	11	-2.24365	0.507148	9.68677e-06	0.00756219	10
rs56129366	breadth_2106to2011	6	29836825	11	-2.24365	0.507148	9.68677e-06	0.00756219	10
rs56147022	breadth_2106to2011	6	29906533	11	-2.24365	0.507148	9.68677e-06	0.00756219	10
rs56155978	breadth_2106to2011	6	29663467	11	-2.24365	0.507148	9.68677e-06	0.00756219	10
rs56171155	breadth_2106to2011	6	29915117	11	-2.24365	0.507148	9.68677e-06	0.00756219	10
rs56172386	breadth_2106to2011	6	29653873	11	-2.24365	0.507148	9.68677e-06	0.00756219	10
rs56212122	breadth_2106to2011	6	29843023	11	-2.24365	0.507148	9.68677e-06	0.00756219	10
rs56232426	breadth_2106to2011	6	29917505	11	-2.24365	0.507148	9.68677e-06	0.00756219	10
rs56236016	breadth_2106to2011	6	29790563	11	-2.24365	0.507148	9.68677e-06	0.00756219	10
rs56269224	breadth_2106to2011	6	29669998	11	-2.24365	0.507148	9.68677e-06	0.00756219	10
rs56271566	breadth_2106to2011	6	29817086	11	-2.24365	0.507148	9.68677e-06	0.00756219	10
rs56287651	breadth_2106to2011	6	29731966	11	-2.24365	0.507148	9.68677e-06	0.00756219	10
rs56289102	breadth_2106to2011	6	29941011	11	-2.24365	0.507148	9.68677e-06	0.00756219	10
rs56290866	breadth_2106to2011	6	29753583	11	-2.24365	0.507148	9.68677e-06	0.00756219	10
rs56297686	breadth_2106to2011	6	29801652	11	-2.24365	0.507148	9.68677e-06	0.00756219	10
rs56324548	breadth_2106to2011	6	29788794	11	-2.24365	0.507148	9.68677e-06	0.00756219	10
rs56358953	breadth_2106to2011	6	29836817	11	-2.24365	0.507148	9.68677e-06	0.00756219	10
rs56392172	breadth_2106to2011	6	29741535	11	-2.24365	0.507148	9.68677e-06	0.00756219	10
rs56733837	breadth_2106to2011	6	29810447	11	-2.24365	0.507148	9.68677e-06	0.00756219	10
rs57066489	breadth_2106to2011	6	29805121	11	-2.24365	0.507148	9.68677e-06	0.00756219	10
rs571347799	breadth_2106to2011	6	29832662	11	-2.24365	0.507148	9.68677e-06	0.00756219	10
rs57581141	breadth_2106to2011	6	29813836	11	-2.24365	0.507148	9.68677e-06	0.00756219	10
rs57595769	breadth_2106to2011	6	29813565	11	-2.24365	0.507148	9.68677e-06	0.00756219	10
rs57753710	breadth_2106to2011	6	29805276	11	-2.24365	0.507148	9.68677e-06	0.00756219	10
rs57803507	breadth_2106to2011	6	29813870	11	-2.24365	0.507148	9.68677e-06	0.00756219	10
rs58075773	breadth_2106to2011	6	29784310	11	-2.24365	0.507148	9.68677e-06	0.00756219	10
rs58414786	breadth_2106to2011	6	29810467	11	-2.24365	0.507148	9.68677e-06	0.00756219	10
rs58452318	breadth_2106to2011	6	29810496	11	-2.24365	0.507148	9.68677e-06	0.00756219	10
rs58571887	breadth_2106to2011	6	29807077	11	-2.24365	0.507148	9.68677e-06	0.00756219	10
rs58918579	breadth_2106to2011	6	29813855	11	-2.24365	0.507148	9.68677e-06	0.00756219	10
rs60167059	breadth_2106to2011	6	29810851	11	-2.24365	0.507148	9.68677e-06	0.00756219	10
rs60690694	breadth_2106to2011	6	29804319	11	-2.24365	0.507148	9.68677e-06	0.00756219	10
rs60859898	breadth_2106to2011	6	29840952	11	-2.24365	0.507148	9.68677e-06	0.00756219	10
rs61609080	breadth_2106to2011	6	29784543	11	-2.24365	0.507148	9.68677e-06	0.00756219	10
rs62388660	breadth_2106to2011	6	29930402	11	-2.24365	0.507148	9.68677e-06	0.00756219	10
rs62388723	breadth_2106to2011	6	29942489	11	-2.24365	0.507148	9.68677e-06	0.00756219	10
rs62388798	breadth_2106to2011	6	29905957	11	-2.24365	0.507148	9.68677e-06	0.00756219	10
rs62388799	breadth_2106to2011	6	29906026	11	-2.24365	0.507148	9.68677e-06	0.00756219	10
rs62388801	breadth_2106to2011	6	29906557	11	-2.24365	0.507148	9.68677e-06	0.00756219	10
rs62388802	breadth_2106to2011	6	29907824	11	-2.24365	0.507148	9.68677e-06	0.00756219	10
rs62389326	breadth_2106to2011	6	29849532	11	-2.24365	0.507148	9.68677e-06	0.00756219	10
rs62389327	breadth_2106to2011	6	29850102	11	-2.24365	0.507148	9.68677e-06	0.00756219	10
rs62389328	breadth_2106to2011	6	29850111	11	-2.24365	0.507148	9.68677e-06	0.00756219	10
rs62389329	breadth_2106to2011	6	29850849	11	-2.24365	0.507148	9.68677e-06	0.00756219	10
rs62389359	breadth_2106to2011	6	29857021	11	-2.24365	0.507148	9.68677e-06	0.00756219	10
rs62390510	breadth_2106to2011	6	29913708	11	-2.24365	0.507148	9.68677e-06	0.00756219	10
rs62390517	breadth_2106to2011	6	29915805	11	-2.24365	0.507148	9.68677e-06	0.00756219	10
rs62390553	breadth_2106to2011	6	29916490	11	-2.24365	0.507148	9.68677e-06	0.00756219	10
rs62390555	breadth_2106to2011	6	29919220	11	-2.24365	0.507148	9.68677e-06	0.00756219	10
rs62391661	breadth_2106to2011	6	29829494	11	-2.24365	0.507148	9.68677e-06	0.00756219	10
rs62391664	breadth_2106to2011	6	29833109	11	-2.24365	0.507148	9.68677e-06	0.00756219	10
rs62391710	breadth_2106to2011	6	29836018	11	-2.24365	0.507148	9.68677e-06	0.00756219	10
rs62391716	breadth_2106to2011	6	29839097	11	-2.24365	0.507148	9.68677e-06	0.00756219	10
rs62391717	breadth_2106to2011	6	29840298	11	-2.24365	0.507148	9.68677e-06	0.00756219	10
rs62391719	breadth_2106to2011	6	29841569	11	-2.24365	0.507148	9.68677e-06	0.00756219	10
rs62391720	breadth_2106to2011	6	29841590	11	-2.24365	0.507148	9.68677e-06	0.00756219	10
rs62391721	breadth_2106to2011	6	29841611	11	-2.24365	0.507148	9.68677e-06	0.00756219	10
rs62391766	breadth_2106to2011	6	29658154	11	-2.24365	0.507148	9.68677e-06	0.00756219	10
rs62391767	breadth_2106to2011	6	29661635	11	-2.24365	0.507148	9.68677e-06	0.00756219	10
rs62391768	breadth_2106to2011	6	29662769	11	-2.24365	0.507148	9.68677e-06	0.00756219	10
rs62391770	breadth_2106to2011	6	29664983	11	-2.24365	0.507148	9.68677e-06	0.00756219	10
rs62391785	breadth_2106to2011	6	29673606	11	-2.24365	0.507148	9.68677e-06	0.00756219	10
rs62391786	breadth_2106to2011	6	29674288	11	-2.24365	0.507148	9.68677e-06	0.00756219	10
rs62391801	breadth_2106to2011	6	29694443	11	-2.24365	0.507148	9.68677e-06	0.00756219	10
rs62391819	breadth_2106to2011	6	29697420	11	-2.24365	0.507148	9.68677e-06	0.00756219	10
rs62391821	breadth_2106to2011	6	29700504	11	-2.24365	0.507148	9.68677e-06	0.00756219	10
rs62391822	breadth_2106to2011	6	29702574	11	-2.24365	0.507148	9.68677e-06	0.00756219	10
rs62391833	breadth_2106to2011	6	29707523	11	-2.24365	0.507148	9.68677e-06	0.00756219	10
rs62391835	breadth_2106to2011	6	29717478	11	-2.24365	0.507148	9.68677e-06	0.00756219	10
rs62391842	breadth_2106to2011	6	29723360	11	-2.24365	0.507148	9.68677e-06	0.00756219	10
rs62391843	breadth_2106to2011	6	29724514	11	-2.24365	0.507148	9.68677e-06	0.00756219	10
rs62391844	breadth_2106to2011	6	29728621	11	-2.24365	0.507148	9.68677e-06	0.00756219	10
rs62391850	breadth_2106to2011	6	29740024	11	-2.24365	0.507148	9.68677e-06	0.00756219	10
rs62391851	breadth_2106to2011	6	29740548	11	-2.24365	0.507148	9.68677e-06	0.00756219	10
rs62391962	breadth_2106to2011	6	29792442	11	-2.24365	0.507148	9.68677e-06	0.00756219	10
rs62391963	breadth_2106to2011	6	29792470	11	-2.24365	0.507148	9.68677e-06	0.00756219	10
rs62391965	breadth_2106to2011	6	29796749	11	-2.24365	0.507148	9.68677e-06	0.00756219	10
rs62391966	breadth_2106to2011	6	29801113	11	-2.24365	0.507148	9.68677e-06	0.00756219	10
rs62391982	breadth_2106to2011	6	29802676	11	-2.24365	0.507148	9.68677e-06	0.00756219	10
rs62391984	breadth_2106to2011	6	29802893	11	-2.24365	0.507148	9.68677e-06	0.00756219	10
rs62391986	breadth_2106to2011	6	29804454	11	-2.24365	0.507148	9.68677e-06	0.00756219	10
rs62392214	breadth_2106to2011	6	29923489	11	-2.24365	0.507148	9.68677e-06	0.00756219	10
rs62392216	breadth_2106to2011	6	29925877	11	-2.24365	0.507148	9.68677e-06	0.00756219	10
rs62392488	breadth_2106to2011	6	29810877	11	-2.24365	0.507148	9.68677e-06	0.00756219	10
rs62392493	breadth_2106to2011	6	29812958	11	-2.24365	0.507148	9.68677e-06	0.00756219	10
rs62392521	breadth_2106to2011	6	29816289	11	-2.24365	0.507148	9.68677e-06	0.00756219	10
rs62392523	breadth_2106to2011	6	29817253	11	-2.24365	0.507148	9.68677e-06	0.00756219	10
rs62392524	breadth_2106to2011	6	29817288	11	-2.24365	0.507148	9.68677e-06	0.00756219	10
rs62392525	breadth_2106to2011	6	29819330	11	-2.24365	0.507148	9.68677e-06	0.00756219	10
rs62392946	breadth_2106to2011	6	29609600	11	-2.24365	0.507148	9.68677e-06	0.00756219	10
rs62392949	breadth_2106to2011	6	29633041	11	-2.24365	0.507148	9.68677e-06	0.00756219	10
rs62392950	breadth_2106to2011	6	29633577	11	-2.24365	0.507148	9.68677e-06	0.00756219	10
rs62392951	breadth_2106to2011	6	29639986	11	-2.24365	0.507148	9.68677e-06	0.00756219	10
rs62392954	breadth_2106to2011	6	29647727	11	-2.24365	0.507148	9.68677e-06	0.00756219	10
rs62392955	breadth_2106to2011	6	29647820	11	-2.24365	0.507148	9.68677e-06	0.00756219	10
rs62392956	breadth_2106to2011	6	29648934	11	-2.24365	0.507148	9.68677e-06	0.00756219	10
rs62392957	breadth_2106to2011	6	29649219	11	-2.24365	0.507148	9.68677e-06	0.00756219	10
rs62392958	breadth_2106to2011	6	29650196	11	-2.24365	0.507148	9.68677e-06	0.00756219	10
rs62394668	breadth_2106to2011	6	29742842	11	-2.24365	0.507148	9.68677e-06	0.00756219	10
rs62394669	breadth_2106to2011	6	29744135	11	-2.24365	0.507148	9.68677e-06	0.00756219	10
rs62394670	breadth_2106to2011	6	29745211	11	-2.24365	0.507148	9.68677e-06	0.00756219	10
rs62394676	breadth_2106to2011	6	29766301	11	-2.24365	0.507148	9.68677e-06	0.00756219	10
rs62394678	breadth_2106to2011	6	29783419	11	-2.24365	0.507148	9.68677e-06	0.00756219	10
rs62394681	breadth_2106to2011	6	29785070	11	-2.24365	0.507148	9.68677e-06	0.00756219	10
rs62394682	breadth_2106to2011	6	29786409	11	-2.24365	0.507148	9.68677e-06	0.00756219	10
rs67382831	breadth_2106to2011	6	29753831	11	-2.24365	0.507148	9.68677e-06	0.00756219	10
rs74961904	breadth_2106to2011	6	29839472	11	-2.24365	0.507148	9.68677e-06	0.00756219	10
rs77816199	breadth_2106to2011	6	29839473	11	-2.24365	0.507148	9.68677e-06	0.00756219	10
rs78304580	breadth_2106to2011	6	29839502	11	-2.24365	0.507148	9.68677e-06	0.00756219	10
SNPS_A_2081_29912411_intron5	breadth_2106to2011	6	29912411	11	-2.24365	0.507148	9.68677e-06	0.00756219	10
SNPS_A_2285_29912615_intron5	breadth_2106to2011	6	29912615	11	-2.24365	0.507148	9.68677e-06	0.00756219	10
SNPS_A_535_29910865_intron2	breadth_2106to2011	6	29910865	11	-2.24365	0.507148	9.68677e-06	0.00756219	10
SNPS_A_675_29911005_intron2	breadth_2106to2011	6	29911005	11	-2.24365	0.507148	9.68677e-06	0.00756219	10
SNPS_A_681_29911011_intron2	breadth_2106to2011	6	29911011	11	-2.24365	0.507148	9.68677e-06	0.00756219	10
rs3117434	breadth_2106to2011	6	29263750	32	-1.30657	0.297669	1.1369e-05	0.00885007	3
rs2571390	breadth_2106to2011	6	29923554	53	-1.24406	0.28608	1.36987e-05	0.0106331	12
rs209131	breadth_2106to2011	6	28867755	59	-1.1732	0.270587	1.45259e-05	0.0112185	6
rs209127	breadth_2106to2011	6	28870391	60	-1.16914	0.26966	1.45355e-05	0.0112185	6
rs2394172	breadth_2106to2011	6	29756800	13	-2.11355	0.487742	1.46871e-05	0.0113034	10
rs55694505	breadth_2106to2011	6	29838575	10	-2.27163	0.524442	1.4809e-05	0.011365	10
rs428081	breadth_2106to2011	6	29906512	53	-1.24755	0.288956	1.57851e-05	0.0119604	12
rs4713471	breadth_2106to2011	6	31472823	50	1.37987	0.319786	1.59606e-05	0.0119604	20
rs17508548	breadth_2106to2011	6	29563067	30	-1.60242	0.371437	1.60251e-05	0.0119604	9
rs2076483	breadth_2106to2011	6	29571545	30	-1.60242	0.371437	1.60251e-05	0.0119604	9
rs2267633	breadth_2106to2011	6	29570841	30	-1.60242	0.371437	1.60251e-05	0.0119604	9
rs28893513	breadth_2106to2011	6	29563858	30	-1.60242	0.371437	1.60251e-05	0.0119604	9
rs28986304	breadth_2106to2011	6	29566082	30	-1.60242	0.371437	1.60251e-05	0.0119604	9
rs29267	breadth_2106to2011	6	29575003	30	-1.60242	0.371437	1.60251e-05	0.0119604	9
rs362518	breadth_2106to2011	6	29567638	30	-1.60242	0.371437	1.60251e-05	0.0119604	9
rs41291770	breadth_2106to2011	6	29594265	30	-1.60242	0.371437	1.60251e-05	0.0119604	9
rs9260584	breadth_2106to2011	6	29922448	60	-1.16646	0.270982	1.6731e-05	0.0124531	12
rs17179108	breadth_2106to2011	6	29798642	16	-1.9732	0.458665	1.69221e-05	0.0125609	10
rs3130248	breadth_2106to2011	6	29602936	84	1.04569	0.244016	1.82444e-05	0.0133225	11
rs17179199	breadth_2106to2011	6	29820977	12	-2.12829	0.496914	1.84385e-05	0.0133225	10
rs17179213	breadth_2106to2011	6	29821221	12	-2.12829	0.496914	1.84385e-05	0.0133225	10
rs17179277	breadth_2106to2011	6	29821683	12	-2.12829	0.496914	1.84385e-05	0.0133225	10
rs17185580	breadth_2106to2011	6	29821018	12	-2.12829	0.496914	1.84385e-05	0.0133225	10
rs17185636	breadth_2106to2011	6	29821439	12	-2.12829	0.496914	1.84385e-05	0.0133225	10
rs17185692	breadth_2106to2011	6	29828316	12	-2.12829	0.496914	1.84385e-05	0.0133225	10
rs61162280	breadth_2106to2011	6	29822726	12	-2.12829	0.496914	1.84385e-05	0.0133225	10
rs62391663	breadth_2106to2011	6	29831657	12	-2.12829	0.496914	1.84385e-05	0.0133225	10
rs77003338	breadth_2106to2011	6	29822200	12	-2.12829	0.496914	1.84385e-05	0.0133225	10
rs56020557	breadth_2106to2011	6	29564762	12	-2.04778	0.482314	2.17871e-05	0.0157002	10
rs29232	breadth_2106to2011	6	29611431	88	1.03689	0.244396	2.20891e-05	0.0157285	14
chr6:32525754	breadth_2106to2011	6	32493531	13	-2.65621	0.626795	2.25764e-05	0.0157285	24
chr6:28910124	breadth_2106to2011	6	28877901	61	-1.14579	0.271321	2.41066e-05	0.0157285	6
chr6:28929137	breadth_2106to2011	6	28896914	61	-1.14579	0.271321	2.41066e-05	0.0157285	6
rs1061625	breadth_2106to2011	6	28891458	61	-1.14579	0.271321	2.41066e-05	0.0157285	6
rs209121	breadth_2106to2011	6	28881660	61	-1.14579	0.271321	2.41066e-05	0.0157285	6
rs209124	breadth_2106to2011	6	28872742	61	-1.14579	0.271321	2.41066e-05	0.0157285	6
rs3132377	breadth_2106to2011	6	28885974	61	-1.14579	0.271321	2.41066e-05	0.0157285	6
rs3132380	breadth_2106to2011	6	28885227	61	-1.14579	0.271321	2.41066e-05	0.0157285	6
rs6906953	breadth_2106to2011	6	28882098	61	-1.14579	0.271321	2.41066e-05	0.0157285	6
rs6912843	breadth_2106to2011	6	28904162	61	-1.14579	0.271321	2.41066e-05	0.0157285	6
rs6917303	breadth_2106to2011	6	28926452	61	-1.14579	0.271321	2.41066e-05	0.0157285	6
rs7740125	breadth_2106to2011	6	28935902	61	-1.14579	0.271321	2.41066e-05	0.0157285	6
rs7763905	breadth_2106to2011	6	28927864	61	-1.14579	0.271321	2.41066e-05	0.0157285	6
rs9257395	breadth_2106to2011	6	28911260	61	-1.14579	0.271321	2.41066e-05	0.0157285	6
rs9257399	breadth_2106to2011	6	28916444	61	-1.14579	0.271321	2.41066e-05	0.0157285	6
rs9257402	breadth_2106to2011	6	28916899	61	-1.14579	0.271321	2.41066e-05	0.0157285	6
rs9257411	breadth_2106to2011	6	28926514	61	-1.14579	0.271321	2.41066e-05	0.0157285	6
rs9257412	breadth_2106to2011	6	28926580	61	-1.14579	0.271321	2.41066e-05	0.0157285	6
rs9257416	breadth_2106to2011	6	28930144	61	-1.14579	0.271321	2.41066e-05	0.0157285	6
rs2079898	breadth_2106to2011	6	29661175	52	1.03093	0.244265	2.43737e-05	0.0157285	15
rs2535243	breadth_2106to2011	6	29639862	52	1.03093	0.244265	2.43737e-05	0.0157285	15
rs3095287	breadth_2106to2011	6	29653803	52	1.03093	0.244265	2.43737e-05	0.0157285	15
rs3129041	breadth_2106to2011	6	29655503	52	1.03093	0.244265	2.43737e-05	0.0157285	15
rs3129074	breadth_2106to2011	6	29666623	52	1.03093	0.244265	2.43737e-05	0.0157285	15
rs3131876	breadth_2106to2011	6	29665855	52	1.03093	0.244265	2.43737e-05	0.0157285	15
rs3131879	breadth_2106to2011	6	29665458	52	1.03093	0.244265	2.43737e-05	0.0157285	15
rs3131881	breadth_2106to2011	6	29665388	52	1.03093	0.244265	2.43737e-05	0.0157285	15
rs3131882	breadth_2106to2011	6	29665314	52	1.03093	0.244265	2.43737e-05	0.0157285	15
rs3131883	breadth_2106to2011	6	29665226	52	1.03093	0.244265	2.43737e-05	0.0157285	15
rs6456990	breadth_2106to2011	6	29670200	52	1.03093	0.244265	2.43737e-05	0.0157285	15
rs6456993	breadth_2106to2011	6	29670536	52	1.03093	0.244265	2.43737e-05	0.0157285	15
rs6941117	breadth_2106to2011	6	29667012	52	1.03093	0.244265	2.43737e-05	0.0157285	15
rs7738159	breadth_2106to2011	6	29667528	52	1.03093	0.244265	2.43737e-05	0.0157285	15
rs7776296	breadth_2106to2011	6	29667542	52	1.03093	0.244265	2.43737e-05	0.0157285	15
rs9258044	breadth_2106to2011	6	29664635	52	1.03093	0.244265	2.43737e-05	0.0157285	15
rs9258045	breadth_2106to2011	6	29664640	52	1.03093	0.244265	2.43737e-05	0.0157285	15
rs9258093	breadth_2106to2011	6	29667971	52	1.03093	0.244265	2.43737e-05	0.0157285	15
rs9258094	breadth_2106to2011	6	29667998	52	1.03093	0.244265	2.43737e-05	0.0157285	15
rs9258102	breadth_2106to2011	6	29668913	52	1.03093	0.244265	2.43737e-05	0.0157285	15
rs9258106	breadth_2106to2011	6	29669214	52	1.03093	0.244265	2.43737e-05	0.0157285	15
rs9258110	breadth_2106to2011	6	29669307	52	1.03093	0.244265	2.43737e-05	0.0157285	15
rs9258111	breadth_2106to2011	6	29669317	52	1.03093	0.244265	2.43737e-05	0.0157285	15
rs9258114	breadth_2106to2011	6	29669640	52	1.03093	0.244265	2.43737e-05	0.0157285	15
chr6:28910127	breadth_2106to2011	6	28877904	60	-1.15253	0.273523	2.51283e-05	0.0159876	6
rs115318295	breadth_2106to2011	6	28878112	60	-1.15253	0.273523	2.51283e-05	0.0159876	6
rs1238787	breadth_2106to2011	6	28900499	60	-1.15253	0.273523	2.51283e-05	0.0159876	6
rs393309	breadth_2106to2011	6	28880630	60	-1.15253	0.273523	2.51283e-05	0.0159876	6
rs6926892	breadth_2106to2011	6	28940553	60	-1.15253	0.273523	2.51283e-05	0.0159876	6
rs9257425	breadth_2106to2011	6	28936556	60	-1.15253	0.273523	2.51283e-05	0.0159876	6
SNPS_A_130_29910460_intron1	breadth_2106to2011	6	29910460	43	1.25566	0.298839	2.64811e-05	0.016809	19
rs9468618	breadth_2106to2011	6	29750776	14	-2.00294	0.480271	3.0401e-05	0.0192073	10
chr6:29700414	breadth_2106to2011	6	29668191	53	1.0232	0.245758	3.13461e-05	0.0197128	15
rs2535245	breadth_2106to2011	6	29636822	53	1.0232	0.245758	3.13461e-05	0.0197128	15
chr6:29861422	breadth_2106to2011	6	29829199	85	-1.06121	0.25521	3.20768e-05	0.0201257	17
rs6933672	breadth_2106to2011	6	28941688	30	-1.63407	0.394163	3.3881e-05	0.0212087	7
chr6:32159453	breadth_2106to2011	6	32127230	54	-1.10148	0.266933	3.68458e-05	0.0230116	21
rs9257676	breadth_2106to2011	6	29250017	31	-1.2706	0.310218	4.20679e-05	0.0260931	3
rs1233374	breadth_2106to2011	6	29608694	20	-1.52125	0.373547	4.65224e-05	0.0287903	13
rs9260581	breadth_2106to2011	6	29922421	56	-1.12723	0.278239	5.09337e-05	0.0314485	12
rs56278726	breadth_2106to2011	6	29865037	17	-1.63703	0.404166	5.11337e-05	0.0315004	18
rs7741871	breadth_2106to2011	6	33864354	61	1.06176	0.262265	5.15638e-05	0.0316935	25
rs1555244	breadth_2106to2011	6	29337101	56	-1.03609	0.256101	5.21882e-05	0.0318611	8
rs3930883	breadth_2106to2011	6	29337075	56	-1.03609	0.256101	5.21882e-05	0.0318611	8
rs4713211	breadth_2106to2011	6	29336054	56	-1.03609	0.256101	5.21882e-05	0.0318611	8
rs1233367	breadth_2106to2011	6	29622220	65	-1.0881	0.271335	6.06744e-05	0.0346996	12
chr6:32485058	breadth_2106to2011	6	32452835	10	-2.17421	0.543176	6.26066e-05	0.0346996	23
rs444189	breadth_2106to2011	6	29605935	70	-1.01293	0.253381	6.39674e-05	0.0346996	12
AA_A_276_29912281_exon5_L	breadth_2106to2011	6	29912281	54	-1.11297	0.279531	6.84607e-05	0.0346996	12
AA_A_321_29912858_exon6_T	breadth_2106to2011	6	29912859	54	-1.11297	0.279531	6.84607e-05	0.0346996	12
AA_A_97_29911063_exon3_I	breadth_2106to2011	6	29911063	54	-1.11297	0.279531	6.84607e-05	0.0346996	12
AA_A_97_29911063_exon3_IK	breadth_2106to2011	6	29911065	54	-1.11297	0.279531	6.84607e-05	0.0346996	12
chr6:29941816	breadth_2106to2011	6	29909593	54	-1.11297	0.279531	6.84607e-05	0.0346996	12
chr6:29951364	breadth_2106to2011	6	29919141	54	-1.11297	0.279531	6.84607e-05	0.0346996	12
rs1961135	breadth_2106to2011	6	29914706	54	-1.11297	0.279531	6.84607e-05	0.0346996	12
rs2508037	breadth_2106to2011	6	29918436	54	-1.11297	0.279531	6.84607e-05	0.0346996	12
rs2517706	breadth_2106to2011	6	29919659	54	-1.11297	0.279531	6.84607e-05	0.0346996	12
rs2517709	breadth_2106to2011	6	29919421	54	-1.11297	0.279531	6.84607e-05	0.0346996	12
rs2517710	breadth_2106to2011	6	29918296	54	-1.11297	0.279531	6.84607e-05	0.0346996	12
rs2517716	breadth_2106to2011	6	29917260	54	-1.11297	0.279531	6.84607e-05	0.0346996	12
rs2517722	breadth_2106to2011	6	29915330	54	-1.11297	0.279531	6.84607e-05	0.0346996	12
rs2517723	breadth_2106to2011	6	29915268	54	-1.11297	0.279531	6.84607e-05	0.0346996	12
rs2517731	breadth_2106to2011	6	29906049	54	-1.11297	0.279531	6.84607e-05	0.0346996	12
rs2524037	breadth_2106to2011	6	29914950	54	-1.11297	0.279531	6.84607e-05	0.0346996	12
rs2844810	breadth_2106to2011	6	29923580	54	-1.11297	0.279531	6.84607e-05	0.0346996	12
rs2916806	breadth_2106to2011	6	29918684	54	-1.11297	0.279531	6.84607e-05	0.0346996	12
rs2916807	breadth_2106to2011	6	29918770	54	-1.11297	0.279531	6.84607e-05	0.0346996	12
rs2916809	breadth_2106to2011	6	29920549	54	-1.11297	0.279531	6.84607e-05	0.0346996	12
rs2975042	breadth_2106to2011	6	29920536	54	-1.11297	0.279531	6.84607e-05	0.0346996	12
rs2975043	breadth_2106to2011	6	29918734	54	-1.11297	0.279531	6.84607e-05	0.0346996	12
rs366907	breadth_2106to2011	6	29907755	54	-1.11297	0.279531	6.84607e-05	0.0346996	12
rs367077	breadth_2106to2011	6	29906564	54	-1.11297	0.279531	6.84607e-05	0.0346996	12
rs387850	breadth_2106to2011	6	29907696	54	-1.11297	0.279531	6.84607e-05	0.0346996	12
rs396379	breadth_2106to2011	6	29914500	54	-1.11297	0.279531	6.84607e-05	0.0346996	12
rs414215	breadth_2106to2011	6	29906772	54	-1.11297	0.279531	6.84607e-05	0.0346996	12
rs417162	breadth_2106to2011	6	29916505	54	-1.11297	0.279531	6.84607e-05	0.0346996	12
rs7747114	breadth_2106to2011	6	29919774	54	-1.11297	0.279531	6.84607e-05	0.0346996	12
rs9260029	breadth_2106to2011	6	29907243	54	-1.11297	0.279531	6.84607e-05	0.0346996	12
rs9260032	breadth_2106to2011	6	29907286	54	-1.11297	0.279531	6.84607e-05	0.0346996	12
rs9260033	breadth_2106to2011	6	29907298	54	-1.11297	0.279531	6.84607e-05	0.0346996	12
rs9260036	breadth_2106to2011	6	29907494	54	-1.11297	0.279531	6.84607e-05	0.0346996	12
rs9260038	breadth_2106to2011	6	29907544	54	-1.11297	0.279531	6.84607e-05	0.0346996	12
rs9260040	breadth_2106to2011	6	29907598	54	-1.11297	0.279531	6.84607e-05	0.0346996	12
rs9260046	breadth_2106to2011	6	29908044	54	-1.11297	0.279531	6.84607e-05	0.0346996	12
rs9260063	breadth_2106to2011	6	29908544	54	-1.11297	0.279531	6.84607e-05	0.0346996	12
rs9260064	breadth_2106to2011	6	29908589	54	-1.11297	0.279531	6.84607e-05	0.0346996	12
rs9260065	breadth_2106to2011	6	29908590	54	-1.11297	0.279531	6.84607e-05	0.0346996	12
rs9260067	breadth_2106to2011	6	29908649	54	-1.11297	0.279531	6.84607e-05	0.0346996	12
rs9260072	breadth_2106to2011	6	29908838	54	-1.11297	0.279531	6.84607e-05	0.0346996	12
rs9260077	breadth_2106to2011	6	29908954	54	-1.11297	0.279531	6.84607e-05	0.0346996	12
rs9260081	breadth_2106to2011	6	29909153	54	-1.11297	0.279531	6.84607e-05	0.0346996	12
rs9260087	breadth_2106to2011	6	29909376	54	-1.11297	0.279531	6.84607e-05	0.0346996	12
rs9260094	breadth_2106to2011	6	29909472	54	-1.11297	0.279531	6.84607e-05	0.0346996	12
rs9260096	breadth_2106to2011	6	29909510	54	-1.11297	0.279531	6.84607e-05	0.0346996	12
rs9260097	breadth_2106to2011	6	29909520	54	-1.11297	0.279531	6.84607e-05	0.0346996	12
rs9260104	breadth_2106to2011	6	29909616	54	-1.11297	0.279531	6.84607e-05	0.0346996	12
rs9260107	breadth_2106to2011	6	29909745	54	-1.11297	0.279531	6.84607e-05	0.0346996	12
rs9260111	breadth_2106to2011	6	29909916	54	-1.11297	0.279531	6.84607e-05	0.0346996	12
rs9260115	breadth_2106to2011	6	29910027	54	-1.11297	0.279531	6.84607e-05	0.0346996	12
rs9260217	breadth_2106to2011	6	29913754	54	-1.11297	0.279531	6.84607e-05	0.0346996	12
rs9260218	breadth_2106to2011	6	29913758	54	-1.11297	0.279531	6.84607e-05	0.0346996	12
rs9260220	breadth_2106to2011	6	29913760	54	-1.11297	0.279531	6.84607e-05	0.0346996	12
rs9260223	breadth_2106to2011	6	29913944	54	-1.11297	0.279531	6.84607e-05	0.0346996	12
rs9260224	breadth_2106to2011	6	29913948	54	-1.11297	0.279531	6.84607e-05	0.0346996	12
rs9260309	breadth_2106to2011	6	29916794	54	-1.11297	0.279531	6.84607e-05	0.0346996	12
rs9260316	breadth_2106to2011	6	29916914	54	-1.11297	0.279531	6.84607e-05	0.0346996	12
rs9260408	breadth_2106to2011	6	29918917	54	-1.11297	0.279531	6.84607e-05	0.0346996	12
rs9260413	breadth_2106to2011	6	29919010	54	-1.11297	0.279531	6.84607e-05	0.0346996	12
rs9260414	breadth_2106to2011	6	29919020	54	-1.11297	0.279531	6.84607e-05	0.0346996	12
rs9260424	breadth_2106to2011	6	29919098	54	-1.11297	0.279531	6.84607e-05	0.0346996	12
rs9260463	breadth_2106to2011	6	29919862	54	-1.11297	0.279531	6.84607e-05	0.0346996	12
rs9260464	breadth_2106to2011	6	29919864	54	-1.11297	0.279531	6.84607e-05	0.0346996	12
rs9260468	breadth_2106to2011	6	29920000	54	-1.11297	0.279531	6.84607e-05	0.0346996	12
rs9260483	breadth_2106to2011	6	29920238	54	-1.11297	0.279531	6.84607e-05	0.0346996	12
rs9260486	breadth_2106to2011	6	29920281	54	-1.11297	0.279531	6.84607e-05	0.0346996	12
rs9260489	breadth_2106to2011	6	29920332	54	-1.11297	0.279531	6.84607e-05	0.0346996	12
rs9260579	breadth_2106to2011	6	29922391	54	-1.11297	0.279531	6.84607e-05	0.0346996	12
rs9260599	breadth_2106to2011	6	29922653	54	-1.11297	0.279531	6.84607e-05	0.0346996	12
rs9260614	breadth_2106to2011	6	29922995	54	-1.11297	0.279531	6.84607e-05	0.0346996	12
SNPS_A_1209_29911539_intron3	breadth_2106to2011	6	29911539	54	-1.11297	0.279531	6.84607e-05	0.0346996	12
SNPS_A_127_29910457_intron1	breadth_2106to2011	6	29910457	54	-1.11297	0.279531	6.84607e-05	0.0346996	12
SNPS_A_1398_29911728_intron3	breadth_2106to2011	6	29911728	54	-1.11297	0.279531	6.84607e-05	0.0346996	12
SNPS_A_148_29910478_intron1	breadth_2106to2011	6	29910478	54	-1.11297	0.279531	6.84607e-05	0.0346996	12
SNPS_A_152_29910482_intron1_G	breadth_2106to2011	6	29910483	54	-1.11297	0.279531	6.84607e-05	0.0346996	12
SNPS_A_178_29910508_intron1	breadth_2106to2011	6	29910508	54	-1.11297	0.279531	6.84607e-05	0.0346996	12
SNPS_A_192_29910522_intron1	breadth_2106to2011	6	29910522	54	-1.11297	0.279531	6.84607e-05	0.0346996	12
SNPS_A_1951_29912281_exon5	breadth_2106to2011	6	29912285	54	-1.11297	0.279531	6.84607e-05	0.0346996	12
SNPS_A_2039_29912369_exon5	breadth_2106to2011	6	29912369	54	-1.11297	0.279531	6.84607e-05	0.0346996	12
SNPS_A_2339_29912669_intron5	breadth_2106to2011	6	29912669	54	-1.11297	0.279531	6.84607e-05	0.0346996	12
SNPS_A_2523_29912853_exon6	breadth_2106to2011	6	29912853	54	-1.11297	0.279531	6.84607e-05	0.0346996	12
SNPS_A_2527_29912857_exon6	breadth_2106to2011	6	29912857	54	-1.11297	0.279531	6.84607e-05	0.0346996	12
SNPS_A_2842_29913172_intron7	breadth_2106to2011	6	29913172	54	-1.11297	0.279531	6.84607e-05	0.0346996	12
SNPS_A_2862_29913192_intron7	breadth_2106to2011	6	29913192	54	-1.11297	0.279531	6.84607e-05	0.0346996	12
SNPS_A_2863_29913193_intron7	breadth_2106to2011	6	29913193	54	-1.11297	0.279531	6.84607e-05	0.0346996	12
SNPS_A_734_29911064_exon3	breadth_2106to2011	6	29911064	54	-1.11297	0.279531	6.84607e-05	0.0346996	12
rs73391152	breadth_2106to2011	6	28689004	14	-2.03279	0.510836	6.91044e-05	0.0349606	5
rs9468589	breadth_2106to2011	6	29671043	24	-1.33156	0.334711	6.94313e-05	0.0350608	13
AA_A_114_29911114_exon3_DQ	breadth_2106to2011	6	29911118	30	1.38274	0.348275	7.17912e-05	0.0360514	19
AA_A_114_29911114_exon3_Q	breadth_2106to2011	6	29911131	30	1.38274	0.348275	7.17912e-05	0.0360514	19
rs3916365	breadth_2106to2011	6	29913969	30	1.38274	0.348275	7.17912e-05	0.0360514	19
rs2747453	breadth_2106to2011	6	29654943	48	0.988945	0.249393	7.32714e-05	0.0366592	15
rs3129090	breadth_2106to2011	6	29664131	48	0.988945	0.249393	7.32714e-05	0.0366592	15
rs2734976	breadth_2106to2011	6	29832958	60	-1.14626	0.28954	7.52909e-05	0.037013	12
rs1122947	breadth_2106to2011	6	29638434	49	0.994368	0.251318	7.60195e-05	0.037013	15
rs1984840	breadth_2106to2011	6	29640039	49	0.994368	0.251318	7.60195e-05	0.037013	15
rs2747425	breadth_2106to2011	6	29646790	49	0.994368	0.251318	7.60195e-05	0.037013	15
rs2747455	breadth_2106to2011	6	29655202	49	0.994368	0.251318	7.60195e-05	0.037013	15
rs2982837	breadth_2106to2011	6	29649632	49	0.994368	0.251318	7.60195e-05	0.037013	15
rs9258117	breadth_2106to2011	6	29671095	49	0.994368	0.251318	7.60195e-05	0.037013	15
rs3129854	breadth_2106to2011	6	32398781	27	-1.60046	0.404503	7.60223e-05	0.037013	22
rs3129866	breadth_2106to2011	6	32404065	27	-1.60046	0.404503	7.60223e-05	0.037013	22
rs3135335	breadth_2106to2011	6	32401845	27	-1.60046	0.404503	7.60223e-05	0.037013	22
rs3135336	breadth_2106to2011	6	32401829	27	-1.60046	0.404503	7.60223e-05	0.037013	22
rs3135338	breadth_2106to2011	6	32401217	27	-1.60046	0.404503	7.60223e-05	0.037013	22
rs3135397	breadth_2106to2011	6	32403941	27	-1.60046	0.404503	7.60223e-05	0.037013	22
rs984778	breadth_2106to2011	6	32400088	27	-1.60046	0.404503	7.60223e-05	0.037013	22
rs3998799	breadth_2106to2011	6	29690694	83	1.02166	0.258433	7.70777e-05	0.0374598	16
rs2395173	breadth_2106to2011	6	32404859	28	-1.57517	0.398707	7.79202e-05	0.0376002	22
rs2395178	breadth_2106to2011	6	32405362	28	-1.57517	0.398707	7.79202e-05	0.0376002	22
rs3129869	breadth_2106to2011	6	32405671	28	-1.57517	0.398707	7.79202e-05	0.0376002	22
rs3135395	breadth_2106to2011	6	32405192	28	-1.57517	0.398707	7.79202e-05	0.0376002	22
rs2015689	breadth_2106to2011	6	29715154	49	0.992307	0.251662	8.04661e-05	0.0379523	15
rs2394161	breadth_2106to2011	6	29711854	49	0.992307	0.251662	8.04661e-05	0.0379523	15
rs2517933	breadth_2106to2011	6	29718224	49	0.992307	0.251662	8.04661e-05	0.0379523	15
rs2517934	breadth_2106to2011	6	29718165	49	0.992307	0.251662	8.04661e-05	0.0379523	15
rs2517941	breadth_2106to2011	6	29708417	49	0.992307	0.251662	8.04661e-05	0.0379523	15
rs2517943	breadth_2106to2011	6	29704833	49	0.992307	0.251662	8.04661e-05	0.0379523	15
rs2523385	breadth_2106to2011	6	29713926	49	0.992307	0.251662	8.04661e-05	0.0379523	15
rs2523401	breadth_2106to2011	6	29699498	49	0.992307	0.251662	8.04661e-05	0.0379523	15
rs2523407	breadth_2106to2011	6	29721305	49	0.992307	0.251662	8.04661e-05	0.0379523	15
rs2743947	breadth_2106to2011	6	29720853	49	0.992307	0.251662	8.04661e-05	0.0379523	15
rs2743950	breadth_2106to2011	6	29709286	49	0.992307	0.251662	8.04661e-05	0.0379523	15
rs730858	breadth_2106to2011	6	29710628	49	0.992307	0.251662	8.04661e-05	0.0379523	15
rs9258256	breadth_2106to2011	6	29722159	49	0.992307	0.251662	8.04661e-05	0.0379523	15
chr6:29945402	breadth_2106to2011	6	29913179	30	1.33146	0.338064	8.19929e-05	0.0386054	19
rs57876318	breadth_2106to2011	6	28714204	13	-2.01705	0.512341	8.253e-05	0.0387241	5
rs73391153	breadth_2106to2011	6	28689290	13	-2.01705	0.512341	8.253e-05	0.0387241	5
rs3129087	breadth_2106to2011	6	29664312	50	0.972386	0.247174	8.35364e-05	0.0389981	15
chr6:29945414	breadth_2106to2011	6	29913191	56	-1.07535	0.273347	8.35446e-05	0.0389981	12
rs2975057	breadth_2106to2011	6	29913171	56	-1.07535	0.273347	8.35446e-05	0.0389981	12
rs6900577	breadth_2106to2011	6	29588241	39	-1.2567	0.319569	8.4076e-05	0.0391118	9
rs6920935	breadth_2106to2011	6	29588240	39	-1.2567	0.319569	8.4076e-05	0.0391118	9
AA_A_246_29912089_exon4_S	breadth_2106to2011	6	29912093	36	1.2174	0.31116	9.1359e-05	0.0413664	19
AA_A_299_29912350_exon5_A	breadth_2106to2011	6	29912350	36	1.2174	0.31116	9.1359e-05	0.0413664	19
AA_A_334_29913039_exon7_M	breadth_2106to2011	6	29913039	36	1.2174	0.31116	9.1359e-05	0.0413664	19
rs2248158	breadth_2106to2011	6	29914833	36	1.2174	0.31116	9.1359e-05	0.0413664	19
rs2523953	breadth_2106to2011	6	29914104	36	1.2174	0.31116	9.1359e-05	0.0413664	19
rs2523955	breadth_2106to2011	6	29913956	36	1.2174	0.31116	9.1359e-05	0.0413664	19
rs2905763	breadth_2106to2011	6	29913806	36	1.2174	0.31116	9.1359e-05	0.0413664	19
rs77161679	breadth_2106to2011	6	29913853	36	1.2174	0.31116	9.1359e-05	0.0413664	19
rs79244404	breadth_2106to2011	6	29913483	36	1.2174	0.31116	9.1359e-05	0.0413664	19
SNPS_A_1758_29912088_exon4	breadth_2106to2011	6	29912088	36	1.2174	0.31116	9.1359e-05	0.0413664	19
SNPS_A_2019_29912349_exon5	breadth_2106to2011	6	29912349	36	1.2174	0.31116	9.1359e-05	0.0413664	19
SNPS_A_2596_29912926_intron6	breadth_2106to2011	6	29912926	36	1.2174	0.31116	9.1359e-05	0.0413664	19
SNPS_A_2672_29913002_intron6	breadth_2106to2011	6	29913002	36	1.2174	0.31116	9.1359e-05	0.0413664	19
SNPS_A_2708_29913038_exon7	breadth_2106to2011	6	29913038	36	1.2174	0.31116	9.1359e-05	0.0413664	19
SNPS_A_2782_29913112_intron7	breadth_2106to2011	6	29913112	36	1.2174	0.31116	9.1359e-05	0.0413664	19
SNPS_A_2850_29913180_intron7	breadth_2106to2011	6	29913180	36	1.2174	0.31116	9.1359e-05	0.0413664	19
rs1610615	breadth_2106to2011	6	29711334	62	-1.08605	0.277844	9.27417e-05	0.0417836	12
rs885941	breadth_2106to2011	6	29710380	62	-1.08605	0.277844	9.27417e-05	0.0417836	12
rs947819	breadth_2106to2011	6	29711173	62	-1.08605	0.277844	9.27417e-05	0.0417836	12
chr6:29681709	breadth_2106to2011	6	29649486	18	-1.53784	0.393976	9.48544e-05	0.0426647	13
rs56262516	breadth_2106to2011	6	29930939	12	-1.93216	0.495526	9.65059e-05	0.0433358	10
rs1362126	breadth_2106to2011	6	29691019	84	1.00956	0.259163	9.80183e-05	0.0438699	16
rs2735057	breadth_2106to2011	6	29698031	84	1.00956	0.259163	9.80183e-05	0.0438699	16
rs2535246	breadth_2106to2011	6	29636409	50	0.982408	0.252389	9.92429e-05	0.0443449	15
rs9260114	breadth_2106to2011	6	29909988	50	-1.23054	0.31626	9.98741e-05	0.0445537	12
rs1061156	breadth_2106to2011	6	29913266	32	1.22697	0.315901	0.000102741	0.0456824	19
rs2734988	breadth_2106to2011	6	29817995	39	-1.33404	0.344347	0.000107008	0.047481	12
rs2571383	breadth_2106to2011	6	29914315	57	-1.08547	0.280233	0.00010731	0.047481	12
rs376646	breadth_2106to2011	6	29914377	57	-1.08547	0.280233	0.00010731	0.047481	12
rs9258119	breadth_2106to2011	6	29671300	85	0.971156	0.250994	0.000109174	0.0481489	16
rs2517713	breadth_2106to2011	6	29918099	56	-1.05053	0.27165	0.000110083	0.0484709	12
rs213224	breadthI_2106to2011	6	33206212	67	1.21844	0.307608	7.46319e-05	0.037013	2
rs576890	breadthI_2106to2011	6	33214862	72	1.19168	0.306617	0.000101687	0.045288	2
rs116360287	breadthI_2106to2011	6	32482303	63	1.18588	0.306237	0.000107755	0.0476006	1
rs6457748	depth_2106to2011	6	33872149	55	1.18067	0.282852	2.99084e-05	0.0189402	27
chr6:29208673	depthI_2106to2011	6	29176450	21	-1.95361	0.43105	5.83707e-06	0.00756219	3
rs1073819	depthI_2106to2011	6	29132501	21	-1.95361	0.43105	5.83707e-06	0.00756219	3
rs12660419	depthI_2106to2011	6	29191548	21	-1.95361	0.43105	5.83707e-06	0.00756219	3
rs143432463	depthI_2106to2011	6	29147833	21	-1.95361	0.43105	5.83707e-06	0.00756219	3
rs16894557	depthI_2106to2011	6	28999826	21	-1.95361	0.43105	5.83707e-06	0.00756219	3
rs55733250	depthI_2106to2011	6	29215647	21	-1.95361	0.43105	5.83707e-06	0.00756219	3
rs55759158	depthI_2106to2011	6	29128708	21	-1.95361	0.43105	5.83707e-06	0.00756219	3
rs55874124	depthI_2106to2011	6	29159009	21	-1.95361	0.43105	5.83707e-06	0.00756219	3
rs56044745	depthI_2106to2011	6	29001489	21	-1.95361	0.43105	5.83707e-06	0.00756219	3
rs56405941	depthI_2106to2011	6	29178463	21	-1.95361	0.43105	5.83707e-06	0.00756219	3
rs59140010	depthI_2106to2011	6	29219425	21	-1.95361	0.43105	5.83707e-06	0.00756219	3
rs59230085	depthI_2106to2011	6	29190624	21	-1.95361	0.43105	5.83707e-06	0.00756219	3
rs62407639	depthI_2106to2011	6	29078922	21	-1.95361	0.43105	5.83707e-06	0.00756219	3
rs72863525	depthI_2106to2011	6	29048419	21	-1.95361	0.43105	5.83707e-06	0.00756219	3
rs16867628	depthI_2106to2011	6	29266497	23	-1.73722	0.422394	3.90912e-05	0.0243022	3
rs72844808	depthI_2106to2011	6	29260475	23	-1.73722	0.422394	3.90912e-05	0.0243022	3
rs78515650	depthI_2106to2011	6	33800340	86	1.23112	0.304397	5.24458e-05	0.0319465	4

## Sheet: Suppl_Data_4
rsid	weight
rs3117434	-1.30657
rs73391152	-2.03279
rs209131	-1.1732
rs6933672	-1.63407
rs1555244	-1.03609
rs17508548	-1.60242
chr6:29679738	-2.24365
rs3130248	1.04569
AA_A_152_29911228_exon3_AW	-1.56342
rs1233374	-1.52125
rs29232	1.03689
rs2079898	1.03093
rs3998799	1.02166
chr6:29861422	-1.06121
rs56278726	-1.63703
SNPS_A_130_29910460_intron1	1.25566
rs4713471	1.37987
chr6:32159453	-1.10148
rs3129854	-1.60046
chr6:32485058	-2.17421
chr6:32525754	-2.65621
rs7741871	1.06176
rs10947465	-1.36515
