# Supplementary material for: The genetic basis of the immune response to SARS-CoV-2 infection and vaccination in the Italian municipality of Vo’
Source: Front Immunol. 2026 Mar 6;17:1718158. doi: 10.3389/fimmu.2026.1718158 (PMC13002426; doi:10.3389/fimmu.2026.1718158)
Supplement: Supplementary file 1 [file DataSheet1.zip › Supplementary_materials/SD9.csv]

trait	rsid	chr	pos	freq	beta	SE	P	FDR
breadthI	rs1884937	6	28623724	0.263888888888889	0.489402961284661	0.757610986170168	0.518291097103197	0.954837180265709
breadthI	rs61229539	6	28636643	0.263888888888889	0.489402961284661	0.757610986170168	0.518291097103197	0.954837180265709
breadthI	rs16894194	6	28648083	0.263888888888889	0.489402961284661	0.757610986170168	0.518291097103197	0.954837180265709
breadthI	rs16894197	6	28648271	0.263888888888889	0.489402961284661	0.757610986170168	0.518291097103197	0.954837180265709
breadthI	rs35466817	6	28648320	0.263888888888889	0.489402961284661	0.757610986170168	0.518291097103197	0.954837180265709
breadthI	chr6:28683883	6	28651660	0.263888888888889	0.489402961284661	0.757610986170168	0.518291097103197	0.954837180265709
breadthI	rs11966966	6	28655388	0.263888888888889	0.489402961284661	0.757610986170168	0.518291097103197	0.954837180265709
breadthI	rs11967609	6	28656109	0.263888888888889	0.489402961284661	0.757610986170168	0.518291097103197	0.954837180265709
breadthI	rs2394120	6	28656452	0.263888888888889	0.489402961284661	0.757610986170168	0.518291097103197	0.954837180265709
breadthI	rs2394121	6	28656489	0.263888888888889	0.489402961284661	0.757610986170168	0.518291097103197	0.954837180265709
breadthI	rs34020953	6	28656754	0.263888888888889	0.489402961284661	0.757610986170168	0.518291097103197	0.954837180265709
breadthI	rs2394122	6	28658554	0.263888888888889	0.489402961284661	0.757610986170168	0.518291097103197	0.954837180265709
breadthI	rs6939576	6	28669315	0.277777777777778	0.507069182208599	0.616600212142668	0.41087034749931	0.945477511803182
breadthI	chr6:28976939	6	28944716	0.25	0.377544802626717	0.593829013317218	0.524919613568573	0.954837180265709
breadthI	chr6:28976943	6	28944720	0.25	0.377544802626717	0.593829013317218	0.524919613568573	0.954837180265709
breadthI	rs9368584	6	28945959	0.25	0.377544802626717	0.593829013317218	0.524919613568573	0.954837180265709
breadthI	rs9368585	6	28946253	0.25	0.377544802626717	0.593829013317218	0.524919613568573	0.954837180265709
breadthI	rs9257445	6	28949206	0.305555555555556	0.454209925005791	0.578967122821878	0.4327364311824	0.945477511803182
breadthI	rs968722	6	28949904	0.25	0.377544802626717	0.593829013317218	0.524919613568573	0.954837180265709
breadthI	rs6456879	6	28962604	0.25	0.377544802626717	0.593829013317218	0.524919613568573	0.954837180265709
breadthI	rs6908206	6	28964872	0.25	0.377544802626717	0.593829013317218	0.524919613568573	0.954837180265709
breadthI	rs6933976	6	28969522	0.305555555555556	0.454209925005791	0.578967122821878	0.4327364311824	0.945477511803182
breadthI	rs6456881	6	28970100	0.25	0.377544802626717	0.593829013317218	0.524919613568573	0.954837180265709
breadthI	rs6925178	6	28973215	0.305555555555556	0.454209925005791	0.578967122821878	0.4327364311824	0.945477511803182
breadthI	rs4565335	6	28975787	0.305555555555556	0.454209925005791	0.578967122821878	0.4327364311824	0.945477511803182
breadthI	rs6923005	6	28976071	0.305555555555556	0.454209925005791	0.578967122821878	0.4327364311824	0.945477511803182
breadthI	rs6930903	6	28981244	0.305555555555556	0.454209925005791	0.578967122821878	0.4327364311824	0.945477511803182
breadthI	rs9357075	6	28982287	0.25	0.377544802626717	0.593829013317218	0.524919613568573	0.954837180265709
breadthI	rs6909302	6	28986375	0.277777777777778	0.43132647156137	0.582664033415198	0.459138504871456	0.945477511803182
breadthI	rs9366734	6	28987058	0.25	0.377544802626717	0.593829013317218	0.524919613568573	0.954837180265709
breadthI	rs4562166	6	28987532	0.277777777777778	0.43132647156137	0.582664033415198	0.459138504871456	0.945477511803182
breadthI	rs7741520	6	28994570	0.277777777777778	0.43132647156137	0.582664033415198	0.459138504871456	0.945477511803182
breadthI	rs9461498	6	29000873	0.277777777777778	0.43132647156137	0.582664033415198	0.459138504871456	0.945477511803182
breadthI	rs9368587	6	29003069	0.277777777777778	0.43132647156137	0.582664033415198	0.459138504871456	0.945477511803182
breadthI	rs9468471	6	29004091	0.277777777777778	0.43132647156137	0.582664033415198	0.459138504871456	0.945477511803182
breadthI	rs9380105	6	29005595	0.277777777777778	0.43132647156137	0.582664033415198	0.459138504871456	0.945477511803182
breadthI	rs9366735	6	29005660	0.277777777777778	0.43132647156137	0.582664033415198	0.459138504871456	0.945477511803182
breadthI	rs9468473	6	29006250	0.277777777777778	0.43132647156137	0.582664033415198	0.459138504871456	0.945477511803182
breadthI	rs9461499	6	29006493	0.277777777777778	0.43132647156137	0.582664033415198	0.459138504871456	0.945477511803182
breadthI	rs7743837	6	29006844	0.277777777777778	0.43132647156137	0.582664033415198	0.459138504871456	0.945477511803182
breadthI	rs7764481	6	29007088	0.277777777777778	0.43132647156137	0.582664033415198	0.459138504871456	0.945477511803182
breadthI	rs7744795	6	29007182	0.277777777777778	0.43132647156137	0.582664033415198	0.459138504871456	0.945477511803182
breadthI	rs7744689	6	29007294	0.277777777777778	0.43132647156137	0.582664033415198	0.459138504871456	0.945477511803182
breadthI	rs7749435	6	29007847	0.277777777777778	0.43132647156137	0.582664033415198	0.459138504871456	0.945477511803182
breadthI	rs7775633	6	29009234	0.277777777777778	0.43132647156137	0.582664033415198	0.459138504871456	0.945477511803182
breadthI	rs6918712	6	29009373	0.277777777777778	0.43132647156137	0.582664033415198	0.459138504871456	0.945477511803182
breadthI	rs6919044	6	29009568	0.277777777777778	0.43132647156137	0.582664033415198	0.459138504871456	0.945477511803182
breadthI	rs6919687	6	29009643	0.277777777777778	0.43132647156137	0.582664033415198	0.459138504871456	0.945477511803182
breadthI	rs9501291	6	29009958	0.277777777777778	0.43132647156137	0.582664033415198	0.459138504871456	0.945477511803182
breadthI	rs6924824	6	29010153	0.277777777777778	0.43132647156137	0.582664033415198	0.459138504871456	0.945477511803182
breadthI	rs6456886	6	29010587	0.277777777777778	0.43132647156137	0.582664033415198	0.459138504871456	0.945477511803182
breadthI	rs6456887	6	29010589	0.277777777777778	0.43132647156137	0.582664033415198	0.459138504871456	0.945477511803182
breadthI	rs6456888	6	29010803	0.277777777777778	0.43132647156137	0.582664033415198	0.459138504871456	0.945477511803182
breadthI	rs6456889	6	29010824	0.277777777777778	0.43132647156137	0.582664033415198	0.459138504871456	0.945477511803182
breadthI	rs9391651	6	29011960	0.25	0.377544802626717	0.593829013317218	0.524919613568573	0.954837180265709
breadthI	rs9391653	6	29017167	0.277777777777778	0.43132647156137	0.582664033415198	0.459138504871456	0.945477511803182
breadthI	rs4711182	6	29017486	0.25	0.377544802626717	0.593829013317218	0.524919613568573	0.954837180265709
breadthI	chr6:29053053	6	29020830	0.277777777777778	0.694497349849069	0.583516119575421	0.233970174175992	0.924538678959674
breadthI	rs9501294	6	29021017	0.25	0.377544802626717	0.593829013317218	0.524919613568573	0.954837180265709
breadthI	rs9366736	6	29021897	0.277777777777778	0.43132647156137	0.582664033415198	0.459138504871456	0.945477511803182
breadthI	rs6938853	6	29022885	0.277777777777778	0.43132647156137	0.582664033415198	0.459138504871456	0.945477511803182
breadthI	rs7747023	6	29025680	0.25	0.377544802626717	0.593829013317218	0.524919613568573	0.954837180265709
breadthI	rs9468479	6	29031086	0.25	0.377544802626717	0.593829013317218	0.524919613568573	0.954837180265709
breadthI	rs3129786	6	29036444	0.166666666666667	-0.459236049443488	0.811774244301589	0.571584870905663	0.960903625893018
breadthI	rs4713200	6	29040786	0.25	0.377544802626717	0.593829013317218	0.524919613568573	0.954837180265709
breadthI	chr6:29073978	6	29041755	0.25	0.377544802626717	0.593829013317218	0.524919613568573	0.954837180265709
breadthI	rs9348821	6	29047203	0.25	0.377544802626717	0.593829013317218	0.524919613568573	0.954837180265709
breadthI	rs9348822	6	29047387	0.277777777777778	0.43132647156137	0.582664033415198	0.459138504871456	0.945477511803182
breadthI	rs11758255	6	29050714	0.277777777777778	0.43132647156137	0.582664033415198	0.459138504871456	0.945477511803182
breadthI	rs6903771	6	29052572	0.25	0.377544802626717	0.593829013317218	0.524919613568573	0.954837180265709
breadthI	rs6456902	6	29057213	0.25	0.377544802626717	0.593829013317218	0.524919613568573	0.954837180265709
breadthI	rs3129789	6	29059962	0.166666666666667	-0.459236049443488	0.811774244301589	0.571584870905663	0.960903625893018
breadthI	rs6917293	6	29063058	0.277777777777778	0.43132647156137	0.582664033415198	0.459138504871456	0.945477511803182
breadthI	rs59830645	6	29065285	0.25	0.377544802626717	0.593829013317218	0.524919613568573	0.954837180265709
breadthI	rs6905729	6	29068622	0.25	0.377544802626717	0.593829013317218	0.524919613568573	0.954837180265709
breadthI	rs9295790	6	29070428	0.277777777777778	0.43132647156137	0.582664033415198	0.459138504871456	0.945477511803182
breadthI	rs6456908	6	29075072	0.277777777777778	0.43132647156137	0.582664033415198	0.459138504871456	0.945477511803182
breadthI	rs9380110	6	29078734	0.277777777777778	0.43132647156137	0.582664033415198	0.459138504871456	0.945477511803182
breadthI	rs3749977	6	29080344	0.277777777777778	0.43132647156137	0.582664033415198	0.459138504871456	0.945477511803182
breadthI	rs6908651	6	29081042	0.277777777777778	0.43132647156137	0.582664033415198	0.459138504871456	0.945477511803182
breadthI	rs9380111	6	29095234	0.277777777777778	0.43132647156137	0.582664033415198	0.459138504871456	0.945477511803182
breadthI	rs4713203	6	29096995	0.277777777777778	0.43132647156137	0.582664033415198	0.459138504871456	0.945477511803182
breadthI	rs9283885	6	29097247	0.277777777777778	0.43132647156137	0.582664033415198	0.459138504871456	0.945477511803182
breadthI	rs9295793	6	29097769	0.25	0.377544802626717	0.593829013317218	0.524919613568573	0.954837180265709
breadthI	rs3129119	6	29102861	0.291666666666667	0.684006272273883	0.589870498646254	0.246216920139984	0.924538678959674
breadthI	rs3130740	6	29138949	0.291666666666667	0.684006272273883	0.589870498646254	0.246216920139984	0.924538678959674
breadthI	rs3130814	6	29196181	0.333333333333333	0.714751441175909	0.584239741569692	0.22118347292773	0.924538678959674
breadthI	rs4713208	6	29283579	0.388888888888889	0.601598389448796	0.636602411381627	0.344651569644149	0.928424164760288
breadthI	rs720831	6	29284518	0.388888888888889	0.601598389448796	0.636602411381627	0.344651569644149	0.928424164760288
breadthI	rs10447393	6	29316852	0.375	0.628865550114394	0.627538854086865	0.316288476295773	0.924538678959674
breadthI	rs3117443	6	29352631	0.388888888888889	1.13220755937144	0.590295501767478	0.0551065461368491	0.907017062099951
breadthI	rs238869	6	29355113	0.333333333333333	-0.0587413629893858	0.788550664338783	0.940618253812506	0.994860365459593
breadthI	rs3094549	6	29355148	0.333333333333333	0.592049751075242	0.652575058218288	0.364273774293762	0.945477511803182
breadthI	rs1419638	6	29355519	0.402777777777778	-0.198311625595897	0.75788508559019	0.793580108358154	0.972084318081563
breadthI	rs1419635	6	29355918	0.277777777777778	0.479636564658414	0.746455963866075	0.520515018271266	0.954837180265709
breadthI	rs9380123	6	29356118	0.277777777777778	0.479636564658414	0.746455963866075	0.520515018271266	0.954837180265709
breadthI	rs1592404	6	29358676	0.277777777777778	0.479636564658414	0.746455963866075	0.520515018271266	0.954837180265709
breadthI	rs9348829	6	29360031	0.277777777777778	0.479636564658414	0.746455963866075	0.520515018271266	0.954837180265709
breadthI	rs9257826	6	29362756	0.263888888888889	0.244105288797769	0.609006895574894	0.688548850612362	0.960903625893018
breadthI	rs2073152	6	29364838	0.277777777777778	0.479636564658414	0.746455963866075	0.520515018271266	0.954837180265709
breadthI	rs9405124	6	29368813	0.277777777777778	0.479636564658414	0.746455963866075	0.520515018271266	0.954837180265709
breadthI	rs2394604	6	29369268	0.277777777777778	0.202664460601003	0.591611083642046	0.731926741516855	0.966502466834349
breadthI	rs1362061	6	29371165	0.277777777777778	0.479636564658414	0.746455963866075	0.520515018271266	0.954837180265709
breadthI	rs10946988	6	29371884	0.277777777777778	0.479636564658414	0.746455963866075	0.520515018271266	0.954837180265709
breadthI	rs994321	6	29372356	0.236111111111111	0.39540143011846	0.840845890573024	0.638181810181326	0.960903625893018
breadthI	rs2394608	6	29372429	0.291666666666667	0.532680588486427	0.730030152822324	0.465592352729423	0.945477511803182
breadthI	rs12202249	6	29378575	0.277777777777778	0.479636564658414	0.746455963866075	0.520515018271266	0.954837180265709
breadthI	rs9393957	6	29378975	0.277777777777778	0.479636564658414	0.746455963866075	0.520515018271266	0.954837180265709
breadthI	rs720497	6	29382433	0.236111111111111	0.39540143011846	0.840845890573024	0.638181810181326	0.960903625893018
breadthI	rs9393958	6	29386387	0.277777777777778	0.479636564658414	0.746455963866075	0.520515018271266	0.954837180265709
breadthI	rs12207410	6	29386606	0.277777777777778	0.479636564658414	0.746455963866075	0.520515018271266	0.954837180265709
breadthI	rs12193979	6	29386802	0.277777777777778	0.479636564658414	0.746455963866075	0.520515018271266	0.954837180265709
breadthI	rs9393959	6	29388652	0.277777777777778	0.479636564658414	0.746455963866075	0.520515018271266	0.954837180265709
breadthI	rs10807056	6	29390359	0.277777777777778	0.479636564658414	0.746455963866075	0.520515018271266	0.954837180265709
breadthI	rs9368600	6	29390743	0.305555555555556	-0.137292807618106	0.730334545760703	0.850887478109572	0.985691446300878
breadthI	rs1419643	6	29391936	0.236111111111111	0.39540143011846	0.840845890573024	0.638181810181326	0.960903625893018
breadthI	rs1419642	6	29392235	0.236111111111111	0.39540143011846	0.840845890573024	0.638181810181326	0.960903625893018
breadthI	rs9257857	6	29394926	0.291666666666667	0.190704472264506	0.595260739388922	0.74868685966925	0.96841628295003
breadthI	rs9393960	6	29396102	0.277777777777778	0.479636564658414	0.746455963866075	0.520515018271266	0.954837180265709
breadthI	rs10946990	6	29396646	0.277777777777778	0.479636564658414	0.746455963866075	0.520515018271266	0.954837180265709
breadthI	rs7349908	6	29397521	0.277777777777778	0.479636564658414	0.746455963866075	0.520515018271266	0.954837180265709
breadthI	rs9295805	6	29397779	0.277777777777778	0.479636564658414	0.746455963866075	0.520515018271266	0.954837180265709
breadthI	rs7349863	6	29398859	0.277777777777778	0.479636564658414	0.746455963866075	0.520515018271266	0.954837180265709
breadthI	rs7349875	6	29398939	0.277777777777778	0.479636564658414	0.746455963866075	0.520515018271266	0.954837180265709
breadthI	rs7349876	6	29398941	0.277777777777778	0.479636564658414	0.746455963866075	0.520515018271266	0.954837180265709
breadthI	rs2074469	6	29407970	0.319444444444444	0.225520252819284	0.588396091095617	0.701512420012404	0.961533443844947
breadthI	rs2074466	6	29408313	0.291666666666667	0.190704472264506	0.595260739388922	0.74868685966925	0.96841628295003
breadthI	rs2523422	6	29411104	0.194444444444444	-0.0280450762500062	0.863265206506998	0.974083517250796	0.995965174200973
breadthI	rs2021078	6	29412968	0.333333333333333	0.426008121872448	0.575968074359295	0.459519417001703	0.945477511803182
breadthI	rs2523442	6	29417817	0.194444444444444	-0.0280450762500062	0.863265206506998	0.974083517250796	0.995965174200973
breadthI	rs2523441	6	29418657	0.194444444444444	-0.0280450762500062	0.863265206506998	0.974083517250796	0.995965174200973
breadthI	rs2107193	6	29420000	0.194444444444444	-0.0280450762500062	0.863265206506998	0.974083517250796	0.995965174200973
breadthI	rs9257863	6	29425584	0.305555555555556	0.230463205395602	0.595689201714641	0.698841360563792	0.960903625893018
breadthI	chr6:29459743	6	29427520	0.194444444444444	-0.0280450762500062	0.863265206506998	0.974083517250796	0.995965174200973
breadthI	rs2021729	6	29429392	0.194444444444444	-0.0280450762500062	0.863265206506998	0.974083517250796	0.995965174200973
breadthI	rs1345228	6	29432390	0.305555555555556	0.230463205395602	0.595689201714641	0.698841360563792	0.960903625893018
breadthI	rs2107192	6	29433942	0.194444444444444	-0.0280450762500062	0.863265206506998	0.974083517250796	0.995965174200973
breadthI	rs4713226	6	29434414	0.180555555555556	0.473421252731513	0.808823250949643	0.558331881546781	0.960903625893018
breadthI	chr6:29469299	6	29437076	0.333333333333333	0.361270211265885	0.582514896184487	0.535132367860989	0.954837180265709
breadthI	rs2746833	6	29437362	0.222222222222222	0.162699941546098	0.823575616992794	0.843394708222501	0.982235832552693
breadthI	rs1362078	6	29438604	0.194444444444444	-0.0280450762500062	0.863265206506998	0.974083517250796	0.995965174200973
breadthI	rs12206077	6	29440741	0.25	0.339892360067433	0.748256688525985	0.649652016036598	0.960903625893018
breadthI	rs1233495	6	29444121	0.347222222222222	0.458307177427932	0.574934643676732	0.425365914211108	0.945477511803182
breadthI	rs9257867	6	29449411	0.305555555555556	0.230463205395602	0.595689201714641	0.698841360563792	0.960903625893018
breadthI	rs9257869	6	29456172	0.305555555555556	0.230463205395602	0.595689201714641	0.698841360563792	0.960903625893018
breadthI	rs1233492	6	29458477	0.194444444444444	-0.0280450762500062	0.863265206506998	0.974083517250796	0.995965174200973
breadthI	rs1233490	6	29461914	0.194444444444444	-0.0280450762500062	0.863265206506998	0.974083517250796	0.995965174200973
breadthI	rs2746147	6	29466608	0.194444444444444	-0.0280450762500062	0.863265206506998	0.974083517250796	0.995965174200973
breadthI	rs1233487	6	29468809	0.347222222222222	0.458307177427932	0.574934643676732	0.425365914211108	0.945477511803182
breadthI	rs9257873	6	29468968	0.305555555555556	0.230463205395602	0.595689201714641	0.698841360563792	0.960903625893018
breadthI	rs1233486	6	29469652	0.194444444444444	-0.0280450762500062	0.863265206506998	0.974083517250796	0.995965174200973
breadthI	rs1234843	6	29469940	0.222222222222222	0.162699941546098	0.823575616992794	0.843394708222501	0.982235832552693
breadthI	rs1233485	6	29470208	0.236111111111111	-0.574142242611802	0.768158435462663	0.454805940693979	0.945477511803182
breadthI	rs757256	6	29472916	0.291666666666667	-0.252624436948272	0.747203465925959	0.735292928429693	0.966502466834349
breadthI	rs1005597	6	29474238	0.291666666666667	-0.252624436948272	0.747203465925959	0.735292928429693	0.966502466834349
breadthI	rs9257874	6	29474341	0.291666666666667	0.190704472264506	0.595260739388922	0.74868685966925	0.96841628295003
breadthI	rs3130860	6	29474385	0.291666666666667	-0.252624436948272	0.747203465925959	0.735292928429693	0.966502466834349
breadthI	rs7451197	6	29474414	0.291666666666667	0.190704472264506	0.595260739388922	0.74868685966925	0.96841628295003
breadthI	rs7454176	6	29474415	0.291666666666667	0.190704472264506	0.595260739388922	0.74868685966925	0.96841628295003
breadthI	rs734961	6	29475039	0.291666666666667	0.190704472264506	0.595260739388922	0.74868685966925	0.96841628295003
breadthI	rs734960	6	29475142	0.291666666666667	0.190704472264506	0.595260739388922	0.74868685966925	0.96841628295003
breadthI	rs1233482	6	29475682	0.194444444444444	-0.0280450762500062	0.863265206506998	0.974083517250796	0.995965174200973
breadthI	rs3131020	6	29475902	0.291666666666667	-0.252624436948272	0.747203465925959	0.735292928429693	0.966502466834349
breadthI	rs9257877	6	29476508	0.194444444444444	0.417053836873807	0.802756185527919	0.603393008101261	0.960903625893018
breadthI	rs3131022	6	29476684	0.291666666666667	-0.252624436948272	0.747203465925959	0.735292928429693	0.966502466834349
breadthI	rs1557820	6	29477240	0.291666666666667	-0.252624436948272	0.747203465925959	0.735292928429693	0.966502466834349
breadthI	rs1557819	6	29477273	0.291666666666667	-0.252624436948272	0.747203465925959	0.735292928429693	0.966502466834349
breadthI	rs4959120	6	29477295	0.194444444444444	0.417053836873807	0.802756185527919	0.603393008101261	0.960903625893018
breadthI	rs2107188	6	29477640	0.291666666666667	-0.252624436948272	0.747203465925959	0.735292928429693	0.966502466834349
breadthI	rs2158281	6	29477783	0.291666666666667	-0.252624436948272	0.747203465925959	0.735292928429693	0.966502466834349
breadthI	rs2285792	6	29478170	0.291666666666667	0.190704472264506	0.595260739388922	0.74868685966925	0.96841628295003
breadthI	rs2285791	6	29478301	0.291666666666667	0.190704472264506	0.595260739388922	0.74868685966925	0.96841628295003
breadthI	rs1233477	6	29479512	0.194444444444444	-0.0280450762500062	0.863265206506998	0.974083517250796	0.995965174200973
breadthI	rs1010408	6	29479533	0.291666666666667	-0.252624436948272	0.747203465925959	0.735292928429693	0.966502466834349
breadthI	rs2107190	6	29481876	0.291666666666667	-0.252624436948272	0.747203465925959	0.735292928429693	0.966502466834349
breadthI	rs1010409	6	29481948	0.291666666666667	-0.252624436948272	0.747203465925959	0.735292928429693	0.966502466834349
breadthI	rs2523433	6	29482432	0.194444444444444	-0.0280450762500062	0.863265206506998	0.974083517250796	0.995965174200973
breadthI	rs9257879	6	29483019	0.291666666666667	0.190704472264506	0.595260739388922	0.74868685966925	0.96841628295003
breadthI	rs3094571	6	29483193	0.291666666666667	-0.252624436948272	0.747203465925959	0.735292928429693	0.966502466834349
breadthI	rs3094570	6	29483200	0.291666666666667	-0.252624436948272	0.747203465925959	0.735292928429693	0.966502466834349
breadthI	rs1592411	6	29483911	0.291666666666667	-0.252624436948272	0.747203465925959	0.735292928429693	0.966502466834349
breadthI	rs1592410	6	29483968	0.291666666666667	-0.252624436948272	0.747203465925959	0.735292928429693	0.966502466834349
breadthI	rs3094566	6	29484381	0.291666666666667	-0.252624436948272	0.747203465925959	0.735292928429693	0.966502466834349
breadthI	rs1015869	6	29484666	0.291666666666667	-0.252624436948272	0.747203465925959	0.735292928429693	0.966502466834349
breadthI	rs9257886	6	29484721	0.291666666666667	0.190704472264506	0.595260739388922	0.74868685966925	0.96841628295003
breadthI	rs9257887	6	29485289	0.319444444444444	-0.133026640421856	0.53942607834375	0.805211821989617	0.978405466025436
breadthI	rs1015868	6	29485373	0.291666666666667	-0.252624436948272	0.747203465925959	0.735292928429693	0.966502466834349
breadthI	rs2189372	6	29486065	0.291666666666667	-0.252624436948272	0.747203465925959	0.735292928429693	0.966502466834349
breadthI	rs2859876	6	29486215	0.291666666666667	-0.252624436948272	0.747203465925959	0.735292928429693	0.966502466834349
breadthI	rs3094565	6	29486299	0.291666666666667	-0.252624436948272	0.747203465925959	0.735292928429693	0.966502466834349
breadthI	rs9257888	6	29486303	0.319444444444444	-0.133026640421856	0.53942607834375	0.805211821989617	0.978405466025436
breadthI	rs9257889	6	29486568	0.291666666666667	0.190704472264506	0.595260739388922	0.74868685966925	0.96841628295003
breadthI	rs9257890	6	29486908	0.291666666666667	0.190704472264506	0.595260739388922	0.74868685966925	0.96841628295003
breadthI	chr6:29520799	6	29488576	0.25	0.804991462523668	0.786751239203741	0.306220746747334	0.924538678959674
breadthI	rs2745402	6	29491034	0.375	0.266573074722208	0.627578969739461	0.671008582708619	0.960903625893018
breadthI	rs1592409	6	29491923	0.375	0.266573074722208	0.627578969739461	0.671008582708619	0.960903625893018
breadthI	rs2523427	6	29493008	0.402777777777778	-0.499886502175707	0.599191978816242	0.404130160074203	0.945477511803182
breadthI	rs2745403	6	29493171	0.361111111111111	0.232651717217428	0.622744145932464	0.70870850061496	0.962872729732785
breadthI	rs1073339	6	29493770	0.402777777777778	-0.499886502175707	0.599191978816242	0.404130160074203	0.945477511803182
breadthI	rs1073340	6	29493984	0.402777777777778	-0.499886502175707	0.599191978816242	0.404130160074203	0.945477511803182
breadthI	rs2523425	6	29494241	0.361111111111111	0.232651717217428	0.622744145932464	0.70870850061496	0.962872729732785
breadthI	chr6:29526634	6	29494411	0.236111111111111	-0.0378576957467573	0.698505240412946	0.956777290099603	0.994860365459593
breadthI	rs969931	6	29494897	0.402777777777778	-0.499886502175707	0.599191978816242	0.404130160074203	0.945477511803182
breadthI	rs2745406	6	29496083	0.402777777777778	-0.499886502175707	0.599191978816242	0.404130160074203	0.945477511803182
breadthI	rs1233427	6	29496664	0.361111111111111	0.232651717217428	0.622744145932464	0.70870850061496	0.962872729732785
breadthI	rs1233426	6	29498102	0.361111111111111	0.232651717217428	0.622744145932464	0.70870850061496	0.962872729732785
breadthI	rs1233425	6	29498497	0.402777777777778	-0.499886502175707	0.599191978816242	0.404130160074203	0.945477511803182
breadthI	rs1233423	6	29499301	0.361111111111111	0.232651717217428	0.622744145932464	0.70870850061496	0.962872729732785
breadthI	rs362546	6	29499416	0.361111111111111	0.232651717217428	0.622744145932464	0.70870850061496	0.962872729732785
breadthI	rs909968	6	29499505	0.361111111111111	0.232651717217428	0.622744145932464	0.70870850061496	0.962872729732785
breadthI	rs909967	6	29499537	0.402777777777778	-0.499886502175707	0.599191978816242	0.404130160074203	0.945477511803182
breadthI	rs886381	6	29500225	0.236111111111111	-0.0378576957467573	0.698505240412946	0.956777290099603	0.994860365459593
breadthI	rs362544	6	29500287	0.402777777777778	-0.499886502175707	0.599191978816242	0.404130160074203	0.945477511803182
breadthI	rs1233422	6	29500412	0.361111111111111	0.232651717217428	0.622744145932464	0.70870850061496	0.962872729732785
breadthI	rs2745407	6	29500643	0.236111111111111	-0.0378576957467573	0.698505240412946	0.956777290099603	0.994860365459593
breadthI	rs9968	6	29501037	0.375	0.266573074722208	0.627578969739461	0.671008582708619	0.960903625893018
breadthI	rs1233421	6	29501514	0.388888888888889	-0.147458736054083	0.568666054541902	0.795398857168247	0.973150604299763
breadthI	rs2745408	6	29501920	0.375	0.266573074722208	0.627578969739461	0.671008582708619	0.960903625893018
breadthI	rs2745409	6	29501924	0.388888888888889	-0.147458736054083	0.568666054541902	0.795398857168247	0.973150604299763
breadthI	rs2223611	6	29504206	0.402777777777778	-0.0628439221396746	0.653831439197021	0.923428128728069	0.994860365459593
breadthI	rs1233419	6	29504513	0.375	0.266573074722208	0.627578969739461	0.671008582708619	0.960903625893018
breadthI	rs419957	6	29505769	0.375	0.266573074722208	0.627578969739461	0.671008582708619	0.960903625893018
breadthI	rs414282	6	29506260	0.361111111111111	0.232651717217428	0.622744145932464	0.70870850061496	0.962872729732785
breadthI	rs362514	6	29507310	0.402777777777778	-0.0628439221396746	0.653831439197021	0.923428128728069	0.994860365459593
breadthI	rs446198	6	29507426	0.375	0.266573074722208	0.627578969739461	0.671008582708619	0.960903625893018
breadthI	rs394075	6	29510901	0.375	0.266573074722208	0.627578969739461	0.671008582708619	0.960903625893018
breadthI	rs2534795	6	29511341	0.236111111111111	-0.0378576957467573	0.698505240412946	0.956777290099603	0.994860365459593
breadthI	rs1233417	6	29511850	0.375	0.1482633041785	0.605202188383279	0.806470801546613	0.978405466025436
breadthI	rs3130856	6	29512328	0.333333333333333	0.546454354684344	0.723537432048081	0.450096746918993	0.945477511803182
breadthI	rs426595	6	29512482	0.375	0.266573074722208	0.627578969739461	0.671008582708619	0.960903625893018
breadthI	rs1233416	6	29513151	0.361111111111111	0.232651717217428	0.622744145932464	0.70870850061496	0.962872729732785
breadthI	rs407161	6	29513807	0.416666666666667	-0.430718001879506	0.581212207220436	0.458651966959707	0.945477511803182
breadthI	rs398616	6	29514230	0.375	0.266573074722208	0.627578969739461	0.671008582708619	0.960903625893018
breadthI	rs1233410	6	29515494	0.402777777777778	-0.0628439221396746	0.653831439197021	0.923428128728069	0.994860365459593
breadthI	rs3094575	6	29515802	0.361111111111111	0.0298107182884566	0.597921568112804	0.960236153546937	0.994860365459593
breadthI	rs2523445	6	29516175	0.236111111111111	-0.0378576957467573	0.698505240412946	0.956777290099603	0.994860365459593
breadthI	rs387659	6	29516180	0.402777777777778	-0.0628439221396746	0.653831439197021	0.923428128728069	0.994860365459593
breadthI	rs376681	6	29517093	0.375	0.266573074722208	0.627578969739461	0.671008582708619	0.960903625893018
breadthI	rs365488	6	29517958	0.416666666666667	-0.430718001879506	0.581212207220436	0.458651966959707	0.945477511803182
breadthI	rs2534792	6	29517977	0.236111111111111	-0.0378576957467573	0.698505240412946	0.956777290099603	0.994860365459593
breadthI	rs2745411	6	29518442	0.416666666666667	-0.402299023831874	0.618564291794646	0.515449737315899	0.954837180265709
breadthI	rs417374	6	29518472	0.416666666666667	-0.430718001879506	0.581212207220436	0.458651966959707	0.945477511803182
breadthI	rs9368606	6	29518665	0.305555555555556	0.442673687662822	0.730263988214011	0.544393174289515	0.960903625893018
breadthI	rs399166	6	29519321	0.375	0.266573074722208	0.627578969739461	0.671008582708619	0.960903625893018
breadthI	rs453658	6	29519848	0.375	0.266573074722208	0.627578969739461	0.671008582708619	0.960903625893018
breadthI	rs11724	6	29521319	0.375	0.266573074722208	0.627578969739461	0.671008582708619	0.960903625893018
breadthI	rs444013	6	29523646	0.375	0.266573074722208	0.627578969739461	0.671008582708619	0.960903625893018
breadthI	rs2076485	6	29523952	0.236111111111111	-0.0378576957467573	0.698505240412946	0.956777290099603	0.994860365459593
breadthI	rs2534790	6	29524168	0.236111111111111	-0.0378576957467573	0.698505240412946	0.956777290099603	0.994860365459593
breadthI	rs402528	6	29524593	0.375	0.266573074722208	0.627578969739461	0.671008582708619	0.960903625893018
breadthI	rs370731	6	29524594	0.375	0.266573074722208	0.627578969739461	0.671008582708619	0.960903625893018
breadthI	rs362536	6	29526940	0.416666666666667	-0.430718001879506	0.581212207220436	0.458651966959707	0.945477511803182
breadthI	rs362513	6	29528318	0.361111111111111	0.232651717217428	0.622744145932464	0.70870850061496	0.962872729732785
breadthI	rs995185	6	29529137	0.333333333333333	0.649896672860907	0.746301171186171	0.383850477036448	0.945477511803182
breadthI	rs1233405	6	29529754	0.388888888888889	0.302581353037666	0.627767896263234	0.629809084152564	0.960903625893018
breadthI	rs362530	6	29530845	0.25	0.0767157529936697	0.536927711162328	0.886385657842625	0.991588272859452
breadthI	rs362511	6	29530850	0.25	0.0767157529936697	0.536927711162328	0.886385657842625	0.991588272859452
breadthI	rs422878	6	29530944	0.25	0.0767157529936697	0.536927711162328	0.886385657842625	0.991588272859452
breadthI	rs388234	6	29533295	0.444444444444444	0.00227668782473756	0.488532820129582	0.996281667443708	0.999213518549273
breadthI	rs3094577	6	29533870	0.361111111111111	-0.382216458616055	0.538314859314677	0.477689266146711	0.954086482500908
breadthI	rs3094578	6	29534057	0.347222222222222	-0.0655986122331163	0.596480076815114	0.912428250039715	0.994860365459593
breadthI	rs3117072	6	29534240	0.361111111111111	-0.382216458616055	0.538314859314677	0.477689266146711	0.954086482500908
breadthI	rs12174271	6	29536462	0.138888888888889	0.393374705412458	0.735844035381751	0.592933548052908	0.960903625893018
breadthI	rs1119080	6	29536685	0.444444444444444	0.00227668782473756	0.488532820129582	0.996281667443708	0.999213518549273
breadthI	rs1119079	6	29536717	0.444444444444444	0.00227668782473756	0.488532820129582	0.996281667443708	0.999213518549273
breadthI	rs1003582	6	29538403	0.416666666666667	-0.0720340377021668	0.516462783271593	0.889074211723415	0.991588272859452
breadthI	rs982558	6	29540522	0.138888888888889	0.393374705412458	0.735844035381751	0.592933548052908	0.960903625893018
breadthI	rs362509	6	29540861	0.444444444444444	0.00227668782473756	0.488532820129582	0.996281667443708	0.999213518549273
breadthI	rs362522	6	29545208	0.222222222222222	0.290533960846173	0.592024024037171	0.623605463111536	0.960903625893018
breadthI	rs2023497	6	29551333	0.347222222222222	-0.540691805692674	0.596453646298975	0.364665432595306	0.945477511803182
breadthI	rs3129034	6	29555809	0.333333333333333	-0.159320383469013	0.734690623988587	0.828322357497964	0.980340884762797
breadthI	rs1233387	6	29555864	0.361111111111111	-0.11495274958159	0.557692764006546	0.836695611877962	0.980340884762797
breadthI	rs10946999	6	29571609	0.138888888888889	0.311221546024412	0.747713068680094	0.677240793887217	0.960903625893018
breadthI	rs28359963	6	29574476	0.277777777777778	-0.527962527714422	0.648989285105912	0.415922841394549	0.945477511803182
breadthI	rs29230	6	29576393	0.277777777777778	-0.527962527714422	0.648989285105912	0.415922841394549	0.945477511803182
breadthI	rs29259	6	29577938	0.277777777777778	-0.527962527714422	0.648989285105912	0.415922841394549	0.945477511803182
breadthI	rs2057009	6	29579999	0.277777777777778	-0.527962527714422	0.648989285105912	0.415922841394549	0.945477511803182
breadthI	rs28359970	6	29584580	0.277777777777778	-0.527962527714422	0.648989285105912	0.415922841394549	0.945477511803182
breadthI	rs6920935	6	29588240	0.263888888888889	-0.0749233991618331	0.657602916046165	0.909290030339498	0.994860365459593
breadthI	rs6900577	6	29588241	0.263888888888889	-0.0749233991618331	0.657602916046165	0.909290030339498	0.994860365459593
breadthI	rs29221	6	29589124	0.236111111111111	0.409697159211579	0.574924361509062	0.476086788334166	0.952572862384815
breadthI	rs3130248	6	29602936	0.486111111111111	0.505098480113458	0.531174270989701	0.341650491196803	0.924925657644696
breadthI	rs1233378	6	29604124	0.208333333333333	0.653730791993212	0.806394710414043	0.417547518335227	0.945477511803182
breadthI	rs9461540	6	29604264	0.166666666666667	-0.405319602189342	0.816087516289722	0.619427471941455	0.960903625893018
breadthI	rs1233377	6	29605387	0.194444444444444	0.600857266495541	0.79930488286055	0.452216600817433	0.945477511803182
breadthI	rs1233376	6	29605489	0.194444444444444	0.600857266495541	0.79930488286055	0.452216600817433	0.945477511803182
breadthI	rs444189	6	29605935	0.416666666666667	0.0443217624562263	0.645421184782702	0.945251447735407	0.994860365459593
breadthI	rs1233375	6	29608557	0.194444444444444	0.600857266495541	0.79930488286055	0.452216600817433	0.945477511803182
breadthI	rs1233373	6	29609063	0.194444444444444	0.600857266495541	0.79930488286055	0.452216600817433	0.945477511803182
breadthI	rs3131855	6	29610281	0.486111111111111	0.691911186968023	0.522834996694663	0.185707889358234	0.924538678959674
breadthI	rs3129077	6	29610435	0.486111111111111	0.691911186968023	0.522834996694663	0.185707889358234	0.924538678959674
breadthI	rs1233370	6	29614419	0.194444444444444	0.600857266495541	0.79930488286055	0.452216600817433	0.945477511803182
breadthI	rs7774576	6	29614627	0.277777777777778	0.637156098772079	0.579280528081089	0.271371598148689	0.924538678959674
breadthI	rs439812	6	29616607	0.194444444444444	0.600857266495541	0.79930488286055	0.452216600817433	0.945477511803182
breadthI	rs1233367	6	29622220	0.416666666666667	-0.319355992591376	0.540468333236231	0.554595789093134	0.960903625893018
breadthI	rs2262263	6	29625538	0.263888888888889	0.605497516930074	0.57952293875911	0.296105882293439	0.924538678959674
breadthI	rs2252711	6	29626321	0.194444444444444	0.600857266495541	0.79930488286055	0.452216600817433	0.945477511803182
breadthI	rs2857781	6	29628740	0.194444444444444	0.600857266495541	0.79930488286055	0.452216600817433	0.945477511803182
breadthI	rs2256266	6	29632318	0.194444444444444	0.600857266495541	0.79930488286055	0.452216600817433	0.945477511803182
breadthI	rs2857766	6	29634003	0.194444444444444	0.600857266495541	0.79930488286055	0.452216600817433	0.945477511803182
breadthI	rs1318631	6	29635508	0.194444444444444	0.600857266495541	0.79930488286055	0.452216600817433	0.945477511803182
breadthI	rs4713230	6	29642912	0.194444444444444	0.600857266495541	0.79930488286055	0.452216600817433	0.945477511803182
breadthI	rs4391284	6	29645726	0.180555555555556	0.404283992758411	0.792917246087023	0.610143179998489	0.960903625893018
breadthI	rs396660	6	29646165	0.333333333333333	-0.148325707026461	0.651170754981194	0.819814849092048	0.979339425665724
breadthI	rs445150	6	29646879	0.333333333333333	-0.148325707026461	0.651170754981194	0.819814849092048	0.979339425665724
breadthI	rs17369215	6	29647715	0.194444444444444	0.600857266495541	0.79930488286055	0.452216600817433	0.945477511803182
breadthI	rs17184549	6	29648120	0.180555555555556	0.404283992758411	0.792917246087023	0.610143179998489	0.960903625893018
breadthI	rs2747430	6	29648506	0.333333333333333	-0.148325707026461	0.651170754981194	0.819814849092048	0.979339425665724
breadthI	rs3131848	6	29649093	0.333333333333333	0.446046791221819	0.589947634308405	0.449602061735338	0.945477511803182
breadthI	rs17435027	6	29650131	0.194444444444444	0.600857266495541	0.79930488286055	0.452216600817433	0.945477511803182
breadthI	rs6902607	6	29650209	0.333333333333333	0.446046791221819	0.589947634308405	0.449602061735338	0.945477511803182
breadthI	rs2474102	6	29650641	0.333333333333333	0.446046791221819	0.589947634308405	0.449602061735338	0.945477511803182
breadthI	rs2747440	6	29652468	0.333333333333333	0.446046791221819	0.589947634308405	0.449602061735338	0.945477511803182
breadthI	rs4959123	6	29654570	0.194444444444444	0.600857266495541	0.79930488286055	0.452216600817433	0.945477511803182
breadthI	rs2747454	6	29655113	0.333333333333333	0.446046791221819	0.589947634308405	0.449602061735338	0.945477511803182
breadthI	rs2747463	6	29657312	0.333333333333333	0.446046791221819	0.589947634308405	0.449602061735338	0.945477511803182
breadthI	rs3095296	6	29657941	0.333333333333333	0.446046791221819	0.589947634308405	0.449602061735338	0.945477511803182
breadthI	rs2747467	6	29659124	0.333333333333333	-0.148325707026461	0.651170754981194	0.819814849092048	0.979339425665724
breadthI	chr6:29691519	6	29659296	0.416666666666667	0.0703975749810995	0.51474417000271	0.891218717017324	0.991588272859452
breadthI	rs2982841	6	29659355	0.333333333333333	0.446046791221819	0.589947634308405	0.449602061735338	0.945477511803182
breadthI	rs2907898	6	29659366	0.333333333333333	0.446046791221819	0.589947634308405	0.449602061735338	0.945477511803182
breadthI	rs3129187	6	29660476	0.333333333333333	0.446046791221819	0.589947634308405	0.449602061735338	0.945477511803182
breadthI	rs3116812	6	29660940	0.458333333333333	-0.263045217208314	0.528402450479251	0.618616374993681	0.960903625893018
breadthI	rs2394657	6	29660981	0.333333333333333	0.446046791221819	0.589947634308405	0.449602061735338	0.945477511803182
breadthI	rs2079895	6	29661418	0.333333333333333	0.446046791221819	0.589947634308405	0.449602061735338	0.945477511803182
breadthI	rs3129030	6	29661695	0.333333333333333	0.446046791221819	0.589947634308405	0.449602061735338	0.945477511803182
breadthI	rs3131888	6	29663889	0.5	0.70534043118909	0.514967324442448	0.170786822887198	0.924538678959674
breadthI	rs3129089	6	29664269	0.305555555555556	0.51921138130509	0.597701804643588	0.385022387196082	0.945477511803182
breadthI	rs3129088	6	29664271	0.305555555555556	0.51921138130509	0.597701804643588	0.385022387196082	0.945477511803182
breadthI	rs3131886	6	29664452	0.513888888888889	0.678847062228073	0.505626771706062	0.179406298507039	0.924538678959674
breadthI	rs3129085	6	29664637	0.513888888888889	0.678847062228073	0.505626771706062	0.179406298507039	0.924538678959674
breadthI	rs3129083	6	29664749	0.513888888888889	0.678847062228073	0.505626771706062	0.179406298507039	0.924538678959674
breadthI	rs9258050	6	29665061	0.513888888888889	0.678847062228073	0.505626771706062	0.179406298507039	0.924538678959674
breadthI	rs9258052	6	29665270	0.513888888888889	0.678847062228073	0.505626771706062	0.179406298507039	0.924538678959674
breadthI	rs34912326	6	29665319	0.194444444444444	0.600857266495541	0.79930488286055	0.452216600817433	0.945477511803182
breadthI	rs9258053	6	29665380	0.513888888888889	0.678847062228073	0.505626771706062	0.179406298507039	0.924538678959674
breadthI	rs3131880	6	29665438	0.513888888888889	0.678847062228073	0.505626771706062	0.179406298507039	0.924538678959674
breadthI	rs3131877	6	29665851	0.513888888888889	0.678847062228073	0.505626771706062	0.179406298507039	0.924538678959674
breadthI	rs3094735	6	29665852	0.513888888888889	0.678847062228073	0.505626771706062	0.179406298507039	0.924538678959674
breadthI	rs3116806	6	29666005	0.513888888888889	0.678847062228073	0.505626771706062	0.179406298507039	0.924538678959674
breadthI	rs3129080	6	29666220	0.513888888888889	0.678847062228073	0.505626771706062	0.179406298507039	0.924538678959674
breadthI	chr6:29698512	6	29666289	0.152777777777778	0.639554288007762	0.808915683979685	0.429159010914701	0.945477511803182
breadthI	rs3129079	6	29666373	0.513888888888889	0.678847062228073	0.505626771706062	0.179406298507039	0.924538678959674
breadthI	rs3129078	6	29666402	0.513888888888889	0.678847062228073	0.505626771706062	0.179406298507039	0.924538678959674
breadthI	rs3129076	6	29666501	0.513888888888889	0.678847062228073	0.505626771706062	0.179406298507039	0.924538678959674
breadthI	rs6915952	6	29666664	0.513888888888889	0.678847062228073	0.505626771706062	0.179406298507039	0.924538678959674
breadthI	rs3116805	6	29666874	0.513888888888889	0.678847062228073	0.505626771706062	0.179406298507039	0.924538678959674
breadthI	rs7776082	6	29667273	0.513888888888889	0.678847062228073	0.505626771706062	0.179406298507039	0.924538678959674
breadthI	rs4713233	6	29667479	0.194444444444444	0.600857266495541	0.79930488286055	0.452216600817433	0.945477511803182
breadthI	rs7738158	6	29667527	0.513888888888889	0.678847062228073	0.505626771706062	0.179406298507039	0.924538678959674
breadthI	rs9258089	6	29667706	0.513888888888889	0.678847062228073	0.505626771706062	0.179406298507039	0.924538678959674
breadthI	chr6:29700401	6	29668178	0.25	-0.861396598174983	0.589212663629608	0.143756240033094	0.924538678959674
breadthI	chr6:29700402	6	29668179	0.25	-0.861396598174983	0.589212663629608	0.143756240033094	0.924538678959674
breadthI	rs3094733	6	29668207	0.513888888888889	0.678847062228073	0.505626771706062	0.179406298507039	0.924538678959674
breadthI	rs3129068	6	29668221	0.236111111111111	-0.970417067506611	0.588689339845175	0.099263105924608	0.924538678959674
breadthI	rs9258105	6	29669188	0.513888888888889	0.678847062228073	0.505626771706062	0.179406298507039	0.924538678959674
breadthI	rs9258109	6	29669306	0.513888888888889	0.678847062228073	0.505626771706062	0.179406298507039	0.924538678959674
breadthI	rs3129064	6	29669482	0.513888888888889	0.678847062228073	0.505626771706062	0.179406298507039	0.924538678959674
breadthI	rs3129060	6	29670067	0.513888888888889	0.678847062228073	0.505626771706062	0.179406298507039	0.924538678959674
breadthI	rs12661228	6	29670366	0.194444444444444	0.600857266495541	0.79930488286055	0.452216600817433	0.945477511803182
breadthI	rs3129052	6	29670398	0.291666666666667	-0.83466898725122	0.493826622131372	0.0909884472814041	0.924538678959674
breadthI	rs12661266	6	29670443	0.194444444444444	0.600857266495541	0.79930488286055	0.452216600817433	0.945477511803182
breadthI	rs4711196	6	29670512	0.291666666666667	-0.83466898725122	0.493826622131372	0.0909884472814041	0.924538678959674
breadthI	rs3131869	6	29670561	0.291666666666667	-0.83466898725122	0.493826622131372	0.0909884472814041	0.924538678959674
breadthI	rs9468589	6	29671043	0.152777777777778	-0.3807183288436	0.645075999564062	0.555062314740975	0.960903625893018
breadthI	rs34387568	6	29671093	0.194444444444444	0.600857266495541	0.79930488286055	0.452216600817433	0.945477511803182
breadthI	rs35471702	6	29671770	0.194444444444444	0.600857266495541	0.79930488286055	0.452216600817433	0.945477511803182
breadthI	rs3116797	6	29672360	0.208333333333333	-1.25633723716009	0.718081121670184	0.0801915664141648	0.924538678959674
breadthI	rs9258123	6	29672439	0.222222222222222	-1.29691566370995	0.723911501159638	0.0732068471206358	0.924538678959674
breadthI	rs56379639	6	29672441	0.222222222222222	-1.29691566370995	0.723911501159638	0.0732068471206358	0.924538678959674
breadthI	rs3094727	6	29672529	0.222222222222222	-1.29691566370995	0.723911501159638	0.0732068471206358	0.924538678959674
breadthI	rs2394659	6	29672643	0.236111111111111	-1.21310335351363	0.715364563909026	0.0899269070316621	0.924538678959674
breadthI	rs2394660	6	29672686	0.236111111111111	-1.21310335351363	0.715364563909026	0.0899269070316621	0.924538678959674
breadthI	rs3116796	6	29672743	0.236111111111111	-1.21310335351363	0.715364563909026	0.0899269070316621	0.924538678959674
breadthI	rs3116795	6	29672776	0.236111111111111	-1.21310335351363	0.715364563909026	0.0899269070316621	0.924538678959674
breadthI	rs2894114	6	29672821	0.236111111111111	-1.21310335351363	0.715364563909026	0.0899269070316621	0.924538678959674
breadthI	rs3116794	6	29672926	0.236111111111111	-1.21310335351363	0.715364563909026	0.0899269070316621	0.924538678959674
breadthI	rs3116793	6	29673186	0.236111111111111	-1.21310335351363	0.715364563909026	0.0899269070316621	0.924538678959674
breadthI	rs3094726	6	29673221	0.236111111111111	-1.21310335351363	0.715364563909026	0.0899269070316621	0.924538678959674
breadthI	rs3116792	6	29673241	0.236111111111111	-1.21310335351363	0.715364563909026	0.0899269070316621	0.924538678959674
breadthI	rs3116791	6	29673245	0.236111111111111	-1.21310335351363	0.715364563909026	0.0899269070316621	0.924538678959674
breadthI	rs3131863	6	29673483	0.236111111111111	-1.21310335351363	0.715364563909026	0.0899269070316621	0.924538678959674
breadthI	rs3116790	6	29673548	0.236111111111111	-1.21310335351363	0.715364563909026	0.0899269070316621	0.924538678959674
breadthI	rs3116789	6	29674175	0.236111111111111	-1.21310335351363	0.715364563909026	0.0899269070316621	0.924538678959674
breadthI	rs3116788	6	29674197	0.236111111111111	-1.21310335351363	0.715364563909026	0.0899269070316621	0.924538678959674
breadthI	rs1476573	6	29674648	0.236111111111111	-1.21310335351363	0.715364563909026	0.0899269070316621	0.924538678959674
breadthI	rs1476572	6	29674741	0.236111111111111	-1.21310335351363	0.715364563909026	0.0899269070316621	0.924538678959674
breadthI	rs1610584	6	29675615	0.236111111111111	-1.21310335351363	0.715364563909026	0.0899269070316621	0.924538678959674
breadthI	rs1610585	6	29675676	0.236111111111111	-1.21310335351363	0.715364563909026	0.0899269070316621	0.924538678959674
breadthI	rs1610586	6	29676316	0.236111111111111	-1.21310335351363	0.715364563909026	0.0899269070316621	0.924538678959674
breadthI	rs1610587	6	29676551	0.236111111111111	-1.21310335351363	0.715364563909026	0.0899269070316621	0.924538678959674
breadthI	rs1610590	6	29677634	0.236111111111111	-1.21310335351363	0.715364563909026	0.0899269070316621	0.924538678959674
breadthI	rs3871468	6	29677641	0.194444444444444	0.600857266495541	0.79930488286055	0.452216600817433	0.945477511803182
breadthI	rs1736931	6	29677877	0.236111111111111	-1.21310335351363	0.715364563909026	0.0899269070316621	0.924538678959674
breadthI	rs1610743	6	29678043	0.236111111111111	-1.21310335351363	0.715364563909026	0.0899269070316621	0.924538678959674
breadthI	rs1610592	6	29678470	0.236111111111111	-1.21310335351363	0.715364563909026	0.0899269070316621	0.924538678959674
breadthI	rs1610593	6	29678520	0.236111111111111	-1.21310335351363	0.715364563909026	0.0899269070316621	0.924538678959674
breadthI	rs1736930	6	29678718	0.236111111111111	-1.21310335351363	0.715364563909026	0.0899269070316621	0.924538678959674
breadthI	rs1611356	6	29679016	0.236111111111111	-1.21310335351363	0.715364563909026	0.0899269070316621	0.924538678959674
breadthI	rs1610594	6	29679047	0.236111111111111	-1.21310335351363	0.715364563909026	0.0899269070316621	0.924538678959674
breadthI	rs1611357	6	29679143	0.236111111111111	-1.21310335351363	0.715364563909026	0.0899269070316621	0.924538678959674
breadthI	rs1610595	6	29679170	0.236111111111111	-1.21310335351363	0.715364563909026	0.0899269070316621	0.924538678959674
breadthI	rs1610745	6	29679189	0.236111111111111	-1.21310335351363	0.715364563909026	0.0899269070316621	0.924538678959674
breadthI	rs1611358	6	29679417	0.236111111111111	-1.21310335351363	0.715364563909026	0.0899269070316621	0.924538678959674
breadthI	rs1611359	6	29679431	0.236111111111111	-1.21310335351363	0.715364563909026	0.0899269070316621	0.924538678959674
breadthI	rs1611360	6	29679434	0.236111111111111	-1.21310335351363	0.715364563909026	0.0899269070316621	0.924538678959674
breadthI	rs1611361	6	29679466	0.236111111111111	-1.21310335351363	0.715364563909026	0.0899269070316621	0.924538678959674
breadthI	rs1611362	6	29679471	0.236111111111111	-1.21310335351363	0.715364563909026	0.0899269070316621	0.924538678959674
breadthI	rs1611363	6	29679551	0.236111111111111	-1.21310335351363	0.715364563909026	0.0899269070316621	0.924538678959674
breadthI	rs1611365	6	29679621	0.236111111111111	-1.21310335351363	0.715364563909026	0.0899269070316621	0.924538678959674
breadthI	rs1611366	6	29679760	0.236111111111111	-1.21310335351363	0.715364563909026	0.0899269070316621	0.924538678959674
breadthI	rs1611367	6	29679799	0.236111111111111	-1.21310335351363	0.715364563909026	0.0899269070316621	0.924538678959674
breadthI	rs1611368	6	29679801	0.236111111111111	-1.21310335351363	0.715364563909026	0.0899269070316621	0.924538678959674
breadthI	rs1611369	6	29679851	0.236111111111111	-1.21310335351363	0.715364563909026	0.0899269070316621	0.924538678959674
breadthI	rs1611370	6	29679981	0.236111111111111	-1.21310335351363	0.715364563909026	0.0899269070316621	0.924538678959674
breadthI	rs1611372	6	29680072	0.236111111111111	-1.21310335351363	0.715364563909026	0.0899269070316621	0.924538678959674
breadthI	rs1611373	6	29680084	0.236111111111111	-1.21310335351363	0.715364563909026	0.0899269070316621	0.924538678959674
breadthI	rs1611374	6	29680098	0.236111111111111	-1.21310335351363	0.715364563909026	0.0899269070316621	0.924538678959674
breadthI	rs1611375	6	29680106	0.236111111111111	-1.21310335351363	0.715364563909026	0.0899269070316621	0.924538678959674
breadthI	rs1611376	6	29680142	0.236111111111111	-1.21310335351363	0.715364563909026	0.0899269070316621	0.924538678959674
breadthI	rs1611377	6	29680152	0.236111111111111	-1.21310335351363	0.715364563909026	0.0899269070316621	0.924538678959674
breadthI	rs1611378	6	29680205	0.236111111111111	-1.21310335351363	0.715364563909026	0.0899269070316621	0.924538678959674
breadthI	rs1611379	6	29680270	0.236111111111111	-1.21310335351363	0.715364563909026	0.0899269070316621	0.924538678959674
breadthI	rs1611381	6	29680492	0.236111111111111	-1.21310335351363	0.715364563909026	0.0899269070316621	0.924538678959674
breadthI	rs1611382	6	29680543	0.236111111111111	-1.21310335351363	0.715364563909026	0.0899269070316621	0.924538678959674
breadthI	rs1611383	6	29680547	0.236111111111111	-1.21310335351363	0.715364563909026	0.0899269070316621	0.924538678959674
breadthI	rs1611384	6	29680587	0.236111111111111	-1.21310335351363	0.715364563909026	0.0899269070316621	0.924538678959674
breadthI	rs1611385	6	29680605	0.236111111111111	-1.21310335351363	0.715364563909026	0.0899269070316621	0.924538678959674
breadthI	rs1611386	6	29680758	0.236111111111111	-1.21310335351363	0.715364563909026	0.0899269070316621	0.924538678959674
breadthI	rs1611387	6	29680768	0.236111111111111	-1.21310335351363	0.715364563909026	0.0899269070316621	0.924538678959674
breadthI	rs1611388	6	29680789	0.236111111111111	-1.21310335351363	0.715364563909026	0.0899269070316621	0.924538678959674
breadthI	rs2524274	6	29680915	0.236111111111111	-1.21310335351363	0.715364563909026	0.0899269070316621	0.924538678959674
breadthI	rs1611389	6	29680967	0.236111111111111	-1.21310335351363	0.715364563909026	0.0899269070316621	0.924538678959674
breadthI	rs2524273	6	29680971	0.236111111111111	-1.21310335351363	0.715364563909026	0.0899269070316621	0.924538678959674
breadthI	rs734260	6	29681087	0.236111111111111	-1.21310335351363	0.715364563909026	0.0899269070316621	0.924538678959674
breadthI	rs734258	6	29681317	0.236111111111111	-1.21310335351363	0.715364563909026	0.0899269070316621	0.924538678959674
breadthI	rs734257	6	29681326	0.236111111111111	-1.21310335351363	0.715364563909026	0.0899269070316621	0.924538678959674
breadthI	rs1610749	6	29681357	0.236111111111111	-1.21310335351363	0.715364563909026	0.0899269070316621	0.924538678959674
breadthI	rs1610596	6	29681463	0.236111111111111	-1.21310335351363	0.715364563909026	0.0899269070316621	0.924538678959674
breadthI	rs1610598	6	29681862	0.236111111111111	-1.21310335351363	0.715364563909026	0.0899269070316621	0.924538678959674
breadthI	rs1610599	6	29681879	0.236111111111111	-1.21310335351363	0.715364563909026	0.0899269070316621	0.924538678959674
breadthI	rs2524272	6	29682400	0.236111111111111	-1.21310335351363	0.715364563909026	0.0899269070316621	0.924538678959674
breadthI	rs2517915	6	29682487	0.236111111111111	-1.21310335351363	0.715364563909026	0.0899269070316621	0.924538678959674
breadthI	rs3129191	6	29682542	0.236111111111111	-1.21310335351363	0.715364563909026	0.0899269070316621	0.924538678959674
breadthI	rs3129192	6	29682570	0.236111111111111	-1.21310335351363	0.715364563909026	0.0899269070316621	0.924538678959674
breadthI	rs9258152	6	29682572	0.236111111111111	-1.21310335351363	0.715364563909026	0.0899269070316621	0.924538678959674
breadthI	rs2524271	6	29682617	0.236111111111111	-1.21310335351363	0.715364563909026	0.0899269070316621	0.924538678959674
breadthI	rs1629180	6	29682701	0.236111111111111	-1.21310335351363	0.715364563909026	0.0899269070316621	0.924538678959674
breadthI	rs1627567	6	29682866	0.236111111111111	-1.21310335351363	0.715364563909026	0.0899269070316621	0.924538678959674
breadthI	rs1627465	6	29682901	0.236111111111111	-1.21310335351363	0.715364563909026	0.0899269070316621	0.924538678959674
breadthI	rs1632963	6	29683528	0.236111111111111	-1.21310335351363	0.715364563909026	0.0899269070316621	0.924538678959674
breadthI	rs2517910	6	29688501	0.375	-0.365291747762124	0.638224954620884	0.567080960886533	0.960903625893018
breadthI	rs17875376	6	29690056	0.194444444444444	0.600857266495541	0.79930488286055	0.452216600817433	0.945477511803182
breadthI	rs2076178	6	29691774	0.194444444444444	0.600857266495541	0.79930488286055	0.452216600817433	0.945477511803182
breadthI	rs1736919	6	29697517	0.236111111111111	-1.21310335351363	0.715364563909026	0.0899269070316621	0.924538678959674
breadthI	rs4713237	6	29697681	0.194444444444444	0.600857266495541	0.79930488286055	0.452216600817433	0.945477511803182
breadthI	rs2743925	6	29698050	0.277777777777778	0.764971559965257	0.573356027638509	0.182138349325661	0.924538678959674
breadthI	rs1611349	6	29698661	0.277777777777778	-1.3736244014382	0.689710664810009	0.0464154981025348	0.878245639007204
breadthI	rs2735055	6	29699448	0.444444444444444	-0.20798829944235	0.591657809534716	0.725187182707593	0.966502466834349
breadthI	rs2523400	6	29699784	0.444444444444444	-0.20798829944235	0.591657809534716	0.725187182707593	0.966502466834349
breadthI	rs2523399	6	29700079	0.444444444444444	-0.20798829944235	0.591657809534716	0.725187182707593	0.966502466834349
breadthI	rs2523398	6	29700500	0.444444444444444	-0.20798829944235	0.591657809534716	0.725187182707593	0.966502466834349
breadthI	rs7754067	6	29700519	0.194444444444444	0.600857266495541	0.79930488286055	0.452216600817433	0.945477511803182
breadthI	rs2735054	6	29700615	0.444444444444444	-0.20798829944235	0.591657809534716	0.725187182707593	0.966502466834349
breadthI	rs4084764	6	29700820	0.194444444444444	0.600857266495541	0.79930488286055	0.452216600817433	0.945477511803182
breadthI	rs2735053	6	29700978	0.444444444444444	-0.20798829944235	0.591657809534716	0.725187182707593	0.966502466834349
breadthI	rs2248927	6	29702709	0.444444444444444	-0.20798829944235	0.591657809534716	0.725187182707593	0.966502466834349
breadthI	rs2517945	6	29703433	0.444444444444444	-0.20798829944235	0.591657809534716	0.725187182707593	0.966502466834349
breadthI	rs1736913	6	29704400	0.305555555555556	-0.786397864933547	0.592019555942266	0.184068818596611	0.924538678959674
breadthI	rs9368609	6	29704638	0.194444444444444	0.600857266495541	0.79930488286055	0.452216600817433	0.945477511803182
breadthI	rs2523394	6	29704673	0.444444444444444	-0.20798829944235	0.591657809534716	0.725187182707593	0.966502466834349
breadthI	rs2517942	6	29705507	0.444444444444444	-0.20798829944235	0.591657809534716	0.725187182707593	0.966502466834349
breadthI	rs2523392	6	29705810	0.444444444444444	-0.20798829944235	0.591657809534716	0.725187182707593	0.966502466834349
breadthI	rs4713239	6	29707050	0.194444444444444	0.600857266495541	0.79930488286055	0.452216600817433	0.945477511803182
breadthI	rs1736905	6	29707661	0.5	-0.87034453387603	0.552088231452082	0.114920030185921	0.924538678959674
breadthI	rs2844847	6	29708978	0.444444444444444	-0.20798829944235	0.591657809534716	0.725187182707593	0.966502466834349
breadthI	rs2517938	6	29709840	0.194444444444444	0.679955868469038	0.603984712128254	0.260257278323297	0.924538678959674
breadthI	rs885941	6	29710380	0.416666666666667	-0.332662622727294	0.545801333418581	0.542197066976563	0.960903625893018
breadthI	rs4713240	6	29710726	0.194444444444444	0.600857266495541	0.79930488286055	0.452216600817433	0.945477511803182
breadthI	rs947819	6	29711173	0.416666666666667	-0.332662622727294	0.545801333418581	0.542197066976563	0.960903625893018
breadthI	rs1610615	6	29711334	0.416666666666667	-0.332662622727294	0.545801333418581	0.542197066976563	0.960903625893018
breadthI	rs2076175	6	29713370	0.194444444444444	0.600857266495541	0.79930488286055	0.452216600817433	0.945477511803182
breadthI	rs34260811	6	29715332	0.194444444444444	0.600857266495541	0.79930488286055	0.452216600817433	0.945477511803182
breadthI	rs4713244	6	29721146	0.194444444444444	0.600857266495541	0.79930488286055	0.452216600817433	0.945477511803182
breadthI	rs9391630	6	29722515	0.180555555555556	0.404283992758411	0.792917246087023	0.610143179998489	0.960903625893018
breadthI	chr6:29756214	6	29723991	0.180555555555556	-1.0251732813223	0.736337691986294	0.163843775608194	0.924538678959674
breadthI	chr6:29756216	6	29723993	0.180555555555556	-1.0251732813223	0.736337691986294	0.163843775608194	0.924538678959674
breadthI	chr6:29756218	6	29723995	0.194444444444444	-1.10623018777122	0.730996993859186	0.130199153049388	0.924538678959674
breadthI	chr6:29756220	6	29723997	0.194444444444444	-1.10623018777122	0.730996993859186	0.130199153049388	0.924538678959674
breadthI	chr6:29756222	6	29723999	0.194444444444444	-1.10623018777122	0.730996993859186	0.130199153049388	0.924538678959674
breadthI	rs1633066	6	29724367	0.194444444444444	-1.21962430731112	0.718660140350729	0.089681390500873	0.924538678959674
breadthI	rs16867712	6	29727954	0.194444444444444	0.600857266495541	0.79930488286055	0.452216600817433	0.945477511803182
breadthI	rs1611282	6	29730002	0.361111111111111	-0.387694312470639	0.656430145234598	0.554781656431354	0.960903625893018
breadthI	rs9391660	6	29730095	0.194444444444444	0.600857266495541	0.79930488286055	0.452216600817433	0.945477511803182
breadthI	rs1611283	6	29730128	0.319444444444444	0.744766147136315	0.584453490227755	0.202558895844621	0.924538678959674
breadthI	rs1737069	6	29730730	0.194444444444444	-1.21962430731112	0.718660140350729	0.089681390500873	0.924538678959674
breadthI	rs1611284	6	29730848	0.361111111111111	-0.387694312470639	0.656430145234598	0.554781656431354	0.960903625893018
breadthI	rs7759474	6	29731635	0.194444444444444	0.600857266495541	0.79930488286055	0.452216600817433	0.945477511803182
breadthI	rs7759482	6	29731687	0.194444444444444	0.600857266495541	0.79930488286055	0.452216600817433	0.945477511803182
breadthI	rs7755928	6	29732243	0.194444444444444	0.600857266495541	0.79930488286055	0.452216600817433	0.945477511803182
breadthI	rs4544940	6	29732407	0.194444444444444	0.600857266495541	0.79930488286055	0.452216600817433	0.945477511803182
breadthI	rs2523420	6	29732813	0.208333333333333	0.479639391854203	0.766950863725934	0.531718553470779	0.954837180265709
breadthI	rs1633041	6	29733223	0.388888888888889	0.580662668505452	0.708785305972385	0.412651594373402	0.945477511803182
breadthI	rs1737059	6	29733288	0.388888888888889	0.580662668505452	0.708785305972385	0.412651594373402	0.945477511803182
breadthI	rs2735049	6	29733390	0.305555555555556	0.296984745221059	0.546107649042184	0.586564735225343	0.960903625893018
breadthI	rs1737057	6	29733420	0.388888888888889	0.580662668505452	0.708785305972385	0.412651594373402	0.945477511803182
breadthI	rs1737056	6	29733537	0.388888888888889	0.580662668505452	0.708785305972385	0.412651594373402	0.945477511803182
breadthI	rs1737055	6	29733742	0.277777777777778	-1.11702253098551	0.704174230668791	0.112674186716395	0.924538678959674
breadthI	rs1737054	6	29733807	0.388888888888889	0.580662668505452	0.708785305972385	0.412651594373402	0.945477511803182
breadthI	rs2517931	6	29733838	0.305555555555556	0.296984745221059	0.546107649042184	0.586564735225343	0.960903625893018
breadthI	rs1737053	6	29733850	0.277777777777778	-1.11702253098551	0.704174230668791	0.112674186716395	0.924538678959674
breadthI	rs1737051	6	29734184	0.402777777777778	0.51455103422185	0.688188149539346	0.454647482824807	0.945477511803182
breadthI	rs1737050	6	29734696	0.388888888888889	0.580662668505452	0.708785305972385	0.412651594373402	0.945477511803182
breadthI	rs1737049	6	29735104	0.388888888888889	0.580662668505452	0.708785305972385	0.412651594373402	0.945477511803182
breadthI	rs1612392	6	29735134	0.388888888888889	0.580662668505452	0.708785305972385	0.412651594373402	0.945477511803182
breadthI	rs1737048	6	29735225	0.388888888888889	0.580662668505452	0.708785305972385	0.412651594373402	0.945477511803182
breadthI	rs1737047	6	29735289	0.402777777777778	0.51455103422185	0.688188149539346	0.454647482824807	0.945477511803182
breadthI	rs2735044	6	29735391	0.388888888888889	0.580662668505452	0.708785305972385	0.412651594373402	0.945477511803182
breadthI	rs9258288	6	29735455	0.388888888888889	0.580662668505452	0.708785305972385	0.412651594373402	0.945477511803182
breadthI	rs9258289	6	29735469	0.388888888888889	0.580662668505452	0.708785305972385	0.412651594373402	0.945477511803182
breadthI	rs9258290	6	29735492	0.388888888888889	0.580662668505452	0.708785305972385	0.412651594373402	0.945477511803182
breadthI	rs9258291	6	29735493	0.388888888888889	0.580662668505452	0.708785305972385	0.412651594373402	0.945477511803182
breadthI	rs2844844	6	29735533	0.291666666666667	0.25816791453769	0.542946724850698	0.634434902842699	0.960903625893018
breadthI	rs115635848	6	29735550	0.388888888888889	0.580662668505452	0.708785305972385	0.412651594373402	0.945477511803182
breadthI	rs1737045	6	29735779	0.388888888888889	0.580662668505452	0.708785305972385	0.412651594373402	0.945477511803182
breadthI	rs1737043	6	29736047	0.277777777777778	-1.11702253098551	0.704174230668791	0.112674186716395	0.924538678959674
breadthI	rs1737042	6	29736152	0.388888888888889	0.580662668505452	0.708785305972385	0.412651594373402	0.945477511803182
breadthI	rs3094560	6	29736163	0.319444444444444	0.322658152358884	0.533334916475178	0.545190797397602	0.960903625893018
breadthI	rs1737041	6	29736229	0.388888888888889	0.580662668505452	0.708785305972385	0.412651594373402	0.945477511803182
breadthI	rs1737040	6	29736601	0.388888888888889	0.580662668505452	0.708785305972385	0.412651594373402	0.945477511803182
breadthI	rs1737038	6	29736691	0.388888888888889	0.580662668505452	0.708785305972385	0.412651594373402	0.945477511803182
breadthI	rs1737037	6	29736792	0.388888888888889	0.580662668505452	0.708785305972385	0.412651594373402	0.945477511803182
breadthI	rs1737036	6	29736995	0.388888888888889	0.580662668505452	0.708785305972385	0.412651594373402	0.945477511803182
breadthI	rs1737035	6	29737022	0.388888888888889	0.580662668505452	0.708785305972385	0.412651594373402	0.945477511803182
breadthI	rs2735043	6	29737074	0.291666666666667	0.25816791453769	0.542946724850698	0.634434902842699	0.960903625893018
breadthI	rs1737034	6	29737159	0.388888888888889	0.580662668505452	0.708785305972385	0.412651594373402	0.945477511803182
breadthI	rs1737033	6	29737161	0.277777777777778	-1.11702253098551	0.704174230668791	0.112674186716395	0.924538678959674
breadthI	rs2247422	6	29737162	0.291666666666667	0.25816791453769	0.542946724850698	0.634434902842699	0.960903625893018
breadthI	rs1737032	6	29737222	0.388888888888889	0.580662668505452	0.708785305972385	0.412651594373402	0.945477511803182
breadthI	rs1737031	6	29737481	0.388888888888889	0.580662668505452	0.708785305972385	0.412651594373402	0.945477511803182
breadthI	rs1737030	6	29737563	0.319444444444444	-0.998951790741368	0.695865979125927	0.151129864556004	0.924538678959674
breadthI	rs1737029	6	29737595	0.388888888888889	0.580662668505452	0.708785305972385	0.412651594373402	0.945477511803182
breadthI	rs2844843	6	29737677	0.291666666666667	0.25816791453769	0.542946724850698	0.634434902842699	0.960903625893018
breadthI	rs1737028	6	29737993	0.430555555555556	0.575437985630193	0.668415881963688	0.389294149391658	0.945477511803182
breadthI	rs1611270	6	29738287	0.388888888888889	0.580662668505452	0.708785305972385	0.412651594373402	0.945477511803182
breadthI	rs1611271	6	29738298	0.388888888888889	0.580662668505452	0.708785305972385	0.412651594373402	0.945477511803182
breadthI	rs1610634	6	29738454	0.430555555555556	0.575437985630193	0.668415881963688	0.389294149391658	0.945477511803182
breadthI	rs1610726	6	29738665	0.388888888888889	0.580662668505452	0.708785305972385	0.412651594373402	0.945477511803182
breadthI	rs885940	6	29739057	0.388888888888889	0.580662668505452	0.708785305972385	0.412651594373402	0.945477511803182
breadthI	rs885939	6	29739272	0.388888888888889	0.580662668505452	0.708785305972385	0.412651594373402	0.945477511803182
breadthI	rs885938	6	29739322	0.388888888888889	0.580662668505452	0.708785305972385	0.412651594373402	0.945477511803182
breadthI	rs1610635	6	29739434	0.375	0.608062745637839	0.71314777301366	0.393855528681727	0.945477511803182
breadthI	rs1610636	6	29739639	0.375	0.608062745637839	0.71314777301366	0.393855528681727	0.945477511803182
breadthI	rs1610637	6	29739906	0.375	0.608062745637839	0.71314777301366	0.393855528681727	0.945477511803182
breadthI	rs2844841	6	29740166	0.277777777777778	0.291741701250522	0.561280568058013	0.603217805330791	0.960903625893018
breadthI	rs1611275	6	29741660	0.375	0.608062745637839	0.71314777301366	0.393855528681727	0.945477511803182
breadthI	rs1362068	6	29742108	0.416666666666667	0.596887256137371	0.674557505635073	0.376233502081483	0.945477511803182
breadthI	rs2743945	6	29742257	0.277777777777778	0.291741701250522	0.561280568058013	0.603217805330791	0.960903625893018
breadthI	rs1362070	6	29742299	0.416666666666667	0.596887256137371	0.674557505635073	0.376233502081483	0.945477511803182
breadthI	rs1362069	6	29742452	0.416666666666667	0.596887256137371	0.674557505635073	0.376233502081483	0.945477511803182
breadthI	rs1633037	6	29742609	0.416666666666667	0.596887256137371	0.674557505635073	0.376233502081483	0.945477511803182
breadthI	rs1419641	6	29742846	0.375	0.608062745637839	0.71314777301366	0.393855528681727	0.945477511803182
breadthI	rs1633035	6	29743400	0.388888888888889	0.682748618413858	0.709874218706403	0.336156026893085	0.924538678959674
breadthI	rs1633034	6	29743563	0.388888888888889	0.682748618413858	0.709874218706403	0.336156026893085	0.924538678959674
breadthI	rs1633033	6	29743788	0.375	0.608062745637839	0.71314777301366	0.393855528681727	0.945477511803182
breadthI	rs9258309	6	29744411	0.375	0.608062745637839	0.71314777301366	0.393855528681727	0.945477511803182
breadthI	rs9258310	6	29744412	0.375	0.608062745637839	0.71314777301366	0.393855528681727	0.945477511803182
breadthI	rs2844840	6	29744419	0.375	0.608062745637839	0.71314777301366	0.393855528681727	0.945477511803182
breadthI	rs2844839	6	29744577	0.416666666666667	0.596887256137371	0.674557505635073	0.376233502081483	0.945477511803182
breadthI	rs2844838	6	29744609	0.375	0.608062745637839	0.71314777301366	0.393855528681727	0.945477511803182
breadthI	rs2844837	6	29744610	0.375	0.608062745637839	0.71314777301366	0.393855528681727	0.945477511803182
breadthI	rs2975038	6	29744623	0.277777777777778	0.291741701250522	0.561280568058013	0.603217805330791	0.960903625893018
breadthI	rs112048814	6	29744816	0.291666666666667	-1.14165816529339	0.702028063253033	0.103901018817835	0.924538678959674
breadthI	rs1633032	6	29744833	0.375	0.608062745637839	0.71314777301366	0.393855528681727	0.945477511803182
breadthI	rs1633031	6	29744934	0.416666666666667	0.596887256137371	0.674557505635073	0.376233502081483	0.945477511803182
breadthI	rs2517930	6	29745075	0.277777777777778	0.291741701250522	0.561280568058013	0.603217805330791	0.960903625893018
breadthI	rs2517929	6	29745175	0.277777777777778	0.291741701250522	0.561280568058013	0.603217805330791	0.960903625893018
breadthI	rs1737021	6	29745321	0.416666666666667	0.596887256137371	0.674557505635073	0.376233502081483	0.945477511803182
breadthI	rs2517928	6	29745350	0.277777777777778	0.291741701250522	0.561280568058013	0.603217805330791	0.960903625893018
breadthI	rs1618670	6	29745351	0.388888888888889	0.682748618413858	0.709874218706403	0.336156026893085	0.924538678959674
breadthI	rs2394685	6	29745439	0.458333333333333	0.529437682400901	0.631146958363225	0.40155343854543	0.945477511803182
breadthI	rs1615962	6	29745726	0.375	0.608062745637839	0.71314777301366	0.393855528681727	0.945477511803182
breadthI	rs1615251	6	29745761	0.416666666666667	0.596887256137371	0.674557505635073	0.376233502081483	0.945477511803182
breadthI	rs1633030	6	29745794	0.375	0.608062745637839	0.71314777301366	0.393855528681727	0.945477511803182
breadthI	rs1614309	6	29745884	0.375	0.608062745637839	0.71314777301366	0.393855528681727	0.945477511803182
breadthI	rs1633029	6	29746305	0.375	0.608062745637839	0.71314777301366	0.393855528681727	0.945477511803182
breadthI	rs1633028	6	29746367	0.375	0.608062745637839	0.71314777301366	0.393855528681727	0.945477511803182
breadthI	rs1633027	6	29746462	0.416666666666667	0.596887256137371	0.674557505635073	0.376233502081483	0.945477511803182
breadthI	rs1633024	6	29746657	0.416666666666667	0.596887256137371	0.674557505635073	0.376233502081483	0.945477511803182
breadthI	rs1633023	6	29746794	0.375	0.608062745637839	0.71314777301366	0.393855528681727	0.945477511803182
breadthI	rs1633022	6	29746803	0.375	0.608062745637839	0.71314777301366	0.393855528681727	0.945477511803182
breadthI	rs1633020	6	29747134	0.375	0.608062745637839	0.71314777301366	0.393855528681727	0.945477511803182
breadthI	rs2735042	6	29747373	0.375	0.608062745637839	0.71314777301366	0.393855528681727	0.945477511803182
breadthI	rs1633019	6	29747561	0.388888888888889	0.682748618413858	0.709874218706403	0.336156026893085	0.924538678959674
breadthI	rs1633018	6	29747587	0.375	0.608062745637839	0.71314777301366	0.393855528681727	0.945477511803182
breadthI	rs1630062	6	29747606	0.402777777777778	0.598780260113039	0.689236607888363	0.384979158310889	0.945477511803182
breadthI	rs1737020	6	29747685	0.375	0.608062745637839	0.71314777301366	0.393855528681727	0.945477511803182
breadthI	rs1737019	6	29747690	0.375	0.608062745637839	0.71314777301366	0.393855528681727	0.945477511803182
breadthI	chr6:29780095	6	29747872	0.416666666666667	0.596887256137371	0.674557505635073	0.376233502081483	0.945477511803182
breadthI	rs2508055	6	29747873	0.375	0.608062745637839	0.71314777301366	0.393855528681727	0.945477511803182
breadthI	rs2471876	6	29747899	0.416666666666667	0.596887256137371	0.674557505635073	0.376233502081483	0.945477511803182
breadthI	rs2471875	6	29747910	0.416666666666667	0.596887256137371	0.674557505635073	0.376233502081483	0.945477511803182
breadthI	rs111734624	6	29747964	0.375	0.608062745637839	0.71314777301366	0.393855528681727	0.945477511803182
breadthI	rs1611227	6	29748040	0.416666666666667	0.596887256137371	0.674557505635073	0.376233502081483	0.945477511803182
breadthI	rs1611228	6	29748139	0.375	0.608062745637839	0.71314777301366	0.393855528681727	0.945477511803182
breadthI	rs1611229	6	29748206	0.375	0.608062745637839	0.71314777301366	0.393855528681727	0.945477511803182
breadthI	rs1611230	6	29748308	0.388888888888889	0.682748618413858	0.709874218706403	0.336156026893085	0.924538678959674
breadthI	rs1611231	6	29748329	0.416666666666667	0.596887256137371	0.674557505635073	0.376233502081483	0.945477511803182
breadthI	rs1611233	6	29748523	0.375	0.608062745637839	0.71314777301366	0.393855528681727	0.945477511803182
breadthI	rs1611234	6	29748641	0.375	0.608062745637839	0.71314777301366	0.393855528681727	0.945477511803182
breadthI	rs1611235	6	29748646	0.416666666666667	0.596887256137371	0.674557505635073	0.376233502081483	0.945477511803182
breadthI	rs1611236	6	29748690	0.375	0.608062745637839	0.71314777301366	0.393855528681727	0.945477511803182
breadthI	rs1611237	6	29748691	0.375	0.608062745637839	0.71314777301366	0.393855528681727	0.945477511803182
breadthI	rs1611238	6	29748837	0.375	0.608062745637839	0.71314777301366	0.393855528681727	0.945477511803182
breadthI	rs2743943	6	29749063	0.277777777777778	0.291741701250522	0.561280568058013	0.603217805330791	0.960903625893018
breadthI	rs2735038	6	29749118	0.277777777777778	0.291741701250522	0.561280568058013	0.603217805330791	0.960903625893018
breadthI	rs1611239	6	29749266	0.416666666666667	0.596887256137371	0.674557505635073	0.376233502081483	0.945477511803182
breadthI	rs1611240	6	29749331	0.375	0.608062745637839	0.71314777301366	0.393855528681727	0.945477511803182
breadthI	rs1611241	6	29749460	0.388888888888889	0.682748618413858	0.709874218706403	0.336156026893085	0.924538678959674
breadthI	rs3094642	6	29749503	0.291666666666667	0.25816791453769	0.542946724850698	0.634434902842699	0.960903625893018
breadthI	rs1611243	6	29749515	0.416666666666667	0.596887256137371	0.674557505635073	0.376233502081483	0.945477511803182
breadthI	rs1611244	6	29749881	0.388888888888889	0.682748618413858	0.709874218706403	0.336156026893085	0.924538678959674
breadthI	rs1611245	6	29749990	0.375	0.608062745637839	0.71314777301366	0.393855528681727	0.945477511803182
breadthI	rs2517926	6	29750187	0.375	0.608062745637839	0.71314777301366	0.393855528681727	0.945477511803182
breadthI	rs1611246	6	29750438	0.375	0.608062745637839	0.71314777301366	0.393855528681727	0.945477511803182
breadthI	rs1611247	6	29750441	0.416666666666667	0.596887256137371	0.674557505635073	0.376233502081483	0.945477511803182
breadthI	rs1611248	6	29750477	0.375	0.608062745637839	0.71314777301366	0.393855528681727	0.945477511803182
breadthI	rs1611249	6	29750574	0.388888888888889	0.682748618413858	0.709874218706403	0.336156026893085	0.924538678959674
breadthI	rs1611250	6	29750672	0.416666666666667	0.596887256137371	0.674557505635073	0.376233502081483	0.945477511803182
breadthI	rs1611251	6	29750681	0.388888888888889	0.682748618413858	0.709874218706403	0.336156026893085	0.924538678959674
breadthI	rs1611252	6	29750777	0.375	0.608062745637839	0.71314777301366	0.393855528681727	0.945477511803182
breadthI	chr6:29783215	6	29750992	0.375	0.608062745637839	0.71314777301366	0.393855528681727	0.945477511803182
breadthI	rs1611255	6	29751005	0.375	0.608062745637839	0.71314777301366	0.393855528681727	0.945477511803182
breadthI	chr6:29783267	6	29751044	0.375	0.608062745637839	0.71314777301366	0.393855528681727	0.945477511803182
breadthI	rs1611257	6	29751181	0.375	0.608062745637839	0.71314777301366	0.393855528681727	0.945477511803182
breadthI	rs376354165	6	29751192	0.388888888888889	0.682748618413858	0.709874218706403	0.336156026893085	0.924538678959674
breadthI	rs1611258	6	29751231	0.416666666666667	0.596887256137371	0.674557505635073	0.376233502081483	0.945477511803182
breadthI	rs145043018	6	29751401	0.388888888888889	0.682748618413858	0.709874218706403	0.336156026893085	0.924538678959674
breadthI	rs1611259	6	29751753	0.416666666666667	0.596887256137371	0.674557505635073	0.376233502081483	0.945477511803182
breadthI	rs1611260	6	29751777	0.375	0.608062745637839	0.71314777301366	0.393855528681727	0.945477511803182
breadthI	rs111738312	6	29751908	0.416666666666667	0.596887256137371	0.674557505635073	0.376233502081483	0.945477511803182
breadthI	rs147376303	6	29752020	0.388888888888889	0.682748618413858	0.709874218706403	0.336156026893085	0.924538678959674
breadthI	rs1611265	6	29752059	0.375	0.608062745637839	0.71314777301366	0.393855528681727	0.945477511803182
breadthI	rs1611266	6	29752070	0.388888888888889	0.682748618413858	0.709874218706403	0.336156026893085	0.924538678959674
breadthI	rs1611267	6	29752221	0.375	0.608062745637839	0.71314777301366	0.393855528681727	0.945477511803182
breadthI	rs2394171	6	29752278	0.375	0.608062745637839	0.71314777301366	0.393855528681727	0.945477511803182
breadthI	rs2893981	6	29752671	0.375	0.608062745637839	0.71314777301366	0.393855528681727	0.945477511803182
breadthI	rs9258374	6	29752806	0.416666666666667	0.596887256137371	0.674557505635073	0.376233502081483	0.945477511803182
breadthI	rs9258376	6	29752932	0.388888888888889	0.682748618413858	0.709874218706403	0.336156026893085	0.924538678959674
breadthI	rs9258378	6	29753131	0.388888888888889	0.682748618413858	0.709874218706403	0.336156026893085	0.924538678959674
breadthI	rs9258379	6	29753242	0.375	0.608062745637839	0.71314777301366	0.393855528681727	0.945477511803182
breadthI	rs9258380	6	29753243	0.375	0.608062745637839	0.71314777301366	0.393855528681727	0.945477511803182
breadthI	rs9258382	6	29753370	0.375	0.608062745637839	0.71314777301366	0.393855528681727	0.945477511803182
breadthI	rs1633016	6	29753422	0.388888888888889	0.682748618413858	0.709874218706403	0.336156026893085	0.924538678959674
breadthI	rs1737018	6	29753454	0.416666666666667	0.596887256137371	0.674557505635073	0.376233502081483	0.945477511803182
breadthI	rs1737017	6	29753472	0.416666666666667	0.596887256137371	0.674557505635073	0.376233502081483	0.945477511803182
breadthI	rs1002044	6	29753729	0.375	0.608062745637839	0.71314777301366	0.393855528681727	0.945477511803182
breadthI	rs1737016	6	29754000	0.291666666666667	-1.14165816529339	0.702028063253033	0.103901018817835	0.924538678959674
breadthI	rs1002045	6	29754015	0.416666666666667	0.596887256137371	0.674557505635073	0.376233502081483	0.945477511803182
breadthI	rs1002046	6	29754016	0.375	0.608062745637839	0.71314777301366	0.393855528681727	0.945477511803182
breadthI	rs1737015	6	29754357	0.375	0.608062745637839	0.71314777301366	0.393855528681727	0.945477511803182
breadthI	rs431305	6	29755208	0.236111111111111	-0.756888101865507	0.737952702396553	0.305052173343505	0.924538678959674
breadthI	rs2743940	6	29755760	0.277777777777778	0.291741701250522	0.561280568058013	0.603217805330791	0.960903625893018
breadthI	rs1737014	6	29755922	0.416666666666667	0.596887256137371	0.674557505635073	0.376233502081483	0.945477511803182
breadthI	rs2844835	6	29755990	0.277777777777778	0.291741701250522	0.561280568058013	0.603217805330791	0.960903625893018
breadthI	rs1737013	6	29756301	0.375	0.608062745637839	0.71314777301366	0.393855528681727	0.945477511803182
breadthI	rs1737012	6	29756410	0.416666666666667	0.596887256137371	0.674557505635073	0.376233502081483	0.945477511803182
breadthI	rs1633015	6	29756672	0.375	0.608062745637839	0.71314777301366	0.393855528681727	0.945477511803182
breadthI	rs1737011	6	29756838	0.416666666666667	0.596887256137371	0.674557505635073	0.376233502081483	0.945477511803182
breadthI	rs1737010	6	29757000	0.416666666666667	0.596887256137371	0.674557505635073	0.376233502081483	0.945477511803182
breadthI	rs1633014	6	29757608	0.388888888888889	0.682748618413858	0.709874218706403	0.336156026893085	0.924538678959674
breadthI	rs2735035	6	29757715	0.277777777777778	0.291741701250522	0.561280568058013	0.603217805330791	0.960903625893018
breadthI	rs1737009	6	29757965	0.416666666666667	0.596887256137371	0.674557505635073	0.376233502081483	0.945477511803182
breadthI	rs1611196	6	29757995	0.388888888888889	0.682748618413858	0.709874218706403	0.336156026893085	0.924538678959674
breadthI	rs28698309	6	29758393	0.416666666666667	0.596887256137371	0.674557505635073	0.376233502081483	0.945477511803182
breadthI	rs1610640	6	29758525	0.416666666666667	0.596887256137371	0.674557505635073	0.376233502081483	0.945477511803182
breadthI	rs1610641	6	29759066	0.402777777777778	0.598780260113039	0.689236607888363	0.384979158310889	0.945477511803182
breadthI	rs1610642	6	29759078	0.402777777777778	0.598780260113039	0.689236607888363	0.384979158310889	0.945477511803182
breadthI	rs1610643	6	29759310	0.375	0.608062745637839	0.71314777301366	0.393855528681727	0.945477511803182
breadthI	rs1610644	6	29759445	0.375	0.608062745637839	0.71314777301366	0.393855528681727	0.945477511803182
breadthI	rs1610717	6	29759517	0.402777777777778	0.598780260113039	0.689236607888363	0.384979158310889	0.945477511803182
breadthI	rs1611199	6	29759620	0.402777777777778	0.598780260113039	0.689236607888363	0.384979158310889	0.945477511803182
breadthI	rs1611200	6	29759633	0.402777777777778	0.598780260113039	0.689236607888363	0.384979158310889	0.945477511803182
breadthI	rs1611202	6	29759688	0.402777777777778	0.598780260113039	0.689236607888363	0.384979158310889	0.945477511803182
breadthI	rs1611204	6	29759811	0.402777777777778	0.598780260113039	0.689236607888363	0.384979158310889	0.945477511803182
breadthI	rs1611205	6	29759823	0.402777777777778	0.598780260113039	0.689236607888363	0.384979158310889	0.945477511803182
breadthI	rs1611206	6	29759824	0.416666666666667	0.596887256137371	0.674557505635073	0.376233502081483	0.945477511803182
breadthI	rs1611207	6	29759876	0.416666666666667	0.596887256137371	0.674557505635073	0.376233502081483	0.945477511803182
breadthI	rs1611208	6	29759885	0.375	0.608062745637839	0.71314777301366	0.393855528681727	0.945477511803182
breadthI	rs1611209	6	29759923	0.375	0.608062745637839	0.71314777301366	0.393855528681727	0.945477511803182
breadthI	rs1610645	6	29759996	0.416666666666667	0.596887256137371	0.674557505635073	0.376233502081483	0.945477511803182
breadthI	rs1737006	6	29760111	0.416666666666667	0.596887256137371	0.674557505635073	0.376233502081483	0.945477511803182
breadthI	rs1610718	6	29760188	0.416666666666667	0.596887256137371	0.674557505635073	0.376233502081483	0.945477511803182
breadthI	chr6:29792577	6	29760354	0.416666666666667	0.596887256137371	0.674557505635073	0.376233502081483	0.945477511803182
breadthI	rs2905755	6	29760373	0.402777777777778	0.649130695136413	0.684722652727462	0.343119327721458	0.927242872823012
breadthI	rs1611211	6	29760510	0.416666666666667	0.596887256137371	0.674557505635073	0.376233502081483	0.945477511803182
breadthI	rs1611212	6	29760523	0.375	0.608062745637839	0.71314777301366	0.393855528681727	0.945477511803182
breadthI	rs1611213	6	29760590	0.402777777777778	0.598780260113039	0.689236607888363	0.384979158310889	0.945477511803182
breadthI	rs1611214	6	29760605	0.402777777777778	0.598780260113039	0.689236607888363	0.384979158310889	0.945477511803182
breadthI	rs1610719	6	29760677	0.402777777777778	0.598780260113039	0.689236607888363	0.384979158310889	0.945477511803182
breadthI	rs1610646	6	29760819	0.388888888888889	0.682748618413858	0.709874218706403	0.336156026893085	0.924538678959674
breadthI	rs1610720	6	29761062	0.416666666666667	0.596887256137371	0.674557505635073	0.376233502081483	0.945477511803182
breadthI	rs1611215	6	29761080	0.416666666666667	0.596887256137371	0.674557505635073	0.376233502081483	0.945477511803182
breadthI	rs1611217	6	29761095	0.416666666666667	0.596887256137371	0.674557505635073	0.376233502081483	0.945477511803182
breadthI	rs1737004	6	29761211	0.402777777777778	0.598780260113039	0.689236607888363	0.384979158310889	0.945477511803182
breadthI	rs1610722	6	29761467	0.402777777777778	0.598780260113039	0.689236607888363	0.384979158310889	0.945477511803182
breadthI	rs1610725	6	29761522	0.402777777777778	0.598780260113039	0.689236607888363	0.384979158310889	0.945477511803182
breadthI	rs1611218	6	29761717	0.402777777777778	0.598780260113039	0.689236607888363	0.384979158310889	0.945477511803182
breadthI	rs1611219	6	29761726	0.416666666666667	0.596887256137371	0.674557505635073	0.376233502081483	0.945477511803182
breadthI	rs1611220	6	29761835	0.402777777777778	0.598780260113039	0.689236607888363	0.384979158310889	0.945477511803182
breadthI	rs1611221	6	29761880	0.416666666666667	0.596887256137371	0.674557505635073	0.376233502081483	0.945477511803182
breadthI	rs1611222	6	29761896	0.402777777777778	0.598780260113039	0.689236607888363	0.384979158310889	0.945477511803182
breadthI	rs1611223	6	29761952	0.416666666666667	0.596887256137371	0.674557505635073	0.376233502081483	0.945477511803182
breadthI	rs1610647	6	29762068	0.416666666666667	0.596887256137371	0.674557505635073	0.376233502081483	0.945477511803182
breadthI	rs9357085	6	29762303	0.277777777777778	0.291741701250522	0.561280568058013	0.603217805330791	0.960903625893018
breadthI	rs1737003	6	29762307	0.402777777777778	0.598780260113039	0.689236607888363	0.384979158310889	0.945477511803182
breadthI	rs1633011	6	29762693	0.375	0.608062745637839	0.71314777301366	0.393855528681727	0.945477511803182
breadthI	rs1737002	6	29762903	0.375	0.608062745637839	0.71314777301366	0.393855528681727	0.945477511803182
breadthI	rs1633010	6	29762942	0.402777777777778	0.598780260113039	0.689236607888363	0.384979158310889	0.945477511803182
breadthI	rs1633009	6	29763087	0.375	0.608062745637839	0.71314777301366	0.393855528681727	0.945477511803182
breadthI	rs3129185	6	29763762	0.375	0.608062745637839	0.71314777301366	0.393855528681727	0.945477511803182
breadthI	rs1633007	6	29764363	0.375	0.608062745637839	0.71314777301366	0.393855528681727	0.945477511803182
breadthI	rs1633006	6	29764374	0.375	0.608062745637839	0.71314777301366	0.393855528681727	0.945477511803182
breadthI	rs1737000	6	29764548	0.375	0.608062745637839	0.71314777301366	0.393855528681727	0.945477511803182
breadthI	rs1736999	6	29764656	0.375	0.608062745637839	0.71314777301366	0.393855528681727	0.945477511803182
breadthI	rs1633004	6	29764663	0.375	0.608062745637839	0.71314777301366	0.393855528681727	0.945477511803182
breadthI	rs1633003	6	29764759	0.402777777777778	0.598780260113039	0.689236607888363	0.384979158310889	0.945477511803182
breadthI	rs1630969	6	29765001	0.375	0.608062745637839	0.71314777301366	0.393855528681727	0.945477511803182
breadthI	rs1633002	6	29765047	0.375	0.608062745637839	0.71314777301366	0.393855528681727	0.945477511803182
breadthI	rs1633001	6	29765270	0.375	0.608062745637839	0.71314777301366	0.393855528681727	0.945477511803182
breadthI	rs1629068	6	29765291	0.375	0.608062745637839	0.71314777301366	0.393855528681727	0.945477511803182
breadthI	rs1736998	6	29765716	0.402777777777778	0.598780260113039	0.689236607888363	0.384979158310889	0.945477511803182
breadthI	rs1633000	6	29765865	0.361111111111111	0.535982089583057	0.725023101535541	0.459747867676563	0.945477511803182
breadthI	rs1736994	6	29766596	0.375	0.608062745637839	0.71314777301366	0.393855528681727	0.945477511803182
breadthI	rs1819785	6	29766678	0.416666666666667	0.596887256137371	0.674557505635073	0.376233502081483	0.945477511803182
breadthI	rs1736992	6	29766742	0.416666666666667	0.596887256137371	0.674557505635073	0.376233502081483	0.945477511803182
breadthI	rs1736991	6	29766926	0.388888888888889	0.682748618413858	0.709874218706403	0.336156026893085	0.924538678959674
breadthI	rs28514417	6	29766969	0.388888888888889	0.682748618413858	0.709874218706403	0.336156026893085	0.924538678959674
breadthI	rs28681418	6	29767050	0.388888888888889	0.682748618413858	0.709874218706403	0.336156026893085	0.924538678959674
breadthI	rs1632998	6	29767053	0.388888888888889	0.682748618413858	0.709874218706403	0.336156026893085	0.924538678959674
breadthI	rs9380139	6	29767127	0.277777777777778	0.291741701250522	0.561280568058013	0.603217805330791	0.960903625893018
breadthI	rs1632997	6	29767388	0.388888888888889	0.682748618413858	0.709874218706403	0.336156026893085	0.924538678959674
breadthI	rs1736986	6	29767880	0.388888888888889	0.682748618413858	0.709874218706403	0.336156026893085	0.924538678959674
breadthI	rs1736985	6	29767941	0.375	0.608062745637839	0.71314777301366	0.393855528681727	0.945477511803182
breadthI	rs1736984	6	29768037	0.416666666666667	0.596887256137371	0.674557505635073	0.376233502081483	0.945477511803182
breadthI	rs1736983	6	29768049	0.375	0.608062745637839	0.71314777301366	0.393855528681727	0.945477511803182
breadthI	rs909722	6	29768326	0.388888888888889	0.682748618413858	0.709874218706403	0.336156026893085	0.924538678959674
breadthI	rs1615839	6	29768385	0.416666666666667	0.596887256137371	0.674557505635073	0.376233502081483	0.945477511803182
breadthI	rs1610708	6	29768436	0.375	0.608062745637839	0.71314777301366	0.393855528681727	0.945477511803182
breadthI	rs909720	6	29768467	0.416666666666667	0.596887256137371	0.674557505635073	0.376233502081483	0.945477511803182
breadthI	rs1610709	6	29768471	0.388888888888889	0.682748618413858	0.709874218706403	0.336156026893085	0.924538678959674
breadthI	rs909718	6	29768705	0.236111111111111	-0.756888101865507	0.737952702396553	0.305052173343505	0.924538678959674
breadthI	rs1610648	6	29768780	0.388888888888889	0.682748618413858	0.709874218706403	0.336156026893085	0.924538678959674
breadthI	rs1610649	6	29768917	0.444444444444444	0.302884768915363	0.594940428769489	0.610681428925026	0.960903625893018
breadthI	rs1610650	6	29768951	0.388888888888889	0.682748618413858	0.709874218706403	0.336156026893085	0.924538678959674
breadthI	rs1610651	6	29768958	0.416666666666667	0.596887256137371	0.674557505635073	0.376233502081483	0.945477511803182
breadthI	rs885937	6	29769063	0.416666666666667	0.596887256137371	0.674557505635073	0.376233502081483	0.945477511803182
breadthI	rs1610653	6	29769280	0.388888888888889	0.682748618413858	0.709874218706403	0.336156026893085	0.924538678959674
breadthI	rs1610710	6	29769332	0.375	0.608062745637839	0.71314777301366	0.393855528681727	0.945477511803182
breadthI	rs1610711	6	29769497	0.375	0.608062745637839	0.71314777301366	0.393855528681727	0.945477511803182
breadthI	rs1632996	6	29769507	0.416666666666667	0.596887256137371	0.674557505635073	0.376233502081483	0.945477511803182
breadthI	rs1736982	6	29769521	0.291666666666667	-1.14165816529339	0.702028063253033	0.103901018817835	0.924538678959674
breadthI	rs1632995	6	29769621	0.416666666666667	0.596887256137371	0.674557505635073	0.376233502081483	0.945477511803182
breadthI	rs1610713	6	29769717	0.388888888888889	0.682748618413858	0.709874218706403	0.336156026893085	0.924538678959674
breadthI	rs1610714	6	29769829	0.375	0.608062745637839	0.71314777301366	0.393855528681727	0.945477511803182
breadthI	rs1610654	6	29769907	0.375	0.608062745637839	0.71314777301366	0.393855528681727	0.945477511803182
breadthI	rs1610655	6	29770187	0.375	0.608062745637839	0.71314777301366	0.393855528681727	0.945477511803182
breadthI	rs1736981	6	29770322	0.291666666666667	-1.14165816529339	0.702028063253033	0.103901018817835	0.924538678959674
breadthI	rs1610656	6	29770423	0.416666666666667	0.596887256137371	0.674557505635073	0.376233502081483	0.945477511803182
breadthI	rs28627687	6	29770450	0.416666666666667	0.596887256137371	0.674557505635073	0.376233502081483	0.945477511803182
breadthI	rs1610715	6	29770451	0.375	0.608062745637839	0.71314777301366	0.393855528681727	0.945477511803182
breadthI	rs1610657	6	29771066	0.416666666666667	0.596887256137371	0.674557505635073	0.376233502081483	0.945477511803182
breadthI	rs1610658	6	29771080	0.375	0.608062745637839	0.71314777301366	0.393855528681727	0.945477511803182
breadthI	rs1610716	6	29771111	0.416666666666667	0.596887256137371	0.674557505635073	0.376233502081483	0.945477511803182
breadthI	rs1611190	6	29771298	0.291666666666667	0.25816791453769	0.542946724850698	0.634434902842699	0.960903625893018
breadthI	rs1632992	6	29771339	0.291666666666667	-1.14165816529339	0.702028063253033	0.103901018817835	0.924538678959674
breadthI	rs1610659	6	29771421	0.375	0.608062745637839	0.71314777301366	0.393855528681727	0.945477511803182
breadthI	rs1610661	6	29771654	0.375	0.608062745637839	0.71314777301366	0.393855528681727	0.945477511803182
breadthI	rs1611191	6	29771806	0.375	0.608062745637839	0.71314777301366	0.393855528681727	0.945477511803182
breadthI	rs1611193	6	29771905	0.416666666666667	0.596887256137371	0.674557505635073	0.376233502081483	0.945477511803182
breadthI	rs1611194	6	29771922	0.416666666666667	0.596887256137371	0.674557505635073	0.376233502081483	0.945477511803182
breadthI	rs1611195	6	29772059	0.375	0.608062745637839	0.71314777301366	0.393855528681727	0.945477511803182
breadthI	rs2394688	6	29772098	0.277777777777778	0.291741701250522	0.561280568058013	0.603217805330791	0.960903625893018
breadthI	rs1632989	6	29772145	0.236111111111111	-0.756888101865507	0.737952702396553	0.305052173343505	0.924538678959674
breadthI	rs1632988	6	29772395	0.375	0.608062745637839	0.71314777301366	0.393855528681727	0.945477511803182
breadthI	rs1632987	6	29772549	0.375	0.608062745637839	0.71314777301366	0.393855528681727	0.945477511803182
breadthI	rs1632986	6	29772670	0.416666666666667	0.596887256137371	0.674557505635073	0.376233502081483	0.945477511803182
breadthI	rs1632985	6	29772674	0.291666666666667	-1.14165816529339	0.702028063253033	0.103901018817835	0.924538678959674
breadthI	rs2394173	6	29773158	0.277777777777778	0.291741701250522	0.561280568058013	0.603217805330791	0.960903625893018
breadthI	rs1736977	6	29773479	0.416666666666667	0.596887256137371	0.674557505635073	0.376233502081483	0.945477511803182
breadthI	rs1632983	6	29773509	0.388888888888889	0.682748618413858	0.709874218706403	0.336156026893085	0.924538678959674
breadthI	rs1632982	6	29773676	0.402777777777778	0.598780260113039	0.689236607888363	0.384979158310889	0.945477511803182
breadthI	rs1632980	6	29773720	0.375	0.608062745637839	0.71314777301366	0.393855528681727	0.945477511803182
breadthI	rs1624302	6	29773954	0.375	0.608062745637839	0.71314777301366	0.393855528681727	0.945477511803182
breadthI	rs1736976	6	29773999	0.402777777777778	0.598780260113039	0.689236607888363	0.384979158310889	0.945477511803182
breadthI	rs2248870	6	29774620	0.375	0.608062745637839	0.71314777301366	0.393855528681727	0.945477511803182
breadthI	rs2248871	6	29774627	0.375	0.608062745637839	0.71314777301366	0.393855528681727	0.945477511803182
breadthI	rs9258448	6	29774709	0.375	0.608062745637839	0.71314777301366	0.393855528681727	0.945477511803182
breadthI	rs2523410	6	29774761	0.375	0.608062745637839	0.71314777301366	0.393855528681727	0.945477511803182
breadthI	rs3016027	6	29774793	0.236111111111111	-0.756888101865507	0.737952702396553	0.305052173343505	0.924538678959674
breadthI	rs2517921	6	29774856	0.416666666666667	0.596887256137371	0.674557505635073	0.376233502081483	0.945477511803182
breadthI	rs1632979	6	29774959	0.375	0.608062745637839	0.71314777301366	0.393855528681727	0.945477511803182
breadthI	rs1736975	6	29774989	0.375	0.608062745637839	0.71314777301366	0.393855528681727	0.945477511803182
breadthI	rs1632978	6	29775163	0.402777777777778	0.598780260113039	0.689236607888363	0.384979158310889	0.945477511803182
breadthI	rs1736974	6	29775237	0.375	0.608062745637839	0.71314777301366	0.393855528681727	0.945477511803182
breadthI	rs1736973	6	29775346	0.375	0.608062745637839	0.71314777301366	0.393855528681727	0.945477511803182
breadthI	rs2523409	6	29775662	0.305555555555556	0.296984745221059	0.546107649042184	0.586564735225343	0.960903625893018
breadthI	rs2735030	6	29775950	0.291666666666667	0.25816791453769	0.542946724850698	0.634434902842699	0.960903625893018
breadthI	rs1632977	6	29775965	0.402777777777778	0.598780260113039	0.689236607888363	0.384979158310889	0.945477511803182
breadthI	rs1736972	6	29776152	0.375	0.608062745637839	0.71314777301366	0.393855528681727	0.945477511803182
breadthI	rs1632976	6	29776239	0.375	0.608062745637839	0.71314777301366	0.393855528681727	0.945477511803182
breadthI	rs1736971	6	29776322	0.375	0.608062745637839	0.71314777301366	0.393855528681727	0.945477511803182
breadthI	rs1736970	6	29776360	0.402777777777778	0.598780260113039	0.689236607888363	0.384979158310889	0.945477511803182
breadthI	rs1736969	6	29776390	0.375	0.608062745637839	0.71314777301366	0.393855528681727	0.945477511803182
breadthI	rs1736968	6	29776715	0.375	0.608062745637839	0.71314777301366	0.393855528681727	0.945477511803182
breadthI	rs1736967	6	29776878	0.375	0.608062745637839	0.71314777301366	0.393855528681727	0.945477511803182
breadthI	rs1632974	6	29777107	0.236111111111111	-0.756888101865507	0.737952702396553	0.305052173343505	0.924538678959674
breadthI	rs1632973	6	29777171	0.375	0.608062745637839	0.71314777301366	0.393855528681727	0.945477511803182
breadthI	rs1736966	6	29777394	0.375	0.608062745637839	0.71314777301366	0.393855528681727	0.945477511803182
breadthI	rs2735029	6	29777585	0.375	0.608062745637839	0.71314777301366	0.393855528681727	0.945477511803182
breadthI	rs9380141	6	29777676	0.277777777777778	0.291741701250522	0.561280568058013	0.603217805330791	0.960903625893018
breadthI	rs1736964	6	29777892	0.375	0.608062745637839	0.71314777301366	0.393855528681727	0.945477511803182
breadthI	rs1736963	6	29777983	0.375	0.608062745637839	0.71314777301366	0.393855528681727	0.945477511803182
breadthI	rs9357086	6	29778029	0.194444444444444	0.600857266495541	0.79930488286055	0.452216600817433	0.945477511803182
breadthI	chr6:29810332	6	29778109	0.402777777777778	0.598780260113039	0.689236607888363	0.384979158310889	0.945477511803182
breadthI	rs2517920	6	29778171	0.375	0.608062745637839	0.71314777301366	0.393855528681727	0.945477511803182
breadthI	rs2517919	6	29778174	0.375	0.608062745637839	0.71314777301366	0.393855528681727	0.945477511803182
breadthI	rs1611172	6	29778213	0.375	0.608062745637839	0.71314777301366	0.393855528681727	0.945477511803182
breadthI	rs1611173	6	29778240	0.291666666666667	0.25816791453769	0.542946724850698	0.634434902842699	0.960903625893018
breadthI	rs1611175	6	29778318	0.375	0.608062745637839	0.71314777301366	0.393855528681727	0.945477511803182
breadthI	rs1611176	6	29778333	0.402777777777778	0.598780260113039	0.689236607888363	0.384979158310889	0.945477511803182
breadthI	rs1610697	6	29778419	0.375	0.608062745637839	0.71314777301366	0.393855528681727	0.945477511803182
breadthI	rs1610662	6	29778607	0.375	0.608062745637839	0.71314777301366	0.393855528681727	0.945477511803182
breadthI	rs1610663	6	29778626	0.402777777777778	0.598780260113039	0.689236607888363	0.384979158310889	0.945477511803182
breadthI	rs1611178	6	29778754	0.416666666666667	0.596887256137371	0.674557505635073	0.376233502081483	0.945477511803182
breadthI	rs1610664	6	29778865	0.402777777777778	0.598780260113039	0.689236607888363	0.384979158310889	0.945477511803182
breadthI	rs1610698	6	29778898	0.375	0.608062745637839	0.71314777301366	0.393855528681727	0.945477511803182
breadthI	rs1610699	6	29778987	0.402777777777778	0.598780260113039	0.689236607888363	0.384979158310889	0.945477511803182
breadthI	rs1610665	6	29779203	0.375	0.608062745637839	0.71314777301366	0.393855528681727	0.945477511803182
breadthI	rs1632969	6	29779635	0.236111111111111	-0.756888101865507	0.737952702396553	0.305052173343505	0.924538678959674
breadthI	rs1610666	6	29779806	0.375	0.608062745637839	0.71314777301366	0.393855528681727	0.945477511803182
breadthI	rs1610667	6	29779829	0.388888888888889	0.539371690036339	0.694362416317082	0.437284454833699	0.945477511803182
breadthI	rs1610668	6	29779832	0.402777777777778	0.598780260113039	0.689236607888363	0.384979158310889	0.945477511803182
breadthI	rs1610669	6	29780093	0.416666666666667	0.596887256137371	0.674557505635073	0.376233502081483	0.945477511803182
breadthI	rs1610670	6	29780325	0.416666666666667	0.596887256137371	0.674557505635073	0.376233502081483	0.945477511803182
breadthI	rs753544	6	29780529	0.375	0.608062745637839	0.71314777301366	0.393855528681727	0.945477511803182
breadthI	rs739780	6	29780621	0.416666666666667	0.596887256137371	0.674557505635073	0.376233502081483	0.945477511803182
breadthI	rs753545	6	29780940	0.291666666666667	-1.14165816529339	0.702028063253033	0.103901018817835	0.924538678959674
breadthI	rs2743936	6	29781011	0.291666666666667	0.25816791453769	0.542946724850698	0.634434902842699	0.960903625893018
breadthI	rs2517917	6	29781020	0.194444444444444	1.27508875602407	0.812235757293108	0.11644988252465	0.924538678959674
breadthI	rs1610700	6	29781474	0.375	0.608062745637839	0.71314777301366	0.393855528681727	0.945477511803182
breadthI	rs1610701	6	29781479	0.416666666666667	0.596887256137371	0.674557505635073	0.376233502081483	0.945477511803182
breadthI	rs1611184	6	29781582	0.375	0.608062745637839	0.71314777301366	0.393855528681727	0.945477511803182
breadthI	rs1610703	6	29781613	0.416666666666667	0.596887256137371	0.674557505635073	0.376233502081483	0.945477511803182
breadthI	rs1610673	6	29781703	0.375	0.608062745637839	0.71314777301366	0.393855528681727	0.945477511803182
breadthI	rs1610674	6	29781886	0.375	0.608062745637839	0.71314777301366	0.393855528681727	0.945477511803182
breadthI	rs1610704	6	29781987	0.375	0.608062745637839	0.71314777301366	0.393855528681727	0.945477511803182
breadthI	rs1610705	6	29782010	0.5	0.691946781294466	0.513177451137223	0.177543353614747	0.924538678959674
breadthI	rs1610707	6	29782048	0.486111111111111	0.348782855268207	0.534350339875883	0.513934753275829	0.954837180265709
breadthI	rs1736959	6	29782470	0.375	0.608062745637839	0.71314777301366	0.393855528681727	0.945477511803182
breadthI	rs1736958	6	29782533	0.375	0.608062745637839	0.71314777301366	0.393855528681727	0.945477511803182
breadthI	rs1736957	6	29782633	0.388888888888889	0.605041062904444	0.707869330987333	0.392697580038468	0.945477511803182
breadthI	rs1736956	6	29782690	0.527777777777778	0.370323309724241	0.514212566039039	0.471416925198069	0.948168984950296
breadthI	rs1077432	6	29782868	0.388888888888889	0.539371690036339	0.694362416317082	0.437284454833699	0.945477511803182
breadthI	rs1077433	6	29783064	0.375	0.608062745637839	0.71314777301366	0.393855528681727	0.945477511803182
breadthI	rs1318083	6	29783219	0.375	0.608062745637839	0.71314777301366	0.393855528681727	0.945477511803182
breadthI	rs1633108	6	29783305	0.430555555555556	0.232202328905643	0.591485520098081	0.694633531057784	0.960903625893018
breadthI	rs1633105	6	29783382	0.527777777777778	0.370323309724241	0.514212566039039	0.471416925198069	0.948168984950296
breadthI	rs1111673	6	29783529	0.375	0.608062745637839	0.71314777301366	0.393855528681727	0.945477511803182
breadthI	rs1079599	6	29783660	0.375	0.608062745637839	0.71314777301366	0.393855528681727	0.945477511803182
breadthI	rs6457057	6	29784503	0.277777777777778	0.291741701250522	0.561280568058013	0.603217805330791	0.960903625893018
breadthI	rs6457058	6	29784693	0.277777777777778	0.291741701250522	0.561280568058013	0.603217805330791	0.960903625893018
breadthI	rs7776026	6	29785101	0.277777777777778	0.291741701250522	0.561280568058013	0.603217805330791	0.960903625893018
breadthI	rs1620173	6	29785149	0.375	0.608062745637839	0.71314777301366	0.393855528681727	0.945477511803182
breadthI	rs1736950	6	29786005	0.416666666666667	-0.185221419856229	0.745936520128917	0.803896717050098	0.978405466025436
breadthI	rs1736948	6	29786420	0.416666666666667	-0.185221419856229	0.745936520128917	0.803896717050098	0.978405466025436
breadthI	rs1633047	6	29786644	0.416666666666667	-0.185221419856229	0.745936520128917	0.803896717050098	0.978405466025436
breadthI	rs6911139	6	29787202	0.277777777777778	0.291741701250522	0.561280568058013	0.603217805330791	0.960903625893018
breadthI	rs1633039	6	29787300	0.416666666666667	-0.185221419856229	0.745936520128917	0.803896717050098	0.978405466025436
breadthI	rs2743930	6	29787976	0.291666666666667	0.25816791453769	0.542946724850698	0.634434902842699	0.960903625893018
breadthI	rs1155143	6	29788392	0.416666666666667	-0.185221419856229	0.745936520128917	0.803896717050098	0.978405466025436
breadthI	rs1610675	6	29788606	0.416666666666667	-0.185221419856229	0.745936520128917	0.803896717050098	0.978405466025436
breadthI	rs1611155	6	29790880	0.416666666666667	-0.185221419856229	0.745936520128917	0.803896717050098	0.978405466025436
breadthI	rs1611156	6	29790905	0.291666666666667	0.25816791453769	0.542946724850698	0.634434902842699	0.960903625893018
breadthI	rs6934957	6	29791033	0.277777777777778	0.291741701250522	0.561280568058013	0.603217805330791	0.960903625893018
breadthI	rs1611158	6	29791542	0.416666666666667	-0.185221419856229	0.745936520128917	0.803896717050098	0.978405466025436
breadthI	rs1611159	6	29791561	0.416666666666667	-0.185221419856229	0.745936520128917	0.803896717050098	0.978405466025436
breadthI	rs1611162	6	29791945	0.416666666666667	-0.185221419856229	0.745936520128917	0.803896717050098	0.978405466025436
breadthI	rs1736942	6	29793021	0.416666666666667	-0.185221419856229	0.745936520128917	0.803896717050098	0.978405466025436
breadthI	rs6932888	6	29795747	0.277777777777778	0.291741701250522	0.561280568058013	0.603217805330791	0.960903625893018
breadthI	rs6932596	6	29795751	0.277777777777778	0.291741701250522	0.561280568058013	0.603217805330791	0.960903625893018
breadthI	rs1628628	6	29795809	0.527777777777778	-0.100550192385318	0.565565289611355	0.858890206870399	0.989068362161993
breadthI	rs1130356	6	29796327	0.416666666666667	-0.185221419856229	0.745936520128917	0.803896717050098	0.978405466025436
breadthI	rs1049033	6	29797639	0.375	0.608062745637839	0.71314777301366	0.393855528681727	0.945477511803182
breadthI	rs1611627	6	29797782	0.527777777777778	-0.100550192385318	0.565565289611355	0.858890206870399	0.989068362161993
breadthI	rs915670	6	29798419	0.375	0.608062745637839	0.71314777301366	0.393855528681727	0.945477511803182
breadthI	rs9380142	6	29798794	0.277777777777778	0.291741701250522	0.561280568058013	0.603217805330791	0.960903625893018
breadthI	rs1610696	6	29798803	0.416666666666667	-0.185221419856229	0.745936520128917	0.803896717050098	0.978405466025436
breadthI	rs1611139	6	29799116	0.416666666666667	-0.185221419856229	0.745936520128917	0.803896717050098	0.978405466025436
breadthI	rs1611143	6	29799316	0.375	0.608062745637839	0.71314777301366	0.393855528681727	0.945477511803182
breadthI	rs2517897	6	29800101	0.208333333333333	-0.986758091720953	0.759769670091785	0.194026470822714	0.924538678959674
breadthI	rs9380143	6	29802045	0.263888888888889	0.243034704160768	0.630099950104536	0.699712804957829	0.960903625893018
breadthI	rs9393975	6	29802217	0.138888888888889	-0.0640172403158416	0.820765203159719	0.937830423129348	0.994860365459593
breadthI	rs9393976	6	29802221	0.138888888888889	-0.0640172403158416	0.820765203159719	0.937830423129348	0.994860365459593
breadthI	rs9393977	6	29802233	0.138888888888889	-0.0640172403158416	0.820765203159719	0.937830423129348	0.994860365459593
breadthI	rs9380144	6	29802234	0.138888888888889	-0.0640172403158416	0.820765203159719	0.937830423129348	0.994860365459593
breadthI	rs41315714	6	29802532	0.138888888888889	-0.0640172403158416	0.820765203159719	0.937830423129348	0.994860365459593
breadthI	rs2523793	6	29802550	0.305555555555556	-0.327869461775498	0.700517785440778	0.639756886032888	0.960903625893018
breadthI	rs9380145	6	29802690	0.263888888888889	0.243034704160768	0.630099950104536	0.699712804957829	0.960903625893018
breadthI	rs2517890	6	29803109	0.305555555555556	-0.327869461775498	0.700517785440778	0.639756886032888	0.960903625893018
breadthI	rs4713250	6	29803526	0.263888888888889	0.243034704160768	0.630099950104536	0.699712804957829	0.960903625893018
breadthI	rs9295821	6	29803880	0.263888888888889	0.243034704160768	0.630099950104536	0.699712804957829	0.960903625893018
breadthI	rs2735019	6	29803886	0.305555555555556	-0.327869461775498	0.700517785440778	0.639756886032888	0.960903625893018
breadthI	chr6:29837046	6	29804823	0.319444444444444	-0.988842812809214	0.704636489896667	0.160516219642339	0.924538678959674
breadthI	chr6:29837050	6	29804827	0.305555555555556	-0.327869461775498	0.700517785440778	0.639756886032888	0.960903625893018
breadthI	chr6:29837054	6	29804831	0.305555555555556	-0.327869461775498	0.700517785440778	0.639756886032888	0.960903625893018
breadthI	chr6:29837062	6	29804839	0.305555555555556	-0.327869461775498	0.700517785440778	0.639756886032888	0.960903625893018
breadthI	rs76707548	6	29804841	0.305555555555556	-0.327869461775498	0.700517785440778	0.639756886032888	0.960903625893018
breadthI	rs2394178	6	29804845	0.305555555555556	-0.327869461775498	0.700517785440778	0.639756886032888	0.960903625893018
breadthI	rs2735014	6	29805809	0.305555555555556	-0.327869461775498	0.700517785440778	0.639756886032888	0.960903625893018
breadthI	rs67164457	6	29806406	0.305555555555556	-0.327869461775498	0.700517785440778	0.639756886032888	0.960903625893018
breadthI	rs3032485	6	29806505	0.305555555555556	-0.327869461775498	0.700517785440778	0.639756886032888	0.960903625893018
breadthI	rs446049	6	29806786	0.277777777777778	0.209311757442283	0.614850567809809	0.733534960137928	0.966502466834349
breadthI	rs407238	6	29806901	0.361111111111111	0.431167306895651	0.710841193829105	0.544143445338323	0.960903625893018
breadthI	rs2735011	6	29807006	0.305555555555556	-0.327869461775498	0.700517785440778	0.639756886032888	0.960903625893018
breadthI	rs2517887	6	29807393	0.305555555555556	-0.327869461775498	0.700517785440778	0.639756886032888	0.960903625893018
breadthI	rs2517886	6	29807685	0.305555555555556	-0.327869461775498	0.700517785440778	0.639756886032888	0.960903625893018
breadthI	rs2735009	6	29807853	0.305555555555556	-0.327869461775498	0.700517785440778	0.639756886032888	0.960903625893018
breadthI	rs2743937	6	29807923	0.305555555555556	-0.327869461775498	0.700517785440778	0.639756886032888	0.960903625893018
breadthI	rs2735008	6	29808013	0.305555555555556	-0.327869461775498	0.700517785440778	0.639756886032888	0.960903625893018
breadthI	rs2735007	6	29808199	0.305555555555556	-0.327869461775498	0.700517785440778	0.639756886032888	0.960903625893018
breadthI	rs2735006	6	29808253	0.305555555555556	-0.327869461775498	0.700517785440778	0.639756886032888	0.960903625893018
breadthI	rs2735004	6	29808536	0.305555555555556	-0.327869461775498	0.700517785440778	0.639756886032888	0.960903625893018
breadthI	rs2735003	6	29808634	0.305555555555556	-0.327869461775498	0.700517785440778	0.639756886032888	0.960903625893018
breadthI	rs28565959	6	29808680	0.305555555555556	-0.327869461775498	0.700517785440778	0.639756886032888	0.960903625893018
breadthI	rs2735000	6	29808775	0.305555555555556	-0.327869461775498	0.700517785440778	0.639756886032888	0.960903625893018
breadthI	rs9258537	6	29808861	0.305555555555556	-0.327869461775498	0.700517785440778	0.639756886032888	0.960903625893018
breadthI	rs9258538	6	29808877	0.305555555555556	-0.327869461775498	0.700517785440778	0.639756886032888	0.960903625893018
breadthI	rs2734998	6	29808951	0.305555555555556	-0.327869461775498	0.700517785440778	0.639756886032888	0.960903625893018
breadthI	rs2523777	6	29809087	0.305555555555556	-0.327869461775498	0.700517785440778	0.639756886032888	0.960903625893018
breadthI	rs2523774	6	29809578	0.305555555555556	-0.327869461775498	0.700517785440778	0.639756886032888	0.960903625893018
breadthI	rs1476570	6	29809860	0.319444444444444	-0.350103030141327	0.693069970797919	0.613454767888359	0.960903625893018
breadthI	rs2523773	6	29810113	0.305555555555556	-0.327869461775498	0.700517785440778	0.639756886032888	0.960903625893018
breadthI	rs2734996	6	29810288	0.305555555555556	-0.327869461775498	0.700517785440778	0.639756886032888	0.960903625893018
breadthI	rs2734995	6	29810945	0.194444444444444	-0.491943242179303	0.799714906157664	0.538456805862296	0.958266211484782
breadthI	rs2844827	6	29811237	0.319444444444444	-0.916750088406064	0.748043237040524	0.220375261657346	0.924538678959674
breadthI	rs2734990	6	29812505	0.319444444444444	-0.916750088406064	0.748043237040524	0.220375261657346	0.924538678959674
breadthI	rs2734989	6	29812643	0.208333333333333	-0.986758091720953	0.759769670091785	0.194026470822714	0.924538678959674
breadthI	rs2523768	6	29812750	0.319444444444444	-0.916750088406064	0.748043237040524	0.220375261657346	0.924538678959674
breadthI	rs2523767	6	29812807	0.319444444444444	-0.916750088406064	0.748043237040524	0.220375261657346	0.924538678959674
breadthI	rs2517879	6	29812974	0.319444444444444	-0.916750088406064	0.748043237040524	0.220375261657346	0.924538678959674
breadthI	rs3873257	6	29813409	0.319444444444444	-0.916750088406064	0.748043237040524	0.220375261657346	0.924538678959674
breadthI	rs3873259	6	29813573	0.319444444444444	-0.916750088406064	0.748043237040524	0.220375261657346	0.924538678959674
breadthI	rs3873260	6	29813682	0.319444444444444	-0.916750088406064	0.748043237040524	0.220375261657346	0.924538678959674
breadthI	chr6:29847324	6	29815101	0.25	-0.877667680185635	0.575615259335802	0.127322196430726	0.924538678959674
breadthI	rs9258566	6	29815754	0.319444444444444	-0.916750088406064	0.748043237040524	0.220375261657346	0.924538678959674
breadthI	rs6922901	6	29815787	0.319444444444444	-0.916750088406064	0.748043237040524	0.220375261657346	0.924538678959674
breadthI	rs28724990	6	29816542	0.236111111111111	-0.282590390670153	0.748145537156039	0.70563775634696	0.962872729732785
breadthI	rs2523765	6	29817106	0.402777777777778	0.454577964423735	0.677973875495184	0.502542414223281	0.954837180265709
breadthI	rs9380146	6	29817244	0.138888888888889	-0.0640172403158416	0.820765203159719	0.937830423129348	0.994860365459593
breadthI	rs2523764	6	29817617	0.375	-0.0174782553282246	0.645096845789209	0.978384758595284	0.995965174200973
breadthI	rs2523763	6	29818123	0.277777777777778	0.209311757442283	0.614850567809809	0.733534960137928	0.966502466834349
breadthI	rs4711200	6	29818159	0.263888888888889	0.243034704160768	0.630099950104536	0.699712804957829	0.960903625893018
breadthI	rs2734987	6	29818229	0.277777777777778	0.209311757442283	0.614850567809809	0.733534960137928	0.966502466834349
breadthI	rs9258568	6	29818231	0.263888888888889	-0.459995600019267	0.724982726503379	0.525759912144408	0.954837180265709
breadthI	rs9258570	6	29818330	0.263888888888889	-0.459995600019267	0.724982726503379	0.525759912144408	0.954837180265709
breadthI	rs2975035	6	29819202	0.263888888888889	0.243034704160768	0.630099950104536	0.699712804957829	0.960903625893018
breadthI	rs9258584	6	29819222	0.291666666666667	-1.08728831177031	0.716675234756868	0.129234283415369	0.924538678959674
breadthI	rs2107199	6	29819475	0.291666666666667	-1.08728831177031	0.716675234756868	0.129234283415369	0.924538678959674
breadthI	rs3998725	6	29819489	0.291666666666667	-1.08728831177031	0.716675234756868	0.129234283415369	0.924538678959674
breadthI	rs3115627	6	29820278	0.277777777777778	0.209311757442283	0.614850567809809	0.733534960137928	0.966502466834349
breadthI	rs3862293	6	29820466	0.277777777777778	-1.12204424833812	0.715743432134687	0.116959881735882	0.924538678959674
breadthI	rs9258628	6	29821205	0.277777777777778	-1.12204424833812	0.715743432134687	0.116959881735882	0.924538678959674
breadthI	rs3094643	6	29821268	0.277777777777778	0.209311757442283	0.614850567809809	0.733534960137928	0.966502466834349
breadthI	rs9258632	6	29821321	0.277777777777778	-1.12204424833812	0.715743432134687	0.116959881735882	0.924538678959674
breadthI	rs2734982	6	29821567	0.263888888888889	0.243034704160768	0.630099950104536	0.699712804957829	0.960903625893018
breadthI	rs2975034	6	29822139	0.263888888888889	0.243034704160768	0.630099950104536	0.699712804957829	0.960903625893018
breadthI	rs2975033	6	29822261	0.263888888888889	0.243034704160768	0.630099950104536	0.699712804957829	0.960903625893018
breadthI	rs2905756	6	29822413	0.263888888888889	0.243034704160768	0.630099950104536	0.699712804957829	0.960903625893018
breadthI	rs9258654	6	29822532	0.277777777777778	-1.12204424833812	0.715743432134687	0.116959881735882	0.924538678959674
breadthI	rs9258656	6	29822638	0.277777777777778	-1.12204424833812	0.715743432134687	0.116959881735882	0.924538678959674
breadthI	rs9258657	6	29822640	0.277777777777778	-1.12204424833812	0.715743432134687	0.116959881735882	0.924538678959674
breadthI	rs9258658	6	29822647	0.277777777777778	-1.12204424833812	0.715743432134687	0.116959881735882	0.924538678959674
breadthI	rs9258665	6	29822982	0.277777777777778	-1.12204424833812	0.715743432134687	0.116959881735882	0.924538678959674
breadthI	rs9258687	6	29824235	0.277777777777778	-1.12204424833812	0.715743432134687	0.116959881735882	0.924538678959674
breadthI	rs9258691	6	29824427	0.277777777777778	-1.12204424833812	0.715743432134687	0.116959881735882	0.924538678959674
breadthI	rs9258711	6	29825349	0.277777777777778	-1.12204424833812	0.715743432134687	0.116959881735882	0.924538678959674
breadthI	rs1611674	6	29825434	0.5	-0.646642075518791	0.675889589354452	0.338704874975769	0.924538678959674
breadthI	rs1611680	6	29825566	0.277777777777778	0.209311757442283	0.614850567809809	0.733534960137928	0.966502466834349
breadthI	rs1611683	6	29825737	0.375	-0.803085377939455	0.583694760422937	0.168863334049891	0.924538678959674
breadthI	rs9258725	6	29826214	0.347222222222222	-1.06662742943167	0.590805998376713	0.0710157425784044	0.917563314677562
breadthI	rs9258726	6	29826336	0.347222222222222	-1.06662742943167	0.590805998376713	0.0710157425784044	0.917563314677562
breadthI	rs9258727	6	29826480	0.347222222222222	-1.06662742943167	0.590805998376713	0.0710157425784044	0.917563314677562
breadthI	rs9258730	6	29826739	0.277777777777778	-1.12204424833812	0.715743432134687	0.116959881735882	0.924538678959674
breadthI	rs9258735	6	29827055	0.347222222222222	-1.06662742943167	0.590805998376713	0.0710157425784044	0.917563314677562
breadthI	rs9258736	6	29827178	0.277777777777778	-1.12204424833812	0.715743432134687	0.116959881735882	0.924538678959674
breadthI	rs9258738	6	29827390	0.347222222222222	-1.06662742943167	0.590805998376713	0.0710157425784044	0.917563314677562
breadthI	rs9258739	6	29827663	0.347222222222222	-1.06662742943167	0.590805998376713	0.0710157425784044	0.917563314677562
breadthI	rs9258740	6	29827899	0.277777777777778	-1.12204424833812	0.715743432134687	0.116959881735882	0.924538678959674
breadthI	rs1611702	6	29828051	0.277777777777778	0.209311757442283	0.614850567809809	0.733534960137928	0.966502466834349
breadthI	rs1611704	6	29828467	0.277777777777778	0.209311757442283	0.614850567809809	0.733534960137928	0.966502466834349
breadthI	rs2523822	6	29828660	0.263888888888889	0.243034704160768	0.630099950104536	0.699712804957829	0.960903625893018
breadthI	rs9258750	6	29828972	0.277777777777778	-1.12204424833812	0.715743432134687	0.116959881735882	0.924538678959674
breadthI	chr6:29861422	6	29829199	0.527777777777778	-0.230580204584785	0.528786744512875	0.662796687186188	0.960903625893018
breadthI	chr6:29861423	6	29829200	0.5	-0.307906753912517	0.520404331698672	0.554072718074602	0.960903625893018
breadthI	rs1611715	6	29829482	0.277777777777778	0.209311757442283	0.614850567809809	0.733534960137928	0.966502466834349
breadthI	rs3128906	6	29829596	0.180555555555556	0.892038225609471	0.787650517030459	0.257411473491422	0.924538678959674
breadthI	rs9258766	6	29830411	0.347222222222222	-1.06662742943167	0.590805998376713	0.0710157425784044	0.917563314677562
breadthI	rs1611723	6	29830505	0.5	-0.278007565465919	0.536213521218573	0.604134365270171	0.960903625893018
breadthI	rs9258771	6	29830652	0.347222222222222	-1.06662742943167	0.590805998376713	0.0710157425784044	0.917563314677562
breadthI	rs13195617	6	29830732	0.138888888888889	-0.0640172403158416	0.820765203159719	0.937830423129348	0.994860365459593
breadthI	rs3891492	6	29831052	0.347222222222222	-1.06662742943167	0.590805998376713	0.0710157425784044	0.917563314677562
breadthI	rs3891491	6	29831372	0.347222222222222	-1.06662742943167	0.590805998376713	0.0710157425784044	0.917563314677562
breadthI	rs9258795	6	29832016	0.347222222222222	-1.06662742943167	0.590805998376713	0.0710157425784044	0.917563314677562
breadthI	rs9258797	6	29832170	0.347222222222222	-1.06662742943167	0.590805998376713	0.0710157425784044	0.917563314677562
breadthI	rs72848606	6	29832174	0.291666666666667	-0.574671016358809	0.562745590196072	0.307163716165759	0.924538678959674
breadthI	chr6:29864420	6	29832197	0.277777777777778	-1.12204424833812	0.715743432134687	0.116959881735882	0.924538678959674
breadthI	rs9258799	6	29832206	0.347222222222222	-1.06662742943167	0.590805998376713	0.0710157425784044	0.917563314677562
breadthI	rs9258800	6	29832210	0.347222222222222	-1.06662742943167	0.590805998376713	0.0710157425784044	0.917563314677562
breadthI	rs9258801	6	29832226	0.347222222222222	-1.06662742943167	0.590805998376713	0.0710157425784044	0.917563314677562
breadthI	rs9258802	6	29832227	0.347222222222222	-1.06662742943167	0.590805998376713	0.0710157425784044	0.917563314677562
breadthI	rs9258804	6	29832375	0.347222222222222	-1.06662742943167	0.590805998376713	0.0710157425784044	0.917563314677562
breadthI	rs9258807	6	29832481	0.333333333333333	-1.08460355105289	0.586075332079468	0.0642240389555269	0.917563314677562
breadthI	rs9258808	6	29832482	0.333333333333333	-1.08460355105289	0.586075332079468	0.0642240389555269	0.917563314677562
breadthI	rs9258811	6	29832526	0.333333333333333	-1.08460355105289	0.586075332079468	0.0642240389555269	0.917563314677562
breadthI	rs9258812	6	29832600	0.333333333333333	-1.08460355105289	0.586075332079468	0.0642240389555269	0.917563314677562
breadthI	rs1611747	6	29832695	0.486111111111111	-0.310943623710589	0.53187468827215	0.558804466196389	0.960903625893018
breadthI	rs2523819	6	29832724	0.263888888888889	0.243034704160768	0.630099950104536	0.699712804957829	0.960903625893018
breadthI	rs2975031	6	29832919	0.236111111111111	0.268160812746866	0.724513692603031	0.711289168031355	0.963469707344643
breadthI	rs2734976	6	29832958	0.388888888888889	-0.40016695192771	0.547201489570632	0.464597601581019	0.945477511803182
breadthI	rs9258823	6	29832963	0.444444444444444	-0.873453667806397	0.574297827813958	0.128283141506556	0.924538678959674
breadthI	rs2975030	6	29832966	0.444444444444444	-0.873453667806397	0.574297827813958	0.128283141506556	0.924538678959674
breadthI	rs2251892	6	29833128	0.361111111111111	-0.161485618593564	0.670254705378365	0.809608037631043	0.978405466025436
breadthI	rs3094165	6	29833541	0.305555555555556	-0.476472661573737	0.616438517047555	0.439555323038248	0.945477511803182
breadthI	rs2523818	6	29833840	0.277777777777778	0.29019605044342	0.633204546192591	0.646738731407568	0.960903625893018
breadthI	rs3094164	6	29833847	0.347222222222222	-0.239688873682276	0.621533489265691	0.699762471840822	0.960903625893018
breadthI	rs3128899	6	29833877	0.347222222222222	-0.239688873682276	0.621533489265691	0.699762471840822	0.960903625893018
breadthI	rs3132725	6	29834061	0.347222222222222	-0.239688873682276	0.621533489265691	0.699762471840822	0.960903625893018
breadthI	rs2734972	6	29834199	0.263888888888889	0.243034704160768	0.630099950104536	0.699712804957829	0.960903625893018
breadthI	rs3115623	6	29834201	0.347222222222222	-0.239688873682276	0.621533489265691	0.699762471840822	0.960903625893018
breadthI	rs3094163	6	29834782	0.347222222222222	-0.239688873682276	0.621533489265691	0.699762471840822	0.960903625893018
breadthI	rs3094162	6	29834852	0.347222222222222	-0.239688873682276	0.621533489265691	0.699762471840822	0.960903625893018
breadthI	rs3132724	6	29834865	0.347222222222222	-0.239688873682276	0.621533489265691	0.699762471840822	0.960903625893018
breadthI	rs2734968	6	29835026	0.277777777777778	0.29019605044342	0.633204546192591	0.646738731407568	0.960903625893018
breadthI	rs3094161	6	29835073	0.347222222222222	-0.239688873682276	0.621533489265691	0.699762471840822	0.960903625893018
breadthI	rs3094160	6	29835111	0.347222222222222	-0.239688873682276	0.621533489265691	0.699762471840822	0.960903625893018
breadthI	rs2734967	6	29835518	0.277777777777778	0.29019605044342	0.633204546192591	0.646738731407568	0.960903625893018
breadthI	rs3132721	6	29835633	0.333333333333333	-0.238211472420081	0.626057439237106	0.703578307212166	0.961684337826165
breadthI	rs3094159	6	29835834	0.347222222222222	-0.239688873682276	0.621533489265691	0.699762471840822	0.960903625893018
breadthI	rs3128898	6	29835882	0.347222222222222	-0.239688873682276	0.621533489265691	0.699762471840822	0.960903625893018
breadthI	rs3132720	6	29835927	0.347222222222222	-0.239688873682276	0.621533489265691	0.699762471840822	0.960903625893018
breadthI	rs9258854	6	29835979	0.347222222222222	-0.239688873682276	0.621533489265691	0.699762471840822	0.960903625893018
breadthI	rs9258855	6	29835987	0.347222222222222	-0.239688873682276	0.621533489265691	0.699762471840822	0.960903625893018
breadthI	rs9258856	6	29836059	0.347222222222222	-0.239688873682276	0.621533489265691	0.699762471840822	0.960903625893018
breadthI	rs9258857	6	29836062	0.347222222222222	-0.239688873682276	0.621533489265691	0.699762471840822	0.960903625893018
breadthI	rs3094158	6	29836206	0.347222222222222	-0.239688873682276	0.621533489265691	0.699762471840822	0.960903625893018
breadthI	rs3132719	6	29836259	0.347222222222222	-0.239688873682276	0.621533489265691	0.699762471840822	0.960903625893018
breadthI	rs3129011	6	29836308	0.347222222222222	-0.239688873682276	0.621533489265691	0.699762471840822	0.960903625893018
breadthI	rs3132718	6	29836577	0.347222222222222	-0.239688873682276	0.621533489265691	0.699762471840822	0.960903625893018
breadthI	rs3128897	6	29837036	0.347222222222222	-0.239688873682276	0.621533489265691	0.699762471840822	0.960903625893018
breadthI	rs3094156	6	29837108	0.347222222222222	-0.239688873682276	0.621533489265691	0.699762471840822	0.960903625893018
breadthI	rs3128896	6	29837115	0.347222222222222	-0.239688873682276	0.621533489265691	0.699762471840822	0.960903625893018
breadthI	rs3094155	6	29837119	0.347222222222222	-0.239688873682276	0.621533489265691	0.699762471840822	0.960903625893018
breadthI	rs9258881	6	29837142	0.347222222222222	-0.239688873682276	0.621533489265691	0.699762471840822	0.960903625893018
breadthI	rs9258884	6	29837214	0.347222222222222	-0.239688873682276	0.621533489265691	0.699762471840822	0.960903625893018
breadthI	rs9258885	6	29837249	0.347222222222222	-0.239688873682276	0.621533489265691	0.699762471840822	0.960903625893018
breadthI	rs9258886	6	29837259	0.347222222222222	-0.239688873682276	0.621533489265691	0.699762471840822	0.960903625893018
breadthI	rs9258887	6	29837265	0.347222222222222	-0.239688873682276	0.621533489265691	0.699762471840822	0.960903625893018
breadthI	rs9258888	6	29837266	0.347222222222222	-0.239688873682276	0.621533489265691	0.699762471840822	0.960903625893018
breadthI	rs71537586	6	29837273	0.347222222222222	-0.239688873682276	0.621533489265691	0.699762471840822	0.960903625893018
breadthI	rs9258890	6	29837312	0.347222222222222	-0.239688873682276	0.621533489265691	0.699762471840822	0.960903625893018
breadthI	rs9258891	6	29837317	0.347222222222222	-0.239688873682276	0.621533489265691	0.699762471840822	0.960903625893018
breadthI	rs9258892	6	29837395	0.347222222222222	-0.239688873682276	0.621533489265691	0.699762471840822	0.960903625893018
breadthI	rs9258894	6	29837464	0.347222222222222	-0.239688873682276	0.621533489265691	0.699762471840822	0.960903625893018
breadthI	rs9258896	6	29837504	0.347222222222222	-0.239688873682276	0.621533489265691	0.699762471840822	0.960903625893018
breadthI	rs9258898	6	29837529	0.347222222222222	-0.239688873682276	0.621533489265691	0.699762471840822	0.960903625893018
breadthI	rs9258899	6	29837546	0.347222222222222	-0.239688873682276	0.621533489265691	0.699762471840822	0.960903625893018
breadthI	rs9258900	6	29837554	0.347222222222222	-0.239688873682276	0.621533489265691	0.699762471840822	0.960903625893018
breadthI	rs9258901	6	29837568	0.347222222222222	-0.239688873682276	0.621533489265691	0.699762471840822	0.960903625893018
breadthI	rs9258902	6	29837620	0.347222222222222	-0.239688873682276	0.621533489265691	0.699762471840822	0.960903625893018
breadthI	rs2394224	6	29837703	0.347222222222222	-0.239688873682276	0.621533489265691	0.699762471840822	0.960903625893018
breadthI	rs2893988	6	29837720	0.347222222222222	-0.239688873682276	0.621533489265691	0.699762471840822	0.960903625893018
breadthI	rs2893989	6	29837801	0.347222222222222	-0.239688873682276	0.621533489265691	0.699762471840822	0.960903625893018
breadthI	rs3873264	6	29837858	0.347222222222222	-0.239688873682276	0.621533489265691	0.699762471840822	0.960903625893018
breadthI	rs2893990	6	29837939	0.347222222222222	-0.239688873682276	0.621533489265691	0.699762471840822	0.960903625893018
breadthI	rs2394225	6	29837941	0.347222222222222	-0.239688873682276	0.621533489265691	0.699762471840822	0.960903625893018
breadthI	rs2394226	6	29838144	0.347222222222222	-0.239688873682276	0.621533489265691	0.699762471840822	0.960903625893018
breadthI	rs9258912	6	29838185	0.347222222222222	-0.239688873682276	0.621533489265691	0.699762471840822	0.960903625893018
breadthI	rs9258913	6	29838243	0.347222222222222	-0.239688873682276	0.621533489265691	0.699762471840822	0.960903625893018
breadthI	rs9258914	6	29838320	0.347222222222222	-0.239688873682276	0.621533489265691	0.699762471840822	0.960903625893018
breadthI	rs9258915	6	29838346	0.347222222222222	-0.239688873682276	0.621533489265691	0.699762471840822	0.960903625893018
breadthI	rs9258916	6	29838401	0.347222222222222	-0.239688873682276	0.621533489265691	0.699762471840822	0.960903625893018
breadthI	rs9258917	6	29838403	0.347222222222222	-0.239688873682276	0.621533489265691	0.699762471840822	0.960903625893018
breadthI	rs9258918	6	29838426	0.347222222222222	-0.239688873682276	0.621533489265691	0.699762471840822	0.960903625893018
breadthI	rs9258919	6	29838459	0.347222222222222	-0.239688873682276	0.621533489265691	0.699762471840822	0.960903625893018
breadthI	rs9258921	6	29838527	0.347222222222222	-0.239688873682276	0.621533489265691	0.699762471840822	0.960903625893018
breadthI	rs9258922	6	29838545	0.333333333333333	-0.238211472420081	0.626057439237106	0.703578307212166	0.961684337826165
breadthI	rs9258923	6	29838550	0.347222222222222	-0.239688873682276	0.621533489265691	0.699762471840822	0.960903625893018
breadthI	rs9258924	6	29838605	0.347222222222222	-0.239688873682276	0.621533489265691	0.699762471840822	0.960903625893018
breadthI	rs9258925	6	29838617	0.333333333333333	-0.238211472420081	0.626057439237106	0.703578307212166	0.961684337826165
breadthI	rs2844821	6	29838642	0.263888888888889	0.243034704160768	0.630099950104536	0.699712804957829	0.960903625893018
breadthI	rs9258926	6	29838673	0.347222222222222	-0.239688873682276	0.621533489265691	0.699762471840822	0.960903625893018
breadthI	rs9258927	6	29838682	0.347222222222222	-0.239688873682276	0.621533489265691	0.699762471840822	0.960903625893018
breadthI	rs9258928	6	29838683	0.347222222222222	-0.239688873682276	0.621533489265691	0.699762471840822	0.960903625893018
breadthI	rs3129010	6	29838804	0.347222222222222	-0.239688873682276	0.621533489265691	0.699762471840822	0.960903625893018
breadthI	rs3129009	6	29838809	0.347222222222222	-0.239688873682276	0.621533489265691	0.699762471840822	0.960903625893018
breadthI	rs3094154	6	29838828	0.347222222222222	-0.239688873682276	0.621533489265691	0.699762471840822	0.960903625893018
breadthI	rs3094153	6	29838880	0.347222222222222	-0.239688873682276	0.621533489265691	0.699762471840822	0.960903625893018
breadthI	rs3132717	6	29838903	0.347222222222222	-0.239688873682276	0.621533489265691	0.699762471840822	0.960903625893018
breadthI	rs3094152	6	29839207	0.347222222222222	-0.239688873682276	0.621533489265691	0.699762471840822	0.960903625893018
breadthI	rs3128895	6	29839273	0.347222222222222	-0.239688873682276	0.621533489265691	0.699762471840822	0.960903625893018
breadthI	rs3094151	6	29839307	0.347222222222222	-0.239688873682276	0.621533489265691	0.699762471840822	0.960903625893018
breadthI	rs3132716	6	29839320	0.347222222222222	-0.239688873682276	0.621533489265691	0.699762471840822	0.960903625893018
breadthI	rs3128894	6	29839360	0.347222222222222	-0.239688873682276	0.621533489265691	0.699762471840822	0.960903625893018
breadthI	rs9258940	6	29839381	0.347222222222222	-0.239688873682276	0.621533489265691	0.699762471840822	0.960903625893018
breadthI	rs9258941	6	29839421	0.347222222222222	-0.239688873682276	0.621533489265691	0.699762471840822	0.960903625893018
breadthI	rs9258943	6	29839465	0.347222222222222	-0.239688873682276	0.621533489265691	0.699762471840822	0.960903625893018
breadthI	rs9258945	6	29839479	0.347222222222222	-0.239688873682276	0.621533489265691	0.699762471840822	0.960903625893018
breadthI	rs9380147	6	29839485	0.152777777777778	0.175890098488906	0.810522312401315	0.828201848371973	0.980340884762797
breadthI	rs9258947	6	29839524	0.347222222222222	-0.239688873682276	0.621533489265691	0.699762471840822	0.960903625893018
breadthI	rs9258948	6	29839530	0.347222222222222	-0.239688873682276	0.621533489265691	0.699762471840822	0.960903625893018
breadthI	rs9258949	6	29839531	0.347222222222222	-0.239688873682276	0.621533489265691	0.699762471840822	0.960903625893018
breadthI	rs9258950	6	29839547	0.347222222222222	-0.239688873682276	0.621533489265691	0.699762471840822	0.960903625893018
breadthI	rs3094655	6	29839667	0.347222222222222	-0.239688873682276	0.621533489265691	0.699762471840822	0.960903625893018
breadthI	rs3094654	6	29839816	0.347222222222222	-0.239688873682276	0.621533489265691	0.699762471840822	0.960903625893018
breadthI	rs3128893	6	29839902	0.347222222222222	-0.239688873682276	0.621533489265691	0.699762471840822	0.960903625893018
breadthI	rs3094150	6	29839949	0.347222222222222	-0.239688873682276	0.621533489265691	0.699762471840822	0.960903625893018
breadthI	rs3128892	6	29839997	0.347222222222222	-0.239688873682276	0.621533489265691	0.699762471840822	0.960903625893018
breadthI	rs3115622	6	29840153	0.347222222222222	-0.239688873682276	0.621533489265691	0.699762471840822	0.960903625893018
breadthI	rs9258962	6	29840188	0.347222222222222	-0.239688873682276	0.621533489265691	0.699762471840822	0.960903625893018
breadthI	rs3128891	6	29840220	0.347222222222222	-0.239688873682276	0.621533489265691	0.699762471840822	0.960903625893018
breadthI	rs3094149	6	29840296	0.347222222222222	-0.239688873682276	0.621533489265691	0.699762471840822	0.960903625893018
breadthI	rs9258966	6	29840382	0.347222222222222	-0.239688873682276	0.621533489265691	0.699762471840822	0.960903625893018
breadthI	rs3094148	6	29840435	0.347222222222222	-0.239688873682276	0.621533489265691	0.699762471840822	0.960903625893018
breadthI	rs3132715	6	29840484	0.347222222222222	-0.239688873682276	0.621533489265691	0.699762471840822	0.960903625893018
breadthI	rs3129008	6	29840510	0.347222222222222	-0.239688873682276	0.621533489265691	0.699762471840822	0.960903625893018
breadthI	rs3132714	6	29840648	0.347222222222222	-0.239688873682276	0.621533489265691	0.699762471840822	0.960903625893018
breadthI	rs542655361	6	29840699	0.347222222222222	-0.239688873682276	0.621533489265691	0.699762471840822	0.960903625893018
breadthI	rs3128890	6	29840838	0.347222222222222	-0.239688873682276	0.621533489265691	0.699762471840822	0.960903625893018
breadthI	rs2394227	6	29840937	0.347222222222222	-0.239688873682276	0.621533489265691	0.699762471840822	0.960903625893018
breadthI	rs2893991	6	29840943	0.347222222222222	-0.239688873682276	0.621533489265691	0.699762471840822	0.960903625893018
breadthI	rs2394228	6	29840951	0.347222222222222	-0.239688873682276	0.621533489265691	0.699762471840822	0.960903625893018
breadthI	rs3132712	6	29841021	0.347222222222222	-0.239688873682276	0.621533489265691	0.699762471840822	0.960903625893018
breadthI	rs9258981	6	29841195	0.416666666666667	0.263811099898038	0.581339492306562	0.649973726769729	0.960903625893018
breadthI	rs9258983	6	29841222	0.347222222222222	-0.239688873682276	0.621533489265691	0.699762471840822	0.960903625893018
breadthI	rs2844820	6	29841280	0.277777777777778	0.29019605044342	0.633204546192591	0.646738731407568	0.960903625893018
breadthI	rs3132710	6	29841400	0.347222222222222	-0.239688873682276	0.621533489265691	0.699762471840822	0.960903625893018
breadthI	rs3132709	6	29841456	0.347222222222222	-0.239688873682276	0.621533489265691	0.699762471840822	0.960903625893018
breadthI	rs3129007	6	29841544	0.347222222222222	-0.239688873682276	0.621533489265691	0.699762471840822	0.960903625893018
breadthI	rs3132708	6	29841636	0.347222222222222	-0.239688873682276	0.621533489265691	0.699762471840822	0.960903625893018
breadthI	rs9258993	6	29841719	0.347222222222222	-0.239688873682276	0.621533489265691	0.699762471840822	0.960903625893018
breadthI	rs9258994	6	29841722	0.347222222222222	-0.239688873682276	0.621533489265691	0.699762471840822	0.960903625893018
breadthI	rs9258995	6	29841801	0.347222222222222	-0.239688873682276	0.621533489265691	0.699762471840822	0.960903625893018
breadthI	rs9258996	6	29841909	0.347222222222222	-0.239688873682276	0.621533489265691	0.699762471840822	0.960903625893018
breadthI	rs9258997	6	29841915	0.347222222222222	-0.239688873682276	0.621533489265691	0.699762471840822	0.960903625893018
breadthI	rs2734966	6	29841990	0.277777777777778	0.29019605044342	0.633204546192591	0.646738731407568	0.960903625893018
breadthI	rs9258999	6	29842016	0.347222222222222	-0.239688873682276	0.621533489265691	0.699762471840822	0.960903625893018
breadthI	rs9259000	6	29842049	0.347222222222222	-0.239688873682276	0.621533489265691	0.699762471840822	0.960903625893018
breadthI	rs9259001	6	29842053	0.347222222222222	-0.239688873682276	0.621533489265691	0.699762471840822	0.960903625893018
breadthI	rs9259002	6	29842117	0.347222222222222	-0.239688873682276	0.621533489265691	0.699762471840822	0.960903625893018
breadthI	rs9259005	6	29842214	0.361111111111111	-0.50223139639382	0.537144493815903	0.349787057276632	0.933264315805164
breadthI	chr6:29874445	6	29842222	0.305555555555556	-0.40186929888148	0.626968562270917	0.521540869167518	0.954837180265709
breadthI	rs9259009	6	29842341	0.347222222222222	-0.239688873682276	0.621533489265691	0.699762471840822	0.960903625893018
breadthI	rs9259010	6	29842342	0.347222222222222	-0.239688873682276	0.621533489265691	0.699762471840822	0.960903625893018
breadthI	rs2523812	6	29842409	0.277777777777778	0.29019605044342	0.633204546192591	0.646738731407568	0.960903625893018
breadthI	rs9259014	6	29842502	0.347222222222222	-0.239688873682276	0.621533489265691	0.699762471840822	0.960903625893018
breadthI	rs9259017	6	29842555	0.347222222222222	-0.239688873682276	0.621533489265691	0.699762471840822	0.960903625893018
breadthI	rs9259018	6	29842565	0.347222222222222	-0.239688873682276	0.621533489265691	0.699762471840822	0.960903625893018
breadthI	rs3128887	6	29842698	0.347222222222222	-0.239688873682276	0.621533489265691	0.699762471840822	0.960903625893018
breadthI	rs3128886	6	29842783	0.347222222222222	-0.239688873682276	0.621533489265691	0.699762471840822	0.960903625893018
breadthI	rs3115619	6	29842879	0.347222222222222	-0.239688873682276	0.621533489265691	0.699762471840822	0.960903625893018
breadthI	rs3115618	6	29842977	0.347222222222222	-0.239688873682276	0.621533489265691	0.699762471840822	0.960903625893018
breadthI	rs9259033	6	29843398	0.347222222222222	-0.239688873682276	0.621533489265691	0.699762471840822	0.960903625893018
breadthI	rs9259034	6	29843430	0.347222222222222	-0.239688873682276	0.621533489265691	0.699762471840822	0.960903625893018
breadthI	rs9259035	6	29843449	0.347222222222222	-0.239688873682276	0.621533489265691	0.699762471840822	0.960903625893018
breadthI	rs9259036	6	29843477	0.361111111111111	-0.305849444706943	0.63488775076343	0.629992201665389	0.960903625893018
breadthI	rs9259075	6	29849190	0.347222222222222	-0.239688873682276	0.621533489265691	0.699762471840822	0.960903625893018
breadthI	rs9259076	6	29849271	0.347222222222222	-0.239688873682276	0.621533489265691	0.699762471840822	0.960903625893018
breadthI	rs9259077	6	29849272	0.347222222222222	-0.239688873682276	0.621533489265691	0.699762471840822	0.960903625893018
breadthI	rs9259078	6	29849277	0.347222222222222	-0.239688873682276	0.621533489265691	0.699762471840822	0.960903625893018
breadthI	rs9259079	6	29849285	0.347222222222222	-0.239688873682276	0.621533489265691	0.699762471840822	0.960903625893018
breadthI	rs9259080	6	29849314	0.347222222222222	-0.239688873682276	0.621533489265691	0.699762471840822	0.960903625893018
breadthI	rs9259081	6	29849319	0.347222222222222	-0.239688873682276	0.621533489265691	0.699762471840822	0.960903625893018
breadthI	rs2523811	6	29849333	0.263888888888889	0.243034704160768	0.630099950104536	0.699712804957829	0.960903625893018
breadthI	rs9259082	6	29849348	0.347222222222222	-0.239688873682276	0.621533489265691	0.699762471840822	0.960903625893018
breadthI	rs9259083	6	29849363	0.347222222222222	-0.239688873682276	0.621533489265691	0.699762471840822	0.960903625893018
breadthI	rs9259085	6	29849390	0.347222222222222	-0.239688873682276	0.621533489265691	0.699762471840822	0.960903625893018
breadthI	rs9259086	6	29849396	0.347222222222222	-0.239688873682276	0.621533489265691	0.699762471840822	0.960903625893018
breadthI	rs3094653	6	29849468	0.347222222222222	-0.239688873682276	0.621533489265691	0.699762471840822	0.960903625893018
breadthI	rs3094652	6	29849479	0.347222222222222	-0.239688873682276	0.621533489265691	0.699762471840822	0.960903625893018
breadthI	rs3094651	6	29849507	0.347222222222222	-0.239688873682276	0.621533489265691	0.699762471840822	0.960903625893018
breadthI	rs2734960	6	29849674	0.263888888888889	0.243034704160768	0.630099950104536	0.699712804957829	0.960903625893018
breadthI	rs3132705	6	29849883	0.347222222222222	-0.239688873682276	0.621533489265691	0.699762471840822	0.960903625893018
breadthI	rs3115615	6	29849982	0.347222222222222	-0.239688873682276	0.621533489265691	0.699762471840822	0.960903625893018
breadthI	rs3132704	6	29850088	0.347222222222222	-0.239688873682276	0.621533489265691	0.699762471840822	0.960903625893018
breadthI	chr6:29882420	6	29850197	0.347222222222222	-0.239688873682276	0.621533489265691	0.699762471840822	0.960903625893018
breadthI	chr6:29882552	6	29850329	0.347222222222222	-0.239688873682276	0.621533489265691	0.699762471840822	0.960903625893018
breadthI	rs2523806	6	29850335	0.263888888888889	0.243034704160768	0.630099950104536	0.699712804957829	0.960903625893018
breadthI	chr6:29882596	6	29850373	0.347222222222222	-0.239688873682276	0.621533489265691	0.699762471840822	0.960903625893018
breadthI	rs3094649	6	29850539	0.347222222222222	-0.239688873682276	0.621533489265691	0.699762471840822	0.960903625893018
breadthI	rs9259108	6	29850588	0.347222222222222	-0.239688873682276	0.621533489265691	0.699762471840822	0.960903625893018
breadthI	rs9259109	6	29850655	0.347222222222222	-0.239688873682276	0.621533489265691	0.699762471840822	0.960903625893018
breadthI	rs9259111	6	29850714	0.347222222222222	-0.239688873682276	0.621533489265691	0.699762471840822	0.960903625893018
breadthI	rs9259113	6	29850727	0.347222222222222	-0.239688873682276	0.621533489265691	0.699762471840822	0.960903625893018
breadthI	rs9259114	6	29850764	0.333333333333333	-0.238211472420081	0.626057439237106	0.703578307212166	0.961684337826165
breadthI	rs113360274	6	29850784	0.25	-0.237703769282951	0.749240057433032	0.75104645909784	0.96841628295003
breadthI	rs9259117	6	29850856	0.361111111111111	-0.0580432593638257	0.621543973753908	0.92559722692932	0.994860365459593
breadthI	rs3128882	6	29855320	0.208333333333333	-0.51715952306548	0.803099421122021	0.519604909441289	0.954837180265709
breadthI	rs3128867	6	29860933	0.208333333333333	-0.51715952306548	0.803099421122021	0.519604909441289	0.954837180265709
breadthI	rs3129003	6	29860939	0.208333333333333	-0.51715952306548	0.803099421122021	0.519604909441289	0.954837180265709
breadthI	rs3115596	6	29860954	0.263888888888889	-0.50597865716414	0.579505903250335	0.382597238356361	0.945477511803182
breadthI	rs9259327	6	29861117	0.291666666666667	-0.997548187991452	0.725010451102163	0.168849901064361	0.924538678959674
breadthI	rs9259328	6	29861118	0.291666666666667	-0.997548187991452	0.725010451102163	0.168849901064361	0.924538678959674
breadthI	rs3115592	6	29862983	0.25	-0.572229157935043	0.60116633130189	0.341165478887476	0.924538678959674
breadthI	rs1611570	6	29866707	0.305555555555556	-1.08481376796517	0.570437553604435	0.0572074800327624	0.917563314677562
breadthI	rs1611574	6	29867661	0.291666666666667	-0.997548187991452	0.725010451102163	0.168849901064361	0.924538678959674
breadthI	rs1611513	6	29871052	0.263888888888889	-1.031866367517	0.721990138612826	0.152947529235933	0.924538678959674
breadthI	rs1611518	6	29871903	0.305555555555556	-1.08481376796517	0.570437553604435	0.0572074800327624	0.917563314677562
breadthI	rs1611521	6	29872423	0.263888888888889	-1.031866367517	0.721990138612826	0.152947529235933	0.924538678959674
breadthI	rs1611522	6	29872451	0.305555555555556	-1.08481376796517	0.570437553604435	0.0572074800327624	0.917563314677562
breadthI	rs1611531	6	29873227	0.305555555555556	-1.08481376796517	0.570437553604435	0.0572074800327624	0.917563314677562
breadthI	rs1611532	6	29873256	0.305555555555556	-1.08481376796517	0.570437553604435	0.0572074800327624	0.917563314677562
breadthI	rs1611536	6	29873356	0.444444444444444	0.684191408743571	0.530916170916306	0.197502573283665	0.924538678959674
breadthI	rs28749089	6	29891150	0.472222222222222	0.55611401668531	0.68031231638813	0.413677430344608	0.945477511803182
breadthI	rs9647648	6	29891203	0.486111111111111	0.524903191364872	0.67365934156974	0.435872548256343	0.945477511803182
breadthI	rs9647649	6	29891278	0.5	0.502382845887781	0.657295503839834	0.444677705984262	0.945477511803182
breadthI	rs2975014	6	29891825	0.458333333333333	0.604877188657758	0.683932143955998	0.376474326101507	0.945477511803182
breadthI	rs2905775	6	29891850	0.402777777777778	-0.0941956124494802	0.631210293000852	0.881372022916407	0.991588272859452
breadthI	rs425482	6	29903217	0.472222222222222	-0.396411675166266	0.519075057976722	0.44505286940184	0.945477511803182
breadthI	rs1611333	6	29903345	0.152777777777778	0.283737371289096	0.800041859830836	0.722849447857497	0.966166089626945
breadthI	rs9259940	6	29903348	0.152777777777778	0.283737371289096	0.800041859830836	0.722849447857497	0.966166089626945
breadthI	rs1611334	6	29903350	0.152777777777778	0.283737371289096	0.800041859830836	0.722849447857497	0.966166089626945
breadthI	rs1611335	6	29903351	0.152777777777778	0.283737371289096	0.800041859830836	0.722849447857497	0.966166089626945
breadthI	rs410942	6	29903367	0.152777777777778	0.283737371289096	0.800041859830836	0.722849447857497	0.966166089626945
breadthI	rs9259941	6	29903567	0.152777777777778	0.283737371289096	0.800041859830836	0.722849447857497	0.966166089626945
breadthI	rs2916815	6	29905015	0.458333333333333	-0.393557202763631	0.507198802078096	0.437782825102162	0.945477511803182
breadthI	rs4713262	6	29905936	0.305555555555556	0.197057480422043	0.638087694758551	0.757454593507357	0.96841628295003
breadthI	rs9260013	6	29905945	0.333333333333333	0.162326659426826	0.600954156685597	0.787071875511286	0.970412735180863
breadthI	rs4713264	6	29905989	0.305555555555556	0.197057480422043	0.638087694758551	0.757454593507357	0.96841628295003
breadthI	rs2517731	6	29906049	0.361111111111111	-0.353668492445186	0.546312429279262	0.517389883624501	0.954837180265709
breadthI	rs9260014	6	29906092	0.333333333333333	0.162326659426826	0.600954156685597	0.787071875511286	0.970412735180863
breadthI	rs2517730	6	29906109	0.305555555555556	0.197057480422043	0.638087694758551	0.757454593507357	0.96841628295003
breadthI	rs453325	6	29906313	0.319444444444444	0.167011109785544	0.607698605918631	0.783450259775961	0.969719947486986
breadthI	rs2517729	6	29906380	0.305555555555556	0.197057480422043	0.638087694758551	0.757454593507357	0.96841628295003
breadthI	rs428081	6	29906512	0.361111111111111	-0.353668492445186	0.546312429279262	0.517389883624501	0.954837180265709
breadthI	rs367077	6	29906564	0.361111111111111	-0.353668492445186	0.546312429279262	0.517389883624501	0.954837180265709
breadthI	chr6:29938914	6	29906691	0.388888888888889	-0.40016695192771	0.547201489570632	0.464597601581019	0.945477511803182
breadthI	rs2904760	6	29906724	0.305555555555556	0.197057480422043	0.638087694758551	0.757454593507357	0.96841628295003
breadthI	rs414215	6	29906772	0.361111111111111	-0.353668492445186	0.546312429279262	0.517389883624501	0.954837180265709
breadthI	rs9368614	6	29906783	0.305555555555556	0.197057480422043	0.638087694758551	0.757454593507357	0.96841628295003
breadthI	rs9368615	6	29906813	0.305555555555556	0.197057480422043	0.638087694758551	0.757454593507357	0.96841628295003
breadthI	rs440674	6	29906826	0.333333333333333	0.162326659426826	0.600954156685597	0.787071875511286	0.970412735180863
breadthI	rs451318	6	29906978	0.333333333333333	0.162326659426826	0.600954156685597	0.787071875511286	0.970412735180863
breadthI	rs13198419	6	29906981	0.305555555555556	0.197057480422043	0.638087694758551	0.757454593507357	0.96841628295003
breadthI	rs9260025	6	29907114	0.333333333333333	0.162326659426826	0.600954156685597	0.787071875511286	0.970412735180863
breadthI	rs28749115	6	29907123	0.305555555555556	0.197057480422043	0.638087694758551	0.757454593507357	0.96841628295003
breadthI	rs28749116	6	29907124	0.305555555555556	0.197057480422043	0.638087694758551	0.757454593507357	0.96841628295003
breadthI	rs9260026	6	29907133	0.277777777777778	-0.448483410208684	0.736727000359741	0.542689396092954	0.960903625893018
breadthI	rs28749117	6	29907159	0.305555555555556	0.197057480422043	0.638087694758551	0.757454593507357	0.96841628295003
breadthI	rs28749118	6	29907164	0.305555555555556	0.197057480422043	0.638087694758551	0.757454593507357	0.96841628295003
breadthI	rs28749119	6	29907201	0.305555555555556	0.197057480422043	0.638087694758551	0.757454593507357	0.96841628295003
breadthI	rs9260029	6	29907243	0.361111111111111	-0.353668492445186	0.546312429279262	0.517389883624501	0.954837180265709
breadthI	rs9260030	6	29907256	0.333333333333333	0.162326659426826	0.600954156685597	0.787071875511286	0.970412735180863
breadthI	rs9260031	6	29907270	0.333333333333333	0.162326659426826	0.600954156685597	0.787071875511286	0.970412735180863
breadthI	rs9260032	6	29907286	0.361111111111111	-0.353668492445186	0.546312429279262	0.517389883624501	0.954837180265709
breadthI	rs9260033	6	29907298	0.361111111111111	-0.353668492445186	0.546312429279262	0.517389883624501	0.954837180265709
breadthI	rs28749120	6	29907313	0.305555555555556	0.197057480422043	0.638087694758551	0.757454593507357	0.96841628295003
breadthI	rs9260034	6	29907445	0.333333333333333	0.162326659426826	0.600954156685597	0.787071875511286	0.970412735180863
breadthI	rs9260035	6	29907448	0.333333333333333	0.162326659426826	0.600954156685597	0.787071875511286	0.970412735180863
breadthI	rs28749121	6	29907451	0.305555555555556	0.197057480422043	0.638087694758551	0.757454593507357	0.96841628295003
breadthI	rs28749122	6	29907466	0.305555555555556	0.197057480422043	0.638087694758551	0.757454593507357	0.96841628295003
breadthI	rs28749123	6	29907467	0.305555555555556	0.197057480422043	0.638087694758551	0.757454593507357	0.96841628295003
breadthI	rs9260036	6	29907494	0.361111111111111	-0.353668492445186	0.546312429279262	0.517389883624501	0.954837180265709
breadthI	rs9260038	6	29907544	0.361111111111111	-0.353668492445186	0.546312429279262	0.517389883624501	0.954837180265709
breadthI	rs28749124	6	29907565	0.305555555555556	0.197057480422043	0.638087694758551	0.757454593507357	0.96841628295003
breadthI	rs9260040	6	29907598	0.361111111111111	-0.353668492445186	0.546312429279262	0.517389883624501	0.954837180265709
breadthI	rs28749125	6	29907601	0.305555555555556	0.197057480422043	0.638087694758551	0.757454593507357	0.96841628295003
breadthI	rs28749126	6	29907605	0.305555555555556	0.197057480422043	0.638087694758551	0.757454593507357	0.96841628295003
breadthI	rs28749127	6	29907606	0.305555555555556	0.197057480422043	0.638087694758551	0.757454593507357	0.96841628295003
breadthI	rs9260041	6	29907608	0.277777777777778	-0.448483410208684	0.736727000359741	0.542689396092954	0.960903625893018
breadthI	chr6:29939845	6	29907622	0.305555555555556	0.197057480422043	0.638087694758551	0.757454593507357	0.96841628295003
breadthI	rs28749129	6	29907644	0.305555555555556	0.197057480422043	0.638087694758551	0.757454593507357	0.96841628295003
breadthI	rs387850	6	29907696	0.361111111111111	-0.353668492445186	0.546312429279262	0.517389883624501	0.954837180265709
breadthI	rs366907	6	29907755	0.361111111111111	-0.353668492445186	0.546312429279262	0.517389883624501	0.954837180265709
breadthI	rs28749130	6	29907835	0.277777777777778	0.29019605044342	0.633204546192591	0.646738731407568	0.960903625893018
breadthI	rs402850	6	29907861	0.263888888888889	-0.462117067082232	0.744330401999296	0.534698731015659	0.954837180265709
breadthI	rs28749131	6	29907895	0.305555555555556	0.197057480422043	0.638087694758551	0.757454593507357	0.96841628295003
breadthI	rs9260044	6	29907907	0.305555555555556	0.205008193110946	0.602775296210754	0.733775831204788	0.966502466834349
breadthI	rs28749132	6	29907976	0.305555555555556	0.197057480422043	0.638087694758551	0.757454593507357	0.96841628295003
breadthI	rs9260046	6	29908044	0.361111111111111	-0.353668492445186	0.546312429279262	0.517389883624501	0.954837180265709
breadthI	rs9260048	6	29908076	0.333333333333333	0.162326659426826	0.600954156685597	0.787071875511286	0.970412735180863
breadthI	rs28749133	6	29908093	0.305555555555556	0.197057480422043	0.638087694758551	0.757454593507357	0.96841628295003
breadthI	rs28749134	6	29908158	0.305555555555556	0.197057480422043	0.638087694758551	0.757454593507357	0.96841628295003
breadthI	rs28749135	6	29908179	0.305555555555556	0.197057480422043	0.638087694758551	0.757454593507357	0.96841628295003
breadthI	rs9260055	6	29908213	0.333333333333333	0.162326659426826	0.600954156685597	0.787071875511286	0.970412735180863
breadthI	rs9260057	6	29908252	0.361111111111111	-0.26871503702861	0.539399601418834	0.618361171256048	0.960903625893018
breadthI	chr6:29940485	6	29908262	0.277777777777778	0.29019605044342	0.633204546192591	0.646738731407568	0.960903625893018
breadthI	rs28749137	6	29908308	0.305555555555556	0.197057480422043	0.638087694758551	0.757454593507357	0.96841628295003
breadthI	rs12195208	6	29908426	0.305555555555556	0.197057480422043	0.638087694758551	0.757454593507357	0.96841628295003
breadthI	rs9260059	6	29908440	0.277777777777778	-0.448483410208684	0.736727000359741	0.542689396092954	0.960903625893018
breadthI	rs12202296	6	29908469	0.305555555555556	0.197057480422043	0.638087694758551	0.757454593507357	0.96841628295003
breadthI	rs9260060	6	29908484	0.277777777777778	-0.448483410208684	0.736727000359741	0.542689396092954	0.960903625893018
breadthI	rs9260061	6	29908491	0.277777777777778	-0.448483410208684	0.736727000359741	0.542689396092954	0.960903625893018
breadthI	rs28749139	6	29908525	0.277777777777778	0.29019605044342	0.633204546192591	0.646738731407568	0.960903625893018
breadthI	rs9260063	6	29908544	0.361111111111111	-0.353668492445186	0.546312429279262	0.517389883624501	0.954837180265709
breadthI	rs9260064	6	29908589	0.361111111111111	-0.353668492445186	0.546312429279262	0.517389883624501	0.954837180265709
breadthI	rs9260065	6	29908590	0.361111111111111	-0.353668492445186	0.546312429279262	0.517389883624501	0.954837180265709
breadthI	rs9260066	6	29908632	0.319444444444444	0.167011109785544	0.607698605918631	0.783450259775961	0.969719947486986
breadthI	rs9260067	6	29908649	0.361111111111111	-0.353668492445186	0.546312429279262	0.517389883624501	0.954837180265709
breadthI	chr6:29940902	6	29908679	0.319444444444444	0.167011109785544	0.607698605918631	0.783450259775961	0.969719947486986
breadthI	rs13203830	6	29908804	0.305555555555556	0.197057480422043	0.638087694758551	0.757454593507357	0.96841628295003
breadthI	rs9260072	6	29908838	0.361111111111111	-0.353668492445186	0.546312429279262	0.517389883624501	0.954837180265709
breadthI	rs9260077	6	29908954	0.361111111111111	-0.353668492445186	0.546312429279262	0.517389883624501	0.954837180265709
breadthI	rs13207054	6	29908967	0.305555555555556	0.197057480422043	0.638087694758551	0.757454593507357	0.96841628295003
breadthI	rs9260078	6	29909033	0.347222222222222	-0.0758999731750001	0.688555498831875	0.912226394178668	0.994860365459593
breadthI	rs28749141	6	29909044	0.305555555555556	0.197057480422043	0.638087694758551	0.757454593507357	0.96841628295003
breadthI	rs9260081	6	29909153	0.361111111111111	-0.353668492445186	0.546312429279262	0.517389883624501	0.954837180265709
breadthI	rs9260087	6	29909376	0.361111111111111	-0.353668492445186	0.546312429279262	0.517389883624501	0.954837180265709
breadthI	rs9260094	6	29909472	0.361111111111111	-0.353668492445186	0.546312429279262	0.517389883624501	0.954837180265709
breadthI	rs9260096	6	29909510	0.361111111111111	-0.353668492445186	0.546312429279262	0.517389883624501	0.954837180265709
breadthI	rs9260097	6	29909520	0.361111111111111	-0.353668492445186	0.546312429279262	0.517389883624501	0.954837180265709
breadthI	chr6:29941816	6	29909593	0.361111111111111	-0.353668492445186	0.546312429279262	0.517389883624501	0.954837180265709
breadthI	rs9260104	6	29909616	0.361111111111111	-0.353668492445186	0.546312429279262	0.517389883624501	0.954837180265709
breadthI	rs9260107	6	29909745	0.361111111111111	-0.353668492445186	0.546312429279262	0.517389883624501	0.954837180265709
breadthI	rs9260111	6	29909916	0.361111111111111	-0.353668492445186	0.546312429279262	0.517389883624501	0.954837180265709
breadthI	rs9260114	6	29909988	0.347222222222222	-0.0758999731750001	0.688555498831875	0.912226394178668	0.994860365459593
breadthI	rs9260115	6	29910027	0.361111111111111	-0.353668492445186	0.546312429279262	0.517389883624501	0.954837180265709
breadthI	rs9260118	6	29910176	0.388888888888889	-0.437544078028198	0.551443418924871	0.427514319307519	0.945477511803182
breadthI	HLA_A*02	6	29910251	0.277777777777778	0.29019605044342	0.633204546192591	0.646738731407568	0.960903625893018
breadthI	HLA_A*02:01:01:01	6	29910252	0.263888888888889	0.243034704160768	0.630099950104536	0.699712804957829	0.960903625893018
breadthI	SNPS_A_48_29910378_exon1	6	29910378	0.277777777777778	0.29019605044342	0.633204546192591	0.646738731407568	0.960903625893018
breadthI	SNPS_A_120_29910450_intron1	6	29910450	0.277777777777778	0.29019605044342	0.633204546192591	0.646738731407568	0.960903625893018
breadthI	SNPS_A_127_29910457_intron1	6	29910457	0.361111111111111	-0.353668492445186	0.546312429279262	0.517389883624501	0.954837180265709
breadthI	SNPS_A_130_29910460_intron1	6	29910460	0.180555555555556	0.125592260352256	0.78924874618226	0.873567343822468	0.990042461118744
breadthI	SNPS_A_148_29910478_intron1	6	29910478	0.361111111111111	-0.353668492445186	0.546312429279262	0.517389883624501	0.954837180265709
breadthI	SNPS_A_152_29910482_intron1_G	6	29910483	0.361111111111111	-0.353668492445186	0.546312429279262	0.517389883624501	0.954837180265709
breadthI	SNPS_A_178_29910508_intron1	6	29910508	0.361111111111111	-0.353668492445186	0.546312429279262	0.517389883624501	0.954837180265709
breadthI	SNPS_A_192_29910522_intron1	6	29910522	0.361111111111111	-0.353668492445186	0.546312429279262	0.517389883624501	0.954837180265709
breadthI	SNPS_A_208_29910538_exon2	6	29910538	0.277777777777778	0.29019605044342	0.633204546192591	0.646738731407568	0.960903625893018
breadthI	AA_A_9_29910558_exon2_S	6	29910564	0.208333333333333	-0.463971309421753	0.793039732829596	0.558511202993763	0.960903625893018
breadthI	SNPS_A_228_29910558_exon2_C	6	29910570	0.25	-0.40618727203021	0.770225222858967	0.597942444870372	0.960903625893018
breadthI	SNPS_A_370_29910700_exon2	6	29910700	0.277777777777778	0.29019605044342	0.633204546192591	0.646738731407568	0.960903625893018
breadthI	AA_A_62_29910717_exon2_G	6	29910754	0.277777777777778	0.29019605044342	0.633204546192591	0.646738731407568	0.960903625893018
breadthI	AA_A_62_29910717_exon2_GL	6	29910755	0.291666666666667	0.250202683703322	0.618600402624248	0.685870249548103	0.960903625893018
breadthI	SNPS_A_437_29910767_exon2	6	29910767	0.263888888888889	-0.158783276724434	0.58588789755577	0.786380981316459	0.970042804881553
breadthI	AA_A_80_29910771_exon2	6	29910771	0.263888888888889	-0.158783276724434	0.58588789755577	0.786380981316459	0.970042804881553
breadthI	SNPS_A_443_29910773_exon2	6	29910773	0.263888888888889	-0.158783276724434	0.58588789755577	0.786380981316459	0.970042804881553
breadthI	AA_A_81_29910774_exon2	6	29910774	0.263888888888889	-0.158783276724434	0.58588789755577	0.786380981316459	0.970042804881553
breadthI	AA_A_82_29910777_exon2	6	29910777	0.263888888888889	-0.158783276724434	0.58588789755577	0.786380981316459	0.970042804881553
breadthI	SNPS_A_449_29910779_exon2	6	29910779	0.263888888888889	-0.158783276724434	0.58588789755577	0.786380981316459	0.970042804881553
breadthI	AA_A_83_29910780_exon2	6	29910780	0.263888888888889	-0.158783276724434	0.58588789755577	0.786380981316459	0.970042804881553
breadthI	AA_A_90_29910801_exon2	6	29910801	0.319444444444444	0.676549594077538	0.707388117612292	0.338867615728276	0.924538678959674
breadthI	SNPS_A_422_29910752_exon2_C	6	29910813	0.277777777777778	0.29019605044342	0.633204546192591	0.646738731407568	0.960903625893018
breadthI	AA_A_74_29910753_exon2_H	6	29910815	0.277777777777778	0.29019605044342	0.633204546192591	0.646738731407568	0.960903625893018
breadthI	AA_A_76_29910759_exon2_E	6	29910819	0.263888888888889	-0.158783276724434	0.58588789755577	0.786380981316459	0.970042804881553
breadthI	SNPS_A_429_29910759_exon2_A	6	29910823	0.263888888888889	-0.158783276724434	0.58588789755577	0.786380981316459	0.970042804881553
breadthI	AA_A_79_29910768_exon2_R	6	29910827	0.263888888888889	-0.158783276724434	0.58588789755577	0.786380981316459	0.970042804881553
breadthI	SNPS_A_441_29910771_exon2	6	29910829	0.263888888888889	-0.158783276724434	0.58588789755577	0.786380981316459	0.970042804881553
breadthI	SNPS_A_444_29910774_exon2	6	29910830	0.263888888888889	-0.158783276724434	0.58588789755577	0.786380981316459	0.970042804881553
breadthI	SNPS_A_447_29910777_exon2	6	29910831	0.263888888888889	-0.158783276724434	0.58588789755577	0.786380981316459	0.970042804881553
breadthI	SNPS_A_471_29910801_exon2	6	29910832	0.319444444444444	0.676549594077538	0.707388117612292	0.338867615728276	0.924538678959674
breadthI	AA_A_77_29910762_exon2_N	6	29910837	0.430555555555556	0.814976196754482	0.646497836769438	0.207452427855909	0.924538678959674
breadthI	SNPS_A_656_29910986_intron2	6	29910986	0.277777777777778	0.29019605044342	0.633204546192591	0.646738731407568	0.960903625893018
breadthI	SNPS_A_726_29911056_exon3_G	6	29911059	0.263888888888889	0.243034704160768	0.630099950104536	0.699712804957829	0.960903625893018
breadthI	AA_A_95_29911057_exon3_V	6	29911061	0.263888888888889	0.243034704160768	0.630099950104536	0.699712804957829	0.960903625893018
breadthI	AA_A_97_29911063_exon3_I	6	29911063	0.361111111111111	-0.353668492445186	0.546312429279262	0.517389883624501	0.954837180265709
breadthI	SNPS_A_734_29911064_exon3	6	29911064	0.361111111111111	-0.353668492445186	0.546312429279262	0.517389883624501	0.954837180265709
breadthI	AA_A_97_29911063_exon3_IK	6	29911065	0.361111111111111	-0.353668492445186	0.546312429279262	0.517389883624501	0.954837180265709
breadthI	AA_A_97_29911063_exon3_M	6	29911071	0.305555555555556	-0.434722563155389	0.706936256137901	0.538595109749936	0.958292050587144
breadthI	SNPS_A_756_29911086_exon3	6	29911086	0.375	0.157102676869425	0.915566176385273	0.863759288619979	0.989068362161993
breadthI	AA_A_105_29911087_exon3	6	29911087	0.375	0.157102676869425	0.915566176385273	0.863759288619979	0.989068362161993
breadthI	SNPS_A_762_29911092_exon3	6	29911092	0.277777777777778	0.29019605044342	0.633204546192591	0.646738731407568	0.960903625893018
breadthI	AA_A_107_29911093_exon3	6	29911093	0.277777777777778	0.29019605044342	0.633204546192591	0.646738731407568	0.960903625893018
breadthI	AA_A_114_29911114_exon3_DQ	6	29911118	0.138888888888889	0.340890977372462	0.8109003026657	0.674203635429799	0.960903625893018
breadthI	AA_A_114_29911114_exon3_DR	6	29911122	0.388888888888889	-0.128339444866497	0.671451163973722	0.848417929112159	0.984443523146154
breadthI	AA_A_114_29911114_exon3_EQ	6	29911126	0.152777777777778	-0.306146718769084	0.812301117190403	0.70625667920072	0.962872729732785
breadthI	AA_A_114_29911114_exon3_ER	6	29911127	0.402777777777778	-0.412286028645334	0.548022024796804	0.451860728861232	0.945477511803182
breadthI	AA_A_114_29911114_exon3_Q	6	29911131	0.138888888888889	0.340890977372462	0.8109003026657	0.674203635429799	0.960903625893018
breadthI	AA_A_114_29911114_exon3_R	6	29911133	0.388888888888889	-0.128339444866497	0.671451163973722	0.848417929112159	0.984443523146154
breadthI	SNPS_A_784_29911114_exon3	6	29911134	0.388888888888889	-0.128339444866497	0.671451163973722	0.848417929112159	0.984443523146154
breadthI	AA_A_142_29911198_exon3	6	29911198	0.305555555555556	0.197057480422043	0.638087694758551	0.757454593507357	0.96841628295003
breadthI	SNPS_A_873_29911203_exon3	6	29911203	0.166666666666667	-0.384504968639483	0.804988758800327	0.63289749072477	0.960903625893018
breadthI	AA_A_144_29911204_exon3	6	29911204	0.166666666666667	-0.384504968639483	0.804988758800327	0.63289749072477	0.960903625893018
breadthI	AA_A_145_29911207_exon3	6	29911207	0.305555555555556	0.197057480422043	0.638087694758551	0.757454593507357	0.96841628295003
breadthI	SNPS_A_868_29911198_exon3	6	29911217	0.305555555555556	0.197057480422043	0.638087694758551	0.757454593507357	0.96841628295003
breadthI	SNPS_A_877_29911207_exon3	6	29911220	0.305555555555556	0.197057480422043	0.638087694758551	0.757454593507357	0.96841628295003
breadthI	AA_A_151_29911225_exon3	6	29911225	0.111111111111111	-1.81465349578042	0.873829500249606	0.0378322400099503	0.815945126334212
breadthI	SNPS_A_895_29911225_exon3	6	29911226	0.111111111111111	-1.81465349578042	0.873829500249606	0.0378322400099503	0.815945126334212
breadthI	AA_A_152_29911228_exon3_AE	6	29911231	0.388888888888889	0.662130656114988	0.680629925945055	0.33064258705142	0.924538678959674
breadthI	SNPS_A_909_29911239_exon3	6	29911239	0.458333333333333	0.0631377944712822	0.615938221420103	0.918354495047583	0.994860365459593
breadthI	AA_A_156_29911240_exon3_Q	6	29911244	0.25	-0.260756973629774	0.631781895005656	0.679802549594265	0.960903625893018
breadthI	SNPS_A_910_29911240_exon3_A	6	29911248	0.25	-0.260756973629774	0.631781895005656	0.679802549594265	0.960903625893018
breadthI	AA_A_163_29911261_exon3_R	6	29911262	0.319444444444444	0.676549594077538	0.707388117612292	0.338867615728276	0.924538678959674
breadthI	SNPS_A_931_29911261_exon3_G	6	29911267	0.319444444444444	0.676549594077538	0.707388117612292	0.338867615728276	0.924538678959674
breadthI	SNPS_A_898_29911228_exon3_AC	6	29911268	0.388888888888889	0.662130656114988	0.680629925945055	0.33064258705142	0.924538678959674
breadthI	SNPS_A_898_29911228_exon3_AG	6	29911269	0.138888888888889	0.293106223920685	0.820298804248722	0.720854946333751	0.965123154205571
breadthI	SNPS_A_930_29911260_exon3_C	6	29911279	0.319444444444444	0.676549594077538	0.707388117612292	0.338867615728276	0.924538678959674
breadthI	chr6:29943542	6	29911323	0.0833333333333334	-0.189266493424869	0.920699794371913	0.837128309670828	0.980340884762797
breadthI	SNPS_A_1089_29911419_intron3	6	29911419	0.388888888888889	-0.323139281181576	0.540264722530553	0.549764626506128	0.960903625893018
breadthI	SNPS_A_1209_29911539_intron3	6	29911539	0.361111111111111	-0.353668492445186	0.546312429279262	0.517389883624501	0.954837180265709
breadthI	SNPS_A_1259_29911589_intron3	6	29911589	0.305555555555556	0.197057480422043	0.638087694758551	0.757454593507357	0.96841628295003
breadthI	SNPS_A_1356_29911686_intron3	6	29911686	0.263888888888889	0.243034704160768	0.630099950104536	0.699712804957829	0.960903625893018
breadthI	SNPS_A_1398_29911728_intron3	6	29911728	0.361111111111111	-0.353668492445186	0.546312429279262	0.517389883624501	0.954837180265709
breadthI	SNPS_A_1551_29911881_intron3	6	29911881	0.305555555555556	0.197057480422043	0.638087694758551	0.757454593507357	0.96841628295003
breadthI	SNPS_A_1580_29911910_exon4	6	29911910	0.305555555555556	0.197057480422043	0.638087694758551	0.757454593507357	0.96841628295003
breadthI	SNPS_A_1616_29911946_exon4	6	29911946	0.305555555555556	0.197057480422043	0.638087694758551	0.757454593507357	0.96841628295003
breadthI	SNPS_A_1712_29912042_exon4	6	29912042	0.25	-0.499586749966009	0.74421665148153	0.502034473920898	0.954837180265709
breadthI	SNPS_A_1758_29912088_exon4	6	29912088	0.152777777777778	0.283737371289096	0.800041859830836	0.722849447857497	0.966166089626945
breadthI	AA_A_246_29912089_exon4_S	6	29912093	0.152777777777778	0.283737371289096	0.800041859830836	0.722849447857497	0.966166089626945
breadthI	SNPS_A_1818_29912148_exon4	6	29912148	0.305555555555556	0.197057480422043	0.638087694758551	0.757454593507357	0.96841628295003
breadthI	AA_A_276_29912281_exon5_L	6	29912281	0.361111111111111	-0.353668492445186	0.546312429279262	0.517389883624501	0.954837180265709
breadthI	SNPS_A_1951_29912281_exon5	6	29912285	0.361111111111111	-0.353668492445186	0.546312429279262	0.517389883624501	0.954837180265709
breadthI	SNPS_A_2019_29912349_exon5	6	29912349	0.152777777777778	0.283737371289096	0.800041859830836	0.722849447857497	0.966166089626945
breadthI	AA_A_299_29912350_exon5_A	6	29912350	0.152777777777778	0.283737371289096	0.800041859830836	0.722849447857497	0.966166089626945
breadthI	SNPS_A_2039_29912369_exon5	6	29912369	0.361111111111111	-0.353668492445186	0.546312429279262	0.517389883624501	0.954837180265709
breadthI	SNPS_A_2165_29912495_intron5	6	29912495	0.305555555555556	0.197057480422043	0.638087694758551	0.757454593507357	0.96841628295003
breadthI	SNPS_A_2181_29912511_intron5_G	6	29912512	0.444444444444444	0.0929335061273324	0.659234303483481	0.887892148581227	0.991588272859452
breadthI	SNPS_A_2266_29912596_intron5	6	29912596	0.305555555555556	0.197057480422043	0.638087694758551	0.757454593507357	0.96841628295003
breadthI	SNPS_A_2339_29912669_intron5	6	29912669	0.361111111111111	-0.353668492445186	0.546312429279262	0.517389883624501	0.954837180265709
breadthI	SNPS_A_2467_29912797_intron5	6	29912797	0.305555555555556	0.197057480422043	0.638087694758551	0.757454593507357	0.96841628295003
breadthI	SNPS_A_2523_29912853_exon6	6	29912853	0.361111111111111	-0.353668492445186	0.546312429279262	0.517389883624501	0.954837180265709
breadthI	SNPS_A_2527_29912857_exon6	6	29912857	0.361111111111111	-0.353668492445186	0.546312429279262	0.517389883624501	0.954837180265709
breadthI	AA_A_321_29912858_exon6_T	6	29912859	0.361111111111111	-0.353668492445186	0.546312429279262	0.517389883624501	0.954837180265709
breadthI	SNPS_A_2596_29912926_intron6	6	29912926	0.152777777777778	0.283737371289096	0.800041859830836	0.722849447857497	0.966166089626945
breadthI	SNPS_A_2672_29913002_intron6	6	29913002	0.152777777777778	0.283737371289096	0.800041859830836	0.722849447857497	0.966166089626945
breadthI	SNPS_A_2708_29913038_exon7	6	29913038	0.152777777777778	0.283737371289096	0.800041859830836	0.722849447857497	0.966166089626945
breadthI	AA_A_334_29913039_exon7_M	6	29913039	0.152777777777778	0.283737371289096	0.800041859830836	0.722849447857497	0.966166089626945
breadthI	SNPS_A_2782_29913112_intron7	6	29913112	0.152777777777778	0.283737371289096	0.800041859830836	0.722849447857497	0.966166089626945
breadthI	chr6:29945358	6	29913135	0.333333333333333	-0.0666520098486821	0.529848345867396	0.899894592409359	0.993119185303551
breadthI	SNPS_A_2806_29913136_intron7	6	29913136	0.305555555555556	0.197057480422043	0.638087694758551	0.757454593507357	0.96841628295003
breadthI	rs2975057	6	29913171	0.388888888888889	-0.189114051572047	0.528445052774356	0.720441423043803	0.964954988994793
breadthI	SNPS_A_2842_29913172_intron7	6	29913172	0.361111111111111	-0.353668492445186	0.546312429279262	0.517389883624501	0.954837180265709
breadthI	SNPS_A_2850_29913180_intron7	6	29913180	0.152777777777778	0.283737371289096	0.800041859830836	0.722849447857497	0.966166089626945
breadthI	chr6:29945414	6	29913191	0.388888888888889	-0.189114051572047	0.528445052774356	0.720441423043803	0.964954988994793
breadthI	SNPS_A_2862_29913192_intron7	6	29913192	0.361111111111111	-0.353668492445186	0.546312429279262	0.517389883624501	0.954837180265709
breadthI	SNPS_A_2863_29913193_intron7	6	29913193	0.361111111111111	-0.353668492445186	0.546312429279262	0.517389883624501	0.954837180265709
breadthI	chr6:29945415	6	29913194	0.416666666666667	-0.157592523549056	0.522045008977528	0.762747082026933	0.96841628295003
breadthI	rs79244404	6	29913483	0.152777777777778	0.283737371289096	0.800041859830836	0.722849447857497	0.966166089626945
breadthI	rs2975051	6	29913734	0.305555555555556	0.197057480422043	0.638087694758551	0.757454593507357	0.96841628295003
breadthI	rs9260217	6	29913754	0.361111111111111	-0.353668492445186	0.546312429279262	0.517389883624501	0.954837180265709
breadthI	rs9260218	6	29913758	0.361111111111111	-0.353668492445186	0.546312429279262	0.517389883624501	0.954837180265709
breadthI	rs9260219	6	29913759	0.388888888888889	-0.323139281181576	0.540264722530553	0.549764626506128	0.960903625893018
breadthI	rs9260220	6	29913760	0.361111111111111	-0.353668492445186	0.546312429279262	0.517389883624501	0.954837180265709
breadthI	rs2905763	6	29913806	0.152777777777778	0.283737371289096	0.800041859830836	0.722849447857497	0.966166089626945
breadthI	rs2975050	6	29913817	0.305555555555556	0.197057480422043	0.638087694758551	0.757454593507357	0.96841628295003
breadthI	rs77161679	6	29913853	0.152777777777778	0.283737371289096	0.800041859830836	0.722849447857497	0.966166089626945
breadthI	rs9404954	6	29913881	0.305555555555556	0.197057480422043	0.638087694758551	0.757454593507357	0.96841628295003
breadthI	rs9404955	6	29913912	0.305555555555556	0.197057480422043	0.638087694758551	0.757454593507357	0.96841628295003
breadthI	rs9260223	6	29913944	0.361111111111111	-0.353668492445186	0.546312429279262	0.517389883624501	0.954837180265709
breadthI	rs9260224	6	29913948	0.361111111111111	-0.353668492445186	0.546312429279262	0.517389883624501	0.954837180265709
breadthI	rs2523955	6	29913956	0.152777777777778	0.283737371289096	0.800041859830836	0.722849447857497	0.966166089626945
breadthI	rs3916365	6	29913969	0.138888888888889	0.340890977372462	0.8109003026657	0.674203635429799	0.960903625893018
breadthI	rs2975048	6	29914011	0.305555555555556	0.197057480422043	0.638087694758551	0.757454593507357	0.96841628295003
breadthI	rs12153924	6	29914089	0.263888888888889	0.243034704160768	0.630099950104536	0.699712804957829	0.960903625893018
breadthI	rs2523953	6	29914104	0.152777777777778	0.283737371289096	0.800041859830836	0.722849447857497	0.966166089626945
breadthI	rs2916804	6	29914304	0.305555555555556	0.197057480422043	0.638087694758551	0.757454593507357	0.96841628295003
breadthI	rs2571383	6	29914315	0.388888888888889	-0.323139281181576	0.540264722530553	0.549764626506128	0.960903625893018
breadthI	rs376646	6	29914377	0.388888888888889	-0.323139281181576	0.540264722530553	0.549764626506128	0.960903625893018
breadthI	rs2975047	6	29914399	0.305555555555556	0.197057480422043	0.638087694758551	0.757454593507357	0.96841628295003
breadthI	rs3016022	6	29914412	0.305555555555556	0.197057480422043	0.638087694758551	0.757454593507357	0.96841628295003
breadthI	rs396379	6	29914500	0.361111111111111	-0.353668492445186	0.546312429279262	0.517389883624501	0.954837180265709
breadthI	rs2248151	6	29914548	0.152777777777778	0.283737371289096	0.800041859830836	0.722849447857497	0.966166089626945
breadthI	rs9260229	6	29914698	0.263888888888889	0.628218195960135	0.590365140223816	0.287275229462281	0.924538678959674
breadthI	rs1961135	6	29914706	0.361111111111111	-0.353668492445186	0.546312429279262	0.517389883624501	0.954837180265709
breadthI	rs2735099	6	29914828	0.305555555555556	0.197057480422043	0.638087694758551	0.757454593507357	0.96841628295003
breadthI	rs2248158	6	29914833	0.152777777777778	0.283737371289096	0.800041859830836	0.722849447857497	0.966166089626945
breadthI	rs2524037	6	29914950	0.361111111111111	-0.353668492445186	0.546312429279262	0.517389883624501	0.954837180265709
breadthI	rs2248162	6	29915061	0.305555555555556	-0.336639363542745	0.716660259660156	0.63854539921745	0.960903625893018
breadthI	rs2735098	6	29915124	0.305555555555556	0.197057480422043	0.638087694758551	0.757454593507357	0.96841628295003
breadthI	rs2975046	6	29915149	0.25	-0.499586749966009	0.74421665148153	0.502034473920898	0.954837180265709
breadthI	rs7763052	6	29915170	0.263888888888889	0.628218195960135	0.590365140223816	0.287275229462281	0.924538678959674
breadthI	rs7763173	6	29915188	0.263888888888889	0.628218195960135	0.590365140223816	0.287275229462281	0.924538678959674
breadthI	rs2517723	6	29915268	0.361111111111111	-0.353668492445186	0.546312429279262	0.517389883624501	0.954837180265709
breadthI	rs2735097	6	29915301	0.305555555555556	0.197057480422043	0.638087694758551	0.757454593507357	0.96841628295003
breadthI	rs2517722	6	29915330	0.361111111111111	-0.353668492445186	0.546312429279262	0.517389883624501	0.954837180265709
breadthI	rs2517721	6	29915408	0.305555555555556	0.197057480422043	0.638087694758551	0.757454593507357	0.96841628295003
breadthI	rs7745413	6	29915469	0.263888888888889	0.628218195960135	0.590365140223816	0.287275229462281	0.924538678959674
breadthI	rs9260257	6	29915763	0.333333333333333	0.162326659426826	0.600954156685597	0.787071875511286	0.970412735180863
breadthI	rs2735095	6	29915766	0.291666666666667	0.150875602624864	0.635156136454701	0.812237141688832	0.978405466025436
breadthI	rs2571388	6	29915767	0.291666666666667	0.150875602624864	0.635156136454701	0.812237141688832	0.978405466025436
breadthI	rs9260260	6	29915826	0.333333333333333	0.162326659426826	0.600954156685597	0.787071875511286	0.970412735180863
breadthI	rs2517720	6	29915887	0.375	-0.365745944602774	0.545570105533511	0.502607804113257	0.954837180265709
breadthI	chr6:29948308	6	29916085	0.138888888888889	0.195980116766883	0.823771262693452	0.811954010497048	0.978405466025436
breadthI	rs2517719	6	29916253	0.305555555555556	0.197057480422043	0.638087694758551	0.757454593507357	0.96841628295003
breadthI	rs417162	6	29916505	0.361111111111111	-0.353668492445186	0.546312429279262	0.517389883624501	0.954837180265709
breadthI	rs28749157	6	29916581	0.305555555555556	0.197057480422043	0.638087694758551	0.757454593507357	0.96841628295003
breadthI	rs13215305	6	29916650	0.305555555555556	0.197057480422043	0.638087694758551	0.757454593507357	0.96841628295003
breadthI	rs13215316	6	29916679	0.305555555555556	0.197057480422043	0.638087694758551	0.757454593507357	0.96841628295003
breadthI	rs13214982	6	29916686	0.305555555555556	0.197057480422043	0.638087694758551	0.757454593507357	0.96841628295003
breadthI	rs28749159	6	29916765	0.305555555555556	0.197057480422043	0.638087694758551	0.757454593507357	0.96841628295003
breadthI	rs28749160	6	29916793	0.305555555555556	0.197057480422043	0.638087694758551	0.757454593507357	0.96841628295003
breadthI	rs9260309	6	29916794	0.361111111111111	-0.353668492445186	0.546312429279262	0.517389883624501	0.954837180265709
breadthI	rs9260313	6	29916885	0.375	0.165173414555856	0.564859967324988	0.769969493485328	0.96841628295003
breadthI	rs9260316	6	29916914	0.361111111111111	-0.353668492445186	0.546312429279262	0.517389883624501	0.954837180265709
breadthI	rs28749161	6	29916961	0.305555555555556	0.197057480422043	0.638087694758551	0.757454593507357	0.96841628295003
breadthI	rs28749162	6	29916962	0.305555555555556	0.197057480422043	0.638087694758551	0.757454593507357	0.96841628295003
breadthI	rs28894078	6	29917033	0.305555555555556	0.197057480422043	0.638087694758551	0.757454593507357	0.96841628295003
breadthI	rs28894079	6	29917038	0.305555555555556	0.197057480422043	0.638087694758551	0.757454593507357	0.96841628295003
breadthI	rs28749163	6	29917053	0.305555555555556	0.197057480422043	0.638087694758551	0.757454593507357	0.96841628295003
breadthI	rs9260334	6	29917225	0.263888888888889	0.628218195960135	0.590365140223816	0.287275229462281	0.924538678959674
breadthI	rs2517716	6	29917260	0.361111111111111	-0.353668492445186	0.546312429279262	0.517389883624501	0.954837180265709
breadthI	rs9260349	6	29917356	0.263888888888889	0.628218195960135	0.590365140223816	0.287275229462281	0.924538678959674
breadthI	rs2517715	6	29917439	0.305555555555556	0.197057480422043	0.638087694758551	0.757454593507357	0.96841628295003
breadthI	rs9260362	6	29917455	0.263888888888889	0.628218195960135	0.590365140223816	0.287275229462281	0.924538678959674
breadthI	rs2975045	6	29917496	0.305555555555556	0.197057480422043	0.638087694758551	0.757454593507357	0.96841628295003
breadthI	rs2916805	6	29917503	0.305555555555556	0.197057480422043	0.638087694758551	0.757454593507357	0.96841628295003
breadthI	rs2735093	6	29917800	0.305555555555556	0.197057480422043	0.638087694758551	0.757454593507357	0.96841628295003
breadthI	rs2517714	6	29917881	0.375	-0.25945928005293	0.523596254028998	0.620223856286414	0.960903625893018
breadthI	rs9260377	6	29918073	0.263888888888889	0.628218195960135	0.590365140223816	0.287275229462281	0.924538678959674
breadthI	rs2517713	6	29918099	0.361111111111111	-0.353668492445186	0.546312429279262	0.517389883624501	0.954837180265709
breadthI	rs2517712	6	29918173	0.305555555555556	0.197057480422043	0.638087694758551	0.757454593507357	0.96841628295003
breadthI	rs9260388	6	29918290	0.333333333333333	0.162326659426826	0.600954156685597	0.787071875511286	0.970412735180863
breadthI	rs2517710	6	29918296	0.361111111111111	-0.353668492445186	0.546312429279262	0.517389883624501	0.954837180265709
breadthI	rs9260392	6	29918357	0.263888888888889	0.628218195960135	0.590365140223816	0.287275229462281	0.924538678959674
breadthI	rs9260393	6	29918401	0.263888888888889	0.628218195960135	0.590365140223816	0.287275229462281	0.924538678959674
breadthI	rs2508037	6	29918436	0.361111111111111	-0.353668492445186	0.546312429279262	0.517389883624501	0.954837180265709
breadthI	rs2916806	6	29918684	0.361111111111111	-0.353668492445186	0.546312429279262	0.517389883624501	0.954837180265709
breadthI	rs2975043	6	29918734	0.361111111111111	-0.353668492445186	0.546312429279262	0.517389883624501	0.954837180265709
breadthI	rs2916807	6	29918770	0.361111111111111	-0.353668492445186	0.546312429279262	0.517389883624501	0.954837180265709
breadthI	rs9260408	6	29918917	0.361111111111111	-0.353668492445186	0.546312429279262	0.517389883624501	0.954837180265709
breadthI	rs9260413	6	29919010	0.361111111111111	-0.353668492445186	0.546312429279262	0.517389883624501	0.954837180265709
breadthI	rs9260414	6	29919020	0.361111111111111	-0.353668492445186	0.546312429279262	0.517389883624501	0.954837180265709
breadthI	rs9260424	6	29919098	0.361111111111111	-0.353668492445186	0.546312429279262	0.517389883624501	0.954837180265709
breadthI	rs9260425	6	29919099	0.263888888888889	0.628218195960135	0.590365140223816	0.287275229462281	0.924538678959674
breadthI	chr6:29951364	6	29919141	0.361111111111111	-0.353668492445186	0.546312429279262	0.517389883624501	0.954837180265709
breadthI	rs2517709	6	29919421	0.361111111111111	-0.353668492445186	0.546312429279262	0.517389883624501	0.954837180265709
breadthI	rs2517708	6	29919433	0.305555555555556	0.197057480422043	0.638087694758551	0.757454593507357	0.96841628295003
breadthI	chr6:29951739	6	29919516	0.388888888888889	-0.787136115250855	0.558280414445184	0.158560453548288	0.924538678959674
breadthI	rs2517706	6	29919659	0.361111111111111	-0.353668492445186	0.546312429279262	0.517389883624501	0.954837180265709
breadthI	rs7747114	6	29919774	0.361111111111111	-0.353668492445186	0.546312429279262	0.517389883624501	0.954837180265709
breadthI	rs9260463	6	29919862	0.361111111111111	-0.353668492445186	0.546312429279262	0.517389883624501	0.954837180265709
breadthI	rs9260464	6	29919864	0.361111111111111	-0.353668492445186	0.546312429279262	0.517389883624501	0.954837180265709
breadthI	rs16896724	6	29919963	0.305555555555556	0.197057480422043	0.638087694758551	0.757454593507357	0.96841628295003
breadthI	rs9260468	6	29920000	0.361111111111111	-0.353668492445186	0.546312429279262	0.517389883624501	0.954837180265709
breadthI	rs13201160	6	29920191	0.305555555555556	0.197057480422043	0.638087694758551	0.757454593507357	0.96841628295003
breadthI	rs13201284	6	29920202	0.305555555555556	0.197057480422043	0.638087694758551	0.757454593507357	0.96841628295003
breadthI	rs9260483	6	29920238	0.361111111111111	-0.353668492445186	0.546312429279262	0.517389883624501	0.954837180265709
breadthI	rs9260484	6	29920253	0.375	-0.313606707665332	0.548790535421043	0.567694204370834	0.960903625893018
breadthI	rs9260486	6	29920281	0.361111111111111	-0.353668492445186	0.546312429279262	0.517389883624501	0.954837180265709
breadthI	rs9260489	6	29920332	0.361111111111111	-0.353668492445186	0.546312429279262	0.517389883624501	0.954837180265709
breadthI	rs9260494	6	29920466	0.263888888888889	0.628218195960135	0.590365140223816	0.287275229462281	0.924538678959674
breadthI	rs2975042	6	29920536	0.361111111111111	-0.353668492445186	0.546312429279262	0.517389883624501	0.954837180265709
breadthI	rs2916809	6	29920549	0.361111111111111	-0.353668492445186	0.546312429279262	0.517389883624501	0.954837180265709
breadthI	rs2975041	6	29920675	0.305555555555556	0.197057480422043	0.638087694758551	0.757454593507357	0.96841628295003
breadthI	rs28749167	6	29921034	0.319444444444444	0.23822213028615	0.622302262878003	0.7018623133078	0.961533443844947
breadthI	rs2517703	6	29921700	0.319444444444444	0.23822213028615	0.622302262878003	0.7018623133078	0.961533443844947
breadthI	rs9260557	6	29921779	0.263888888888889	-0.483475678996223	0.737774572150947	0.512264149142285	0.954837180265709
breadthI	rs13192355	6	29921863	0.319444444444444	0.23822213028615	0.622302262878003	0.7018623133078	0.961533443844947
breadthI	rs9260567	6	29922061	0.263888888888889	-0.483475678996223	0.737774572150947	0.512264149142285	0.954837180265709
breadthI	rs28780070	6	29922341	0.305555555555556	0.197057480422043	0.638087694758551	0.757454593507357	0.96841628295003
breadthI	rs9260579	6	29922391	0.361111111111111	-0.353668492445186	0.546312429279262	0.517389883624501	0.954837180265709
breadthI	rs9260581	6	29922421	0.361111111111111	-0.353668492445186	0.546312429279262	0.517389883624501	0.954837180265709
breadthI	rs9260584	6	29922448	0.388888888888889	-0.257503183355212	0.540456358246377	0.633750194399633	0.960903625893018
breadthI	rs9260597	6	29922616	0.361111111111111	-0.353668492445186	0.546312429279262	0.517389883624501	0.954837180265709
breadthI	rs9260599	6	29922653	0.361111111111111	-0.353668492445186	0.546312429279262	0.517389883624501	0.954837180265709
breadthI	rs28780071	6	29922667	0.305555555555556	0.197057480422043	0.638087694758551	0.757454593507357	0.96841628295003
breadthI	rs28780072	6	29922853	0.305555555555556	0.197057480422043	0.638087694758551	0.757454593507357	0.96841628295003
breadthI	rs9260614	6	29922995	0.361111111111111	-0.353668492445186	0.546312429279262	0.517389883624501	0.954837180265709
breadthI	rs9260620	6	29923091	0.333333333333333	-0.678414896777844	0.745419063882706	0.362763403017878	0.945003920977402
breadthI	rs2904758	6	29923351	0.194444444444444	-1.27297811760011	0.72555831223213	0.0793481594648334	0.924538678959674
breadthI	rs3115636	6	29923421	0.305555555555556	0.197057480422043	0.638087694758551	0.757454593507357	0.96841628295003
breadthI	rs6933352	6	29923522	0.263888888888889	0.628218195960135	0.590365140223816	0.287275229462281	0.924538678959674
breadthI	rs2571390	6	29923554	0.361111111111111	-0.353668492445186	0.546312429279262	0.517389883624501	0.954837180265709
breadthI	rs2844810	6	29923580	0.361111111111111	-0.353668492445186	0.546312429279262	0.517389883624501	0.954837180265709
breadthI	rs2571391	6	29923838	0.305555555555556	0.197057480422043	0.638087694758551	0.757454593507357	0.96841628295003
breadthI	rs2571392	6	29924220	0.305555555555556	0.197057480422043	0.638087694758551	0.757454593507357	0.96841628295003
breadthI	rs28780073	6	29924288	0.25	0.539453801255762	0.758964227160082	0.4772228561724	0.953339108620341
breadthI	rs2735089	6	29924359	0.375	-0.25945928005293	0.523596254028998	0.620223856286414	0.960903625893018
breadthI	rs2571393	6	29924386	0.375	-0.25945928005293	0.523596254028998	0.620223856286414	0.960903625893018
breadthI	rs2571394	6	29924389	0.305555555555556	0.197057480422043	0.638087694758551	0.757454593507357	0.96841628295003
breadthI	rs3893538	6	29924425	0.305555555555556	0.00560087686513799	0.723696676084802	0.993825025436006	0.997604561645245
breadthI	rs17179851	6	29924440	0.194444444444444	0.780762067315783	0.813298496929875	0.337057993298276	0.924538678959674
breadthI	rs892666	6	29924728	0.361111111111111	0.633413522159698	0.603889773830609	0.294229070717575	0.924538678959674
breadthI	rs2517702	6	29924889	0.291666666666667	0.0390609962780129	0.613971157748487	0.949272610181394	0.994860365459593
breadthI	chr6:29957350	6	29925127	0.291666666666667	0.0390609962780129	0.613971157748487	0.949272610181394	0.994860365459593
breadthI	rs2517701	6	29925972	0.291666666666667	0.0390609962780129	0.613971157748487	0.949272610181394	0.994860365459593
breadthI	rs2735086	6	29926192	0.402777777777778	0.633155315962006	0.665672746467725	0.341527715097194	0.924633630659891
breadthI	rs1632994	6	29926597	0.569444444444444	0.831098129903285	0.528838984159522	0.116054412688905	0.924538678959674
breadthI	rs2517696	6	29927611	0.569444444444444	0.831098129903285	0.528838984159522	0.116054412688905	0.924538678959674
breadthI	rs2517695	6	29927629	0.166666666666667	-1.36275688387565	0.800778767422803	0.0887948388858317	0.924538678959674
breadthI	rs441808	6	29928137	0.569444444444444	0.831098129903285	0.528838984159522	0.116054412688905	0.924538678959674
breadthI	rs437464	6	29928270	0.541666666666667	0.828967131882402	0.535619847017725	0.121699806224928	0.924538678959674
breadthI	rs2508035	6	29928487	0.25	0.094229664187343	0.610432137700019	0.87732155195468	0.991392053791056
breadthI	rs378337	6	29928575	0.541666666666667	0.828967131882402	0.535619847017725	0.121699806224928	0.924538678959674
breadthI	rs2523935	6	29928838	0.263888888888889	-0.331733405958836	0.634063490372661	0.600844532523091	0.960903625893018
breadthI	rs2517690	6	29929073	0.541666666666667	0.828967131882402	0.535619847017725	0.121699806224928	0.924538678959674
breadthI	rs562152639	6	29929589	0.263888888888889	-0.331733405958836	0.634063490372661	0.600844532523091	0.960903625893018
breadthI	rs2523934	6	29930466	0.569444444444444	0.831098129903285	0.528838984159522	0.116054412688905	0.924538678959674
breadthI	rs4713269	6	29930496	0.263888888888889	-0.331733405958836	0.634063490372661	0.600844532523091	0.960903625893018
breadthI	rs2394247	6	29930706	0.263888888888889	-0.331733405958836	0.634063490372661	0.600844532523091	0.960903625893018
breadthI	rs2517686	6	29931013	0.194444444444444	-1.13459945494613	0.77229652988535	0.14179912839848	0.924538678959674
breadthI	rs9260719	6	29931394	0.541666666666667	0.828967131882402	0.535619847017725	0.121699806224928	0.924538678959674
breadthI	rs4628142	6	29931799	0.541666666666667	0.828967131882402	0.535619847017725	0.121699806224928	0.924538678959674
breadthI	rs2252960	6	29931940	0.583333333333333	0.787105088324574	0.543042858138996	0.147216261988493	0.924538678959674
breadthI	rs2252965	6	29932037	0.402777777777778	0.633155315962006	0.665672746467725	0.341527715097194	0.924633630659891
breadthI	rs2523933	6	29932292	0.402777777777778	0.633155315962006	0.665672746467725	0.341527715097194	0.924633630659891
breadthI	rs2571402	6	29932380	0.541666666666667	0.828967131882402	0.535619847017725	0.121699806224928	0.924538678959674
breadthI	rs9393984	6	29932738	0.25	0.094229664187343	0.610432137700019	0.87732155195468	0.991392053791056
breadthI	rs9357088	6	29932865	0.25	0.094229664187343	0.610432137700019	0.87732155195468	0.991392053791056
breadthI	rs3903160	6	29932897	0.25	0.094229664187343	0.610432137700019	0.87732155195468	0.991392053791056
breadthI	rs2394248	6	29932916	0.541666666666667	0.828967131882402	0.535619847017725	0.121699806224928	0.924538678959674
breadthI	rs2517678	6	29933225	0.513888888888889	0.498776017722137	0.528633887540972	0.345415597505332	0.929923553908885
breadthI	rs541005547	6	29933945	0.263888888888889	0.190089763613886	0.614992255551788	0.757250830388936	0.96841628295003
breadthI	rs564022765	6	29933947	0.25	0.094229664187343	0.610432137700019	0.87732155195468	0.991392053791056
breadthI	rs6935024	6	29934080	0.263888888888889	-0.331733405958836	0.634063490372661	0.600844532523091	0.960903625893018
breadthI	rs2571405	6	29934109	0.236111111111111	-0.968332042052256	0.71970781271136	0.178479435120461	0.924538678959674
breadthI	rs6935189	6	29934151	0.263888888888889	-0.331733405958836	0.634063490372661	0.600844532523091	0.960903625893018
breadthI	rs6935198	6	29934154	0.263888888888889	-0.331733405958836	0.634063490372661	0.600844532523091	0.960903625893018
breadthI	rs6935053	6	29934163	0.263888888888889	-0.331733405958836	0.634063490372661	0.600844532523091	0.960903625893018
breadthI	rs6914900	6	29934170	0.263888888888889	-0.331733405958836	0.634063490372661	0.600844532523091	0.960903625893018
breadthI	rs4713270	6	29934697	0.263888888888889	-0.331733405958836	0.634063490372661	0.600844532523091	0.960903625893018
breadthI	chr6:29967128	6	29934905	0.263888888888889	-0.331733405958836	0.634063490372661	0.600844532523091	0.960903625893018
breadthI	rs6941600	6	29935093	0.263888888888889	-0.331733405958836	0.634063490372661	0.600844532523091	0.960903625893018
breadthI	rs9378188	6	29935166	0.138888888888889	-0.0640172403158416	0.820765203159719	0.937830423129348	0.994860365459593
breadthI	rs3893463	6	29935405	0.5	0.0294139155024995	0.566367923130837	0.958581052316135	0.994860365459593
breadthI	rs4538750	6	29935576	0.263888888888889	-0.331733405958836	0.634063490372661	0.600844532523091	0.960903625893018
breadthI	rs4391295	6	29935590	0.263888888888889	-0.331733405958836	0.634063490372661	0.600844532523091	0.960903625893018
breadthI	rs2517674	6	29935806	0.194444444444444	-1.13459945494613	0.77229652988535	0.14179912839848	0.924538678959674
breadthI	rs4248141	6	29935843	0.263888888888889	-0.331733405958836	0.634063490372661	0.600844532523091	0.960903625893018
breadthI	rs4248142	6	29935849	0.263888888888889	-0.331733405958836	0.634063490372661	0.600844532523091	0.960903625893018
breadthI	rs4248143	6	29935891	0.263888888888889	-0.331733405958836	0.634063490372661	0.600844532523091	0.960903625893018
breadthI	rs4959037	6	29936307	0.263888888888889	-0.331733405958836	0.634063490372661	0.600844532523091	0.960903625893018
breadthI	rs4959038	6	29936351	0.263888888888889	-0.331733405958836	0.634063490372661	0.600844532523091	0.960903625893018
breadthI	rs6927487	6	29936404	0.263888888888889	-0.331733405958836	0.634063490372661	0.600844532523091	0.960903625893018
breadthI	rs12175093	6	29936408	0.263888888888889	-0.331733405958836	0.634063490372661	0.600844532523091	0.960903625893018
breadthI	rs2523973	6	29936634	0.416666666666667	0.662701256948963	0.664518615468384	0.318635824771689	0.924538678959674
breadthI	rs73727620	6	29936655	0.263888888888889	-0.331733405958836	0.634063490372661	0.600844532523091	0.960903625893018
breadthI	rs12193100	6	29936914	0.263888888888889	-0.331733405958836	0.634063490372661	0.600844532523091	0.960903625893018
breadthI	rs12193110	6	29937104	0.263888888888889	-0.331733405958836	0.634063490372661	0.600844532523091	0.960903625893018
breadthI	rs12206499	6	29937127	0.263888888888889	-0.331733405958836	0.634063490372661	0.600844532523091	0.960903625893018
breadthI	rs12200176	6	29937148	0.263888888888889	-0.331733405958836	0.634063490372661	0.600844532523091	0.960903625893018
breadthI	rs12193208	6	29937149	0.263888888888889	-0.331733405958836	0.634063490372661	0.600844532523091	0.960903625893018
breadthI	rs2517672	6	29937262	0.402777777777778	0.633155315962006	0.665672746467725	0.341527715097194	0.924633630659891
breadthI	rs4713274	6	29937493	0.25	0.094229664187343	0.610432137700019	0.87732155195468	0.991392053791056
breadthI	rs11752303	6	29937541	0.25	0.094229664187343	0.610432137700019	0.87732155195468	0.991392053791056
breadthI	rs4713275	6	29937580	0.25	0.094229664187343	0.610432137700019	0.87732155195468	0.991392053791056
breadthI	rs2256543	6	29937833	0.486111111111111	0.428023716274745	0.591365529499035	0.469195438212487	0.948019630653902
breadthI	rs3202637	6	29937896	0.208333333333333	0.493850240003155	0.752631707264518	0.511718260070707	0.954837180265709
breadthI	rs6916422	6	29938110	0.263888888888889	-0.331733405958836	0.634063490372661	0.600844532523091	0.960903625893018
breadthI	rs6916451	6	29938174	0.263888888888889	-0.331733405958836	0.634063490372661	0.600844532523091	0.960903625893018
breadthI	rs2523971	6	29938258	0.402777777777778	0.633155315962006	0.665672746467725	0.341527715097194	0.924633630659891
breadthI	rs9378141	6	29938368	0.263888888888889	-0.331733405958836	0.634063490372661	0.600844532523091	0.960903625893018
breadthI	rs9378142	6	29938371	0.263888888888889	-0.331733405958836	0.634063490372661	0.600844532523091	0.960903625893018
breadthI	rs9404959	6	29938377	0.263888888888889	-0.331733405958836	0.634063490372661	0.600844532523091	0.960903625893018
breadthI	rs12195260	6	29938455	0.263888888888889	-0.331733405958836	0.634063490372661	0.600844532523091	0.960903625893018
breadthI	rs2523970	6	29938472	0.402777777777778	0.633155315962006	0.665672746467725	0.341527715097194	0.924633630659891
breadthI	rs12202241	6	29938487	0.263888888888889	-0.331733405958836	0.634063490372661	0.600844532523091	0.960903625893018
breadthI	rs12195207	6	29938507	0.263888888888889	-0.331733405958836	0.634063490372661	0.600844532523091	0.960903625893018
breadthI	rs2571377	6	29938571	0.402777777777778	0.633155315962006	0.665672746467725	0.341527715097194	0.924633630659891
breadthI	rs2517669	6	29938716	0.402777777777778	0.633155315962006	0.665672746467725	0.341527715097194	0.924633630659891
breadthI	rs2523966	6	29939240	0.486111111111111	0.428023716274745	0.591365529499035	0.469195438212487	0.948019630653902
breadthI	rs2523965	6	29939248	0.402777777777778	0.633155315962006	0.665672746467725	0.341527715097194	0.924633630659891
breadthI	rs2523964	6	29939294	0.402777777777778	0.633155315962006	0.665672746467725	0.341527715097194	0.924633630659891
breadthI	rs2523963	6	29939483	0.402777777777778	0.633155315962006	0.665672746467725	0.341527715097194	0.924633630659891
breadthI	rs2523962	6	29939544	0.402777777777778	0.633155315962006	0.665672746467725	0.341527715097194	0.924633630659891
breadthI	rs2523960	6	29939952	0.402777777777778	0.633155315962006	0.665672746467725	0.341527715097194	0.924633630659891
breadthI	rs2523959	6	29939978	0.402777777777778	0.633155315962006	0.665672746467725	0.341527715097194	0.924633630659891
breadthI	rs2523958	6	29940202	0.402777777777778	0.633155315962006	0.665672746467725	0.341527715097194	0.924633630659891
breadthI	rs2256922	6	29940814	0.402777777777778	0.633155315962006	0.665672746467725	0.341527715097194	0.924633630659891
breadthI	rs4959010	6	29940943	0.263888888888889	-0.331733405958836	0.634063490372661	0.600844532523091	0.960903625893018
breadthI	rs2571376	6	29941184	0.402777777777778	0.633155315962006	0.665672746467725	0.341527715097194	0.924633630659891
breadthI	rs76176673	6	29941363	0.402777777777778	0.633155315962006	0.665672746467725	0.341527715097194	0.924633630659891
breadthI	rs2735078	6	29941400	0.402777777777778	0.633155315962006	0.665672746467725	0.341527715097194	0.924633630659891
breadthI	rs9295825	6	29941431	0.25	0.094229664187343	0.610432137700019	0.87732155195468	0.991392053791056
breadthI	rs9260809	6	29941617	0.472222222222222	0.466113884485454	0.60391200964315	0.440218575459454	0.945477511803182
breadthI	rs9366750	6	29941829	0.25	0.094229664187343	0.610432137700019	0.87732155195468	0.991392053791056
breadthI	rs3823352	6	29942033	0.263888888888889	-0.331733405958836	0.634063490372661	0.600844532523091	0.960903625893018
breadthI	rs3823353	6	29942045	0.263888888888889	-0.331733405958836	0.634063490372661	0.600844532523091	0.960903625893018
breadthI	rs3823354	6	29942051	0.263888888888889	-0.331733405958836	0.634063490372661	0.600844532523091	0.960903625893018
breadthI	rs3823355	6	29942083	0.263888888888889	-0.331733405958836	0.634063490372661	0.600844532523091	0.960903625893018
breadthI	rs3823358	6	29942205	0.263888888888889	-0.331733405958836	0.634063490372661	0.600844532523091	0.960903625893018
breadthI	rs3823359	6	29942293	0.208333333333333	0.493850240003155	0.752631707264518	0.511718260070707	0.954837180265709
breadthI	rs36019691	6	29942384	0.263888888888889	-0.331733405958836	0.634063490372661	0.600844532523091	0.960903625893018
breadthI	rs35835721	6	29942386	0.263888888888889	-0.331733405958836	0.634063490372661	0.600844532523091	0.960903625893018
breadthI	rs41265816	6	29942448	0.263888888888889	-0.331733405958836	0.634063490372661	0.600844532523091	0.960903625893018
breadthI	rs41265820	6	29942449	0.263888888888889	-0.331733405958836	0.634063490372661	0.600844532523091	0.960903625893018
breadthI	rs41265824	6	29942539	0.25	0.094229664187343	0.610432137700019	0.87732155195468	0.991392053791056
breadthI	rs426483	6	29942590	0.402777777777778	0.633155315962006	0.665672746467725	0.341527715097194	0.924633630659891
breadthI	rs35066870	6	29942639	0.263888888888889	-0.331733405958836	0.634063490372661	0.600844532523091	0.960903625893018
breadthI	rs35159526	6	29942673	0.263888888888889	-0.331733405958836	0.634063490372661	0.600844532523091	0.960903625893018
breadthI	rs1960063	6	29942674	0.402777777777778	0.633155315962006	0.665672746467725	0.341527715097194	0.924633630659891
breadthI	rs6942179	6	29942842	0.263888888888889	-0.331733405958836	0.634063490372661	0.600844532523091	0.960903625893018
breadthI	rs2232237	6	29942843	0.263888888888889	-0.331733405958836	0.634063490372661	0.600844532523091	0.960903625893018
breadthI	rs6904029	6	29943067	0.263888888888889	-0.331733405958836	0.634063490372661	0.600844532523091	0.960903625893018
breadthI	rs6903753	6	29943178	0.263888888888889	-0.331733405958836	0.634063490372661	0.600844532523091	0.960903625893018
breadthI	rs2071568	6	29943281	0.263888888888889	-0.331733405958836	0.634063490372661	0.600844532523091	0.960903625893018
breadthI	rs116507489	6	29943340	0.222222222222222	-0.560834947474911	0.753436814498821	0.456653316736802	0.945477511803182
breadthI	rs2394251	6	29943688	0.236111111111111	-1.01366010950164	0.718420519676561	0.158257437768357	0.924538678959674
breadthI	rs2245950	6	29943866	0.458333333333333	0.928069214700459	0.548466349453924	0.0906236743683104	0.924538678959674
breadthI	rs3823369	6	29943916	0.263888888888889	-0.331733405958836	0.634063490372661	0.600844532523091	0.960903625893018
breadthI	rs2245958	6	29943947	0.458333333333333	0.928069214700459	0.548466349453924	0.0906236743683104	0.924538678959674
breadthI	rs2245959	6	29943970	0.458333333333333	0.928069214700459	0.548466349453924	0.0906236743683104	0.924538678959674
breadthI	rs2245961	6	29944004	0.291666666666667	-1.02693339302328	0.556745849844307	0.0651062070939319	0.917563314677562
breadthI	rs2735075	6	29944543	0.486111111111111	0.259452735125753	0.681709389276173	0.703506459047491	0.961684337826165
breadthI	rs2394253	6	29944803	0.138888888888889	0.24903968157053	0.843882848600068	0.767908570781962	0.96841628295003
breadthI	rs4713279	6	29944896	0.25	0.094229664187343	0.610432137700019	0.87732155195468	0.991392053791056
breadthI	rs2735071	6	29944979	0.111111111111111	0.545100918459052	0.872800779390253	0.532271565607267	0.954837180265709
breadthI	rs9260910	6	29948069	0.416666666666667	0.889667772873114	0.688045627422518	0.195998604857871	0.924538678959674
breadthI	rs2844802	6	29948812	0.416666666666667	0.889667772873114	0.688045627422518	0.195998604857871	0.924538678959674
breadthI	rs2246555	6	29949064	0.416666666666667	0.889667772873114	0.688045627422518	0.195998604857871	0.924538678959674
breadthI	rs401618	6	29950210	0.416666666666667	0.889667772873114	0.688045627422518	0.195998604857871	0.924538678959674
breadthI	rs2735067	6	29951106	0.416666666666667	0.889667772873114	0.688045627422518	0.195998604857871	0.924538678959674
breadthI	rs2735066	6	29951729	0.416666666666667	0.889667772873114	0.688045627422518	0.195998604857871	0.924538678959674
breadthI	rs4947244	6	29954364	0.25	0.094229664187343	0.610432137700019	0.87732155195468	0.991392053791056
breadthI	rs2735064	6	29956405	0.416666666666667	0.889667772873114	0.688045627422518	0.195998604857871	0.924538678959674
breadthI	rs4959039	6	29957069	0.25	0.094229664187343	0.610432137700019	0.87732155195468	0.991392053791056
breadthI	rs4959040	6	29962889	0.263888888888889	0.125117512613533	0.614653352295794	0.838699037136364	0.980340884762797
breadthI	rs2530388	6	29967128	0.458333333333333	0.194645602309798	0.598018928252407	0.744814778140523	0.966502466834349
breadthI	rs356961	6	29968426	0.458333333333333	0.194645602309798	0.598018928252407	0.744814778140523	0.966502466834349
breadthI	rs9295826	6	29970927	0.263888888888889	0.125117512613533	0.614653352295794	0.838699037136364	0.980340884762797
breadthI	rs356966	6	29972984	0.458333333333333	0.194645602309798	0.598018928252407	0.744814778140523	0.966502466834349
breadthI	rs9393986	6	29973526	0.263888888888889	0.125117512613533	0.614653352295794	0.838699037136364	0.980340884762797
breadthI	rs356967	6	29973910	0.416666666666667	0.889667772873114	0.688045627422518	0.195998604857871	0.924538678959674
breadthI	rs356968	6	29975047	0.416666666666667	0.889667772873114	0.688045627422518	0.195998604857871	0.924538678959674
breadthI	rs2275855	6	29976789	0.263888888888889	0.125117512613533	0.614653352295794	0.838699037136364	0.980340884762797
breadthI	rs9261113	6	29976842	0.138888888888889	-0.346246311844621	0.828019406896472	0.675828623393704	0.960903625893018
breadthI	rs356969	6	29977145	0.416666666666667	0.889667772873114	0.688045627422518	0.195998604857871	0.924538678959674
breadthI	rs4713281	6	29978352	0.263888888888889	0.125117512613533	0.614653352295794	0.838699037136364	0.980340884762797
breadthI	rs356954	6	29983538	0.416666666666667	0.889667772873114	0.688045627422518	0.195998604857871	0.924538678959674
breadthI	rs9357092	6	29984252	0.263888888888889	0.125117512613533	0.614653352295794	0.838699037136364	0.980340884762797
breadthI	rs9348835	6	29985630	0.263888888888889	0.125117512613533	0.614653352295794	0.838699037136364	0.980340884762797
breadthI	rs4711206	6	29987184	0.263888888888889	0.125117512613533	0.614653352295794	0.838699037136364	0.980340884762797
breadthI	rs165255	6	29989695	0.416666666666667	0.889667772873114	0.688045627422518	0.195998604857871	0.924538678959674
breadthI	rs3132684	6	29990708	0.236111111111111	-0.139857548523408	0.582415173711091	0.810226559106987	0.978405466025436
breadthI	rs6457127	6	29990938	0.263888888888889	0.125117512613533	0.614653352295794	0.838699037136364	0.980340884762797
breadthI	rs259923	6	29994544	0.458333333333333	0.194645602309798	0.598018928252407	0.744814778140523	0.966502466834349
breadthI	rs259921	6	29995460	0.416666666666667	0.889667772873114	0.688045627422518	0.195998604857871	0.924538678959674
breadthI	rs259929	6	30002052	0.416666666666667	0.889667772873114	0.688045627422518	0.195998604857871	0.924538678959674
breadthI	rs33959627	6	30002335	0.166666666666667	0.212446446557286	0.799703185081584	0.790503674014189	0.972084318081563
breadthI	rs259931	6	30004371	0.416666666666667	0.889667772873114	0.688045627422518	0.195998604857871	0.924538678959674
breadthI	rs259933	6	30005305	0.458333333333333	0.194645602309798	0.598018928252407	0.744814778140523	0.966502466834349
breadthI	rs4711207	6	30005754	0.263888888888889	0.125117512613533	0.614653352295794	0.838699037136364	0.980340884762797
breadthI	rs9405044	6	30006765	0.263888888888889	0.125117512613533	0.614653352295794	0.838699037136364	0.980340884762797
breadthI	rs259934	6	30006876	0.416666666666667	0.889667772873114	0.688045627422518	0.195998604857871	0.924538678959674
breadthI	rs259935	6	30007051	0.458333333333333	0.194645602309798	0.598018928252407	0.744814778140523	0.966502466834349
breadthI	rs259938	6	30008003	0.458333333333333	0.194645602309798	0.598018928252407	0.744814778140523	0.966502466834349
breadthI	rs3910312	6	30008746	0.263888888888889	0.125117512613533	0.614653352295794	0.838699037136364	0.980340884762797
breadthI	rs9393987	6	30009169	0.263888888888889	0.125117512613533	0.614653352295794	0.838699037136364	0.980340884762797
breadthI	rs9380150	6	30010492	0.263888888888889	0.125117512613533	0.614653352295794	0.838699037136364	0.980340884762797
breadthI	rs259939	6	30011581	0.458333333333333	0.194645602309798	0.598018928252407	0.744814778140523	0.966502466834349
breadthI	rs259940	6	30011934	0.416666666666667	0.889667772873114	0.688045627422518	0.195998604857871	0.924538678959674
breadthI	rs259943	6	30015330	0.416666666666667	0.889667772873114	0.688045627422518	0.195998604857871	0.924538678959674
breadthI	rs7766469	6	30015594	0.263888888888889	0.125117512613533	0.614653352295794	0.838699037136364	0.980340884762797
breadthI	rs9393988	6	30016676	0.263888888888889	0.125117512613533	0.614653352295794	0.838699037136364	0.980340884762797
breadthI	rs9366752	6	30024677	0.263888888888889	0.125117512613533	0.614653352295794	0.838699037136364	0.980340884762797
breadthI	rs259919	6	30025503	0.416666666666667	0.889667772873114	0.688045627422518	0.195998604857871	0.924538678959674
breadthI	rs9295829	6	30028800	0.263888888888889	0.125117512613533	0.614653352295794	0.838699037136364	0.980340884762797
breadthI	rs1150742	6	30028831	0.416666666666667	0.889667772873114	0.688045627422518	0.195998604857871	0.924538678959674
breadthI	rs1150741	6	30029651	0.416666666666667	0.889667772873114	0.688045627422518	0.195998604857871	0.924538678959674
breadthI	rs3807031	6	30033884	0.166666666666667	0.212446446557286	0.799703185081584	0.790503674014189	0.972084318081563
breadthI	rs8347	6	30037686	0.0972222222222222	0.811149725177522	0.911244213975704	0.373381996943918	0.945477511803182
breadthI	rs1245371	6	30038352	0.416666666666667	0.889667772873114	0.688045627422518	0.195998604857871	0.924538678959674
breadthI	rs9393989	6	30040084	0.263888888888889	0.125117512613533	0.614653352295794	0.838699037136364	0.980340884762797
breadthI	rs10947050	6	30040291	0.263888888888889	0.125117512613533	0.614653352295794	0.838699037136364	0.980340884762797
breadthI	rs12200084	6	30040603	0.263888888888889	0.125117512613533	0.614653352295794	0.838699037136364	0.980340884762797
breadthI	rs1150736	6	30042955	0.458333333333333	0.194645602309798	0.598018928252407	0.744814778140523	0.966502466834349
breadthI	rs3807034	6	30043992	0.0972222222222222	0.811149725177522	0.911244213975704	0.373381996943918	0.945477511803182
breadthI	rs3807035	6	30044827	0.0972222222222222	0.811149725177522	0.911244213975704	0.373381996943918	0.945477511803182
breadthI	rs9295830	6	30044986	0.166666666666667	0.212446446557286	0.799703185081584	0.790503674014189	0.972084318081563
breadthI	rs9261306	6	30045731	0.125	0.353651448092495	0.860469176266855	0.681073713548353	0.960903625893018
breadthI	rs9261307	6	30045846	0.125	0.353651448092495	0.860469176266855	0.681073713548353	0.960903625893018
breadthI	rs9261309	6	30045958	0.125	0.353651448092495	0.860469176266855	0.681073713548353	0.960903625893018
breadthI	rs1245372	6	30045998	0.222222222222222	-0.273266537579235	0.751872114962	0.716270130446645	0.964029767037588
breadthI	rs2394734	6	30046246	0.125	0.353651448092495	0.860469176266855	0.681073713548353	0.960903625893018
breadthI	rs9261310	6	30046524	0.125	0.353651448092495	0.860469176266855	0.681073713548353	0.960903625893018
breadthI	rs9261311	6	30046530	0.125	0.353651448092495	0.860469176266855	0.681073713548353	0.960903625893018
breadthI	rs4711209	6	30047403	0.263888888888889	0.125117512613533	0.614653352295794	0.838699037136364	0.980340884762797
breadthI	rs9261318	6	30048478	0.0833333333333334	1.06393764039878	1.01188969157874	0.293058211735157	0.924538678959674
breadthI	chr6:30081339	6	30049116	0.152777777777778	0.245279673997054	0.813292591582484	0.762965793292155	0.96841628295003
breadthI	rs9261322	6	30049875	0.0833333333333334	1.06393764039878	1.01188969157874	0.293058211735157	0.924538678959674
breadthI	rs202179225	6	30051086	0.0833333333333334	1.06393764039878	1.01188969157874	0.293058211735157	0.924538678959674
breadthI	rs143335515	6	30051354	0.0833333333333334	1.06393764039878	1.01188969157874	0.293058211735157	0.924538678959674
breadthI	chr6:30084163	6	30051940	0.0833333333333334	1.06393764039878	1.01188969157874	0.293058211735157	0.924538678959674
breadthI	rs188821094	6	30052006	0.0833333333333334	1.06393764039878	1.01188969157874	0.293058211735157	0.924538678959674
breadthI	chr6:30084672	6	30052449	0.0833333333333334	1.06393764039878	1.01188969157874	0.293058211735157	0.924538678959674
breadthI	rs199851925	6	30052511	0.0833333333333334	1.06393764039878	1.01188969157874	0.293058211735157	0.924538678959674
breadthI	rs556346269	6	30052686	0.0833333333333334	1.06393764039878	1.01188969157874	0.293058211735157	0.924538678959674
breadthI	chr6:30085143	6	30052920	0.0833333333333334	1.06393764039878	1.01188969157874	0.293058211735157	0.924538678959674
breadthI	rs1264711	6	30053144	0.236111111111111	-0.29425765335435	0.749414056905329	0.694577784040148	0.960903625893018
breadthI	rs139551013	6	30053161	0.0833333333333334	1.06393764039878	1.01188969157874	0.293058211735157	0.924538678959674
breadthI	rs9261355	6	30053806	0.527777777777778	0.152034358139669	0.574880092471909	0.791423380603635	0.972084318081563
breadthI	rs111984701	6	30053931	0.0833333333333334	1.06393764039878	1.01188969157874	0.293058211735157	0.924538678959674
breadthI	rs1264710	6	30054087	0.236111111111111	-0.29425765335435	0.749414056905329	0.694577784040148	0.960903625893018
breadthI	rs7770520	6	30056837	0.0833333333333334	1.06393764039878	1.01188969157874	0.293058211735157	0.924538678959674
breadthI	rs7770546	6	30056890	0.0833333333333334	1.06393764039878	1.01188969157874	0.293058211735157	0.924538678959674
breadthI	rs1264708	6	30057154	0.277777777777778	-0.285474156010952	0.726460105551035	0.694344558781223	0.960903625893018
breadthI	rs9261366	6	30058083	0.0833333333333334	1.06393764039878	1.01188969157874	0.293058211735157	0.924538678959674
breadthI	rs9261368	6	30058555	0.0833333333333334	1.06393764039878	1.01188969157874	0.293058211735157	0.924538678959674
breadthI	rs9261370	6	30058956	0.0833333333333334	1.06393764039878	1.01188969157874	0.293058211735157	0.924538678959674
breadthI	rs9261371	6	30058988	0.0833333333333334	1.06393764039878	1.01188969157874	0.293058211735157	0.924538678959674
breadthI	rs9261373	6	30059137	0.0833333333333334	1.06393764039878	1.01188969157874	0.293058211735157	0.924538678959674
breadthI	rs9261376	6	30059592	0.236111111111111	0.419771746165482	0.726566731036818	0.563434945235964	0.960903625893018
breadthI	rs12663724	6	30059616	0.180555555555556	-0.442538799995226	0.759216618786993	0.559968217401463	0.960903625893018
breadthI	rs17187791	6	30060021	0.180555555555556	-0.442538799995226	0.759216618786993	0.559968217401463	0.960903625893018
breadthI	rs3132681	6	30060041	0.388888888888889	-0.563262610802269	0.739859548336712	0.446471817638393	0.945477511803182
breadthI	rs7749793	6	30060364	0.180555555555556	-0.442538799995226	0.759216618786993	0.559968217401463	0.960903625893018
breadthI	rs7754005	6	30060629	0.180555555555556	-0.442538799995226	0.759216618786993	0.559968217401463	0.960903625893018
breadthI	rs7753935	6	30060783	0.180555555555556	-0.442538799995226	0.759216618786993	0.559968217401463	0.960903625893018
breadthI	rs11967911	6	30060952	0.180555555555556	-0.442538799995226	0.759216618786993	0.559968217401463	0.960903625893018
breadthI	rs28454792	6	30061010	0.180555555555556	-0.442538799995226	0.759216618786993	0.559968217401463	0.960903625893018
breadthI	rs28780077	6	30061037	0.180555555555556	-0.442538799995226	0.759216618786993	0.559968217401463	0.960903625893018
breadthI	rs17194146	6	30061038	0.180555555555556	-0.442538799995226	0.759216618786993	0.559968217401463	0.960903625893018
breadthI	rs17194153	6	30061054	0.180555555555556	-0.442538799995226	0.759216618786993	0.559968217401463	0.960903625893018
breadthI	rs17194160	6	30061080	0.180555555555556	-0.442538799995226	0.759216618786993	0.559968217401463	0.960903625893018
breadthI	chr6:30093321	6	30061098	0.236111111111111	0.419771746165482	0.726566731036818	0.563434945235964	0.960903625893018
breadthI	rs17187805	6	30061202	0.180555555555556	-0.442538799995226	0.759216618786993	0.559968217401463	0.960903625893018
breadthI	rs9261388	6	30061500	0.236111111111111	0.419771746165482	0.726566731036818	0.563434945235964	0.960903625893018
breadthI	rs9261389	6	30061555	0.236111111111111	0.419771746165482	0.726566731036818	0.563434945235964	0.960903625893018
breadthI	rs17194174	6	30061910	0.180555555555556	-0.442538799995226	0.759216618786993	0.559968217401463	0.960903625893018
breadthI	rs12661731	6	30062345	0.222222222222222	-0.428603342109779	0.736613717328742	0.560663468740381	0.960903625893018
breadthI	rs28780078	6	30062650	0.222222222222222	-0.428603342109779	0.736613717328742	0.560663468740381	0.960903625893018
breadthI	rs28780079	6	30062973	0.222222222222222	-0.428603342109779	0.736613717328742	0.560663468740381	0.960903625893018
breadthI	rs28780080	6	30063086	0.222222222222222	-0.428603342109779	0.736613717328742	0.560663468740381	0.960903625893018
breadthI	rs1264707	6	30063087	0.236111111111111	-0.29425765335435	0.749414056905329	0.694577784040148	0.960903625893018
breadthI	rs7765810	6	30063496	0.222222222222222	-0.428603342109779	0.736613717328742	0.560663468740381	0.960903625893018
breadthI	rs7761563	6	30063660	0.222222222222222	-0.428603342109779	0.736613717328742	0.560663468740381	0.960903625893018
breadthI	rs7741418	6	30063733	0.222222222222222	-0.428603342109779	0.736613717328742	0.560663468740381	0.960903625893018
breadthI	rs28780081	6	30064015	0.180555555555556	-0.442538799995226	0.759216618786993	0.559968217401463	0.960903625893018
breadthI	rs28780082	6	30064129	0.222222222222222	-0.428603342109779	0.736613717328742	0.560663468740381	0.960903625893018
breadthI	rs1156533	6	30065149	0.291666666666667	-0.0829278394019123	0.69224667705689	0.904645372648215	0.994588456795106
breadthI	rs1156534	6	30065152	0.236111111111111	-0.29425765335435	0.749414056905329	0.694577784040148	0.960903625893018
breadthI	rs916570	6	30066031	0.263888888888889	-0.0322368467353557	0.717106285111043	0.964143918081659	0.994860365459593
breadthI	rs1264701	6	30066358	0.236111111111111	-0.29425765335435	0.749414056905329	0.694577784040148	0.960903625893018
breadthI	rs2240070	6	30071110	0.236111111111111	-0.371658011983246	0.717206035673666	0.604316940812288	0.960903625893018
breadthI	rs2844796	6	30072511	0.263888888888889	-0.215313218588814	0.724623884537735	0.766361231088851	0.96841628295003
breadthI	rs3132680	6	30073195	0.236111111111111	-0.371658011983246	0.717206035673666	0.604316940812288	0.960903625893018
breadthI	rs7767188	6	30073776	0.166666666666667	0.0989020804697616	0.814963720564091	0.903407760743724	0.994561464306333
breadthI	rs28780083	6	30074557	0.222222222222222	0.381238166478929	0.817107844845183	0.640807415307028	0.960903625893018
breadthI	rs2023472	6	30075864	0.388888888888889	-0.554085531301468	0.608433010879287	0.362465948028893	0.944356243666357
breadthI	rs28400887	6	30075903	0.180555555555556	-0.308283838535823	0.80696390579732	0.702439647810503	0.961533443844947
breadthI	rs9378220	6	30077135	0.166666666666667	-0.473867004765969	0.790443736488747	0.548842896495776	0.960903625893018
breadthI	rs10947053	6	30077584	0.25	-0.065676472213383	0.60371240322439	0.913370895125215	0.994860365459593
breadthI	rs4959041	6	30077967	0.25	-0.065676472213383	0.60371240322439	0.913370895125215	0.994860365459593
breadthI	rs2284163	6	30079015	0.25	-0.065676472213383	0.60371240322439	0.913370895125215	0.994860365459593
breadthI	rs3734837	6	30080036	0.236111111111111	-0.291048765631475	0.742747351860961	0.695165849426845	0.960903625893018
breadthI	rs9261424	6	30080994	0.25	-0.065676472213383	0.60371240322439	0.913370895125215	0.994860365459593
breadthI	rs9261425	6	30081108	0.375	-0.360190721422947	0.674763894352034	0.593478114507388	0.960903625893018
breadthI	rs62390201	6	30081630	0.236111111111111	-0.291048765631475	0.742747351860961	0.695165849426845	0.960903625893018
breadthI	rs62390202	6	30081679	0.236111111111111	-0.291048765631475	0.742747351860961	0.695165849426845	0.960903625893018
breadthI	rs9261431	6	30086422	0.25	-0.065676472213383	0.60371240322439	0.913370895125215	0.994860365459593
breadthI	rs9261433	6	30086927	0.166666666666667	-0.257590152513159	0.793021056222118	0.745316301771667	0.966502466834349
breadthI	rs9261438	6	30089280	0.25	-0.065676472213383	0.60371240322439	0.913370895125215	0.994860365459593
breadthI	rs9366753	6	30090336	0.236111111111111	-0.291048765631475	0.742747351860961	0.695165849426845	0.960903625893018
breadthI	rs9261439	6	30090337	0.25	-0.065676472213383	0.60371240322439	0.913370895125215	0.994860365459593
breadthI	rs9261440	6	30090820	0.166666666666667	-0.373711603378715	0.82078181574132	0.648884975520983	0.960903625893018
breadthI	rs1419675	6	30092707	0.291666666666667	-0.463278133236877	0.715145768788421	0.51710825128721	0.954837180265709
breadthI	rs9261442	6	30093744	0.166666666666667	-0.257590152513159	0.793021056222118	0.745316301771667	0.966502466834349
breadthI	rs9261443	6	30094315	0.194444444444444	-0.355090200558528	0.804859824942482	0.659080763611861	0.960903625893018
breadthI	rs9261444	6	30094611	0.152777777777778	-0.309998899734121	0.803782657573145	0.699737358716845	0.960903625893018
breadthI	rs9261445	6	30094788	0.166666666666667	-0.257590152513159	0.793021056222118	0.745316301771667	0.966502466834349
breadthI	rs9261446	6	30094840	0.166666666666667	-0.257590152513159	0.793021056222118	0.745316301771667	0.966502466834349
breadthI	rs9261447	6	30095202	0.194444444444444	-0.355090200558528	0.804859824942482	0.659080763611861	0.960903625893018
breadthI	rs9261448	6	30095329	0.166666666666667	-0.257590152513159	0.793021056222118	0.745316301771667	0.966502466834349
breadthI	rs9261449	6	30096005	0.180555555555556	-0.308283838535823	0.80696390579732	0.702439647810503	0.961533443844947
breadthI	rs1419673	6	30096717	0.166666666666667	-0.257590152513159	0.793021056222118	0.745316301771667	0.966502466834349
breadthI	rs1419672	6	30096772	0.194444444444444	-0.355090200558528	0.804859824942482	0.659080763611861	0.960903625893018
breadthI	rs1419671	6	30097170	0.166666666666667	-0.257590152513159	0.793021056222118	0.745316301771667	0.966502466834349
breadthI	rs9261450	6	30097818	0.180555555555556	-0.308283838535823	0.80696390579732	0.702439647810503	0.961533443844947
breadthI	rs9261451	6	30097920	0.180555555555556	-0.308283838535823	0.80696390579732	0.702439647810503	0.961533443844947
breadthI	rs757264	6	30098248	0.180555555555556	-0.308283838535823	0.80696390579732	0.702439647810503	0.961533443844947
breadthI	rs757263	6	30098323	0.180555555555556	-0.308283838535823	0.80696390579732	0.702439647810503	0.961533443844947
breadthI	rs3888580	6	30098389	0.166666666666667	-0.257590152513159	0.793021056222118	0.745316301771667	0.966502466834349
breadthI	rs1076229	6	30098609	0.166666666666667	-0.257590152513159	0.793021056222118	0.745316301771667	0.966502466834349
breadthI	rs9261453	6	30099948	0.180555555555556	-0.308283838535823	0.80696390579732	0.702439647810503	0.961533443844947
breadthI	rs9261454	6	30099951	0.166666666666667	-0.257590152513159	0.793021056222118	0.745316301771667	0.966502466834349
breadthI	rs9261455	6	30099996	0.180555555555556	-0.308283838535823	0.80696390579732	0.702439647810503	0.961533443844947
breadthI	rs9261456	6	30100040	0.166666666666667	-0.257590152513159	0.793021056222118	0.745316301771667	0.966502466834349
breadthI	rs9261457	6	30100221	0.166666666666667	-0.257590152513159	0.793021056222118	0.745316301771667	0.966502466834349
breadthI	rs9261458	6	30100570	0.166666666666667	-0.257590152513159	0.793021056222118	0.745316301771667	0.966502466834349
breadthI	rs9261459	6	30101237	0.166666666666667	-0.257590152513159	0.793021056222118	0.745316301771667	0.966502466834349
breadthI	rs9261461	6	30101950	0.194444444444444	-0.355090200558528	0.804859824942482	0.659080763611861	0.960903625893018
breadthI	rs9261462	6	30102011	0.166666666666667	-0.257590152513159	0.793021056222118	0.745316301771667	0.966502466834349
breadthI	rs9261463	6	30102064	0.166666666666667	-0.257590152513159	0.793021056222118	0.745316301771667	0.966502466834349
breadthI	rs4713293	6	30102415	0.166666666666667	-0.257590152513159	0.793021056222118	0.745316301771667	0.966502466834349
breadthI	rs1541270	6	30103331	0.166666666666667	-0.257590152513159	0.793021056222118	0.745316301771667	0.966502466834349
breadthI	rs1541268	6	30103394	0.180555555555556	-0.307931741922895	0.791459027968732	0.697225507253915	0.960903625893018
breadthI	rs1541267	6	30103571	0.194444444444444	-0.355090200558528	0.804859824942482	0.659080763611861	0.960903625893018
breadthI	rs9261465	6	30103745	0.166666666666667	-0.257590152513159	0.793021056222118	0.745316301771667	0.966502466834349
breadthI	rs9261466	6	30103840	0.180555555555556	-0.307931741922895	0.791459027968732	0.697225507253915	0.960903625893018
breadthI	rs9261467	6	30103898	0.166666666666667	-0.257590152513159	0.793021056222118	0.745316301771667	0.966502466834349
breadthI	rs9261468	6	30104480	0.166666666666667	-0.257590152513159	0.793021056222118	0.745316301771667	0.966502466834349
breadthI	rs2857458	6	30104783	0.236111111111111	-0.223650903882694	0.797560035281137	0.779156142139632	0.96841628295003
breadthI	rs9261470	6	30104808	0.180555555555556	-0.307931741922895	0.791459027968732	0.697225507253915	0.960903625893018
breadthI	rs9261471	6	30105349	0.166666666666667	-0.257590152513159	0.793021056222118	0.745316301771667	0.966502466834349
breadthI	rs9261472	6	30105391	0.180555555555556	-0.307931741922895	0.791459027968732	0.697225507253915	0.960903625893018
breadthI	rs9261473	6	30105544	0.166666666666667	-0.257590152513159	0.793021056222118	0.745316301771667	0.966502466834349
breadthI	rs2107202	6	30105743	0.291666666666667	-0.463278133236877	0.715145768788421	0.51710825128721	0.954837180265709
breadthI	rs2857435	6	30106024	0.180555555555556	-0.307931741922895	0.791459027968732	0.697225507253915	0.960903625893018
breadthI	rs2857436	6	30106070	0.236111111111111	-0.223650903882694	0.797560035281137	0.779156142139632	0.96841628295003
breadthI	rs2857438	6	30106202	0.180555555555556	-0.307931741922895	0.791459027968732	0.697225507253915	0.960903625893018
breadthI	rs2857439	6	30106296	0.166666666666667	-0.257590152513159	0.793021056222118	0.745316301771667	0.966502466834349
breadthI	rs9261476	6	30106975	0.166666666666667	-0.257590152513159	0.793021056222118	0.745316301771667	0.966502466834349
breadthI	rs9261478	6	30107125	0.180555555555556	-0.307931741922895	0.791459027968732	0.697225507253915	0.960903625893018
breadthI	rs9261479	6	30107153	0.180555555555556	-0.307931741922895	0.791459027968732	0.697225507253915	0.960903625893018
breadthI	rs9261480	6	30107309	0.180555555555556	-0.307931741922895	0.791459027968732	0.697225507253915	0.960903625893018
breadthI	rs9261481	6	30108111	0.180555555555556	-0.307931741922895	0.791459027968732	0.697225507253915	0.960903625893018
breadthI	rs9261482	6	30108336	0.180555555555556	-0.307931741922895	0.791459027968732	0.697225507253915	0.960903625893018
breadthI	rs9261483	6	30108468	0.194444444444444	-0.355090200558528	0.804859824942482	0.659080763611861	0.960903625893018
breadthI	rs9261484	6	30108683	0.208333333333333	-0.309477822612337	0.79114216130265	0.695665281773263	0.960903625893018
breadthI	rs9261485	6	30108751	0.180555555555556	-0.307931741922895	0.791459027968732	0.697225507253915	0.960903625893018
breadthI	rs9261486	6	30109063	0.180555555555556	-0.307931741922895	0.791459027968732	0.697225507253915	0.960903625893018
breadthI	rs9261488	6	30109412	0.166666666666667	-0.257590152513159	0.793021056222118	0.745316301771667	0.966502466834349
breadthI	rs9261489	6	30109482	0.166666666666667	-0.257590152513159	0.793021056222118	0.745316301771667	0.966502466834349
breadthI	rs9261490	6	30109831	0.180555555555556	-0.308283838535823	0.80696390579732	0.702439647810503	0.961533443844947
breadthI	rs9261491	6	30109861	0.180555555555556	-0.308283838535823	0.80696390579732	0.702439647810503	0.961533443844947
breadthI	rs9261492	6	30110058	0.180555555555556	-0.308283838535823	0.80696390579732	0.702439647810503	0.961533443844947
breadthI	rs9261493	6	30110337	0.180555555555556	-0.308283838535823	0.80696390579732	0.702439647810503	0.961533443844947
breadthI	rs9261495	6	30110880	0.152777777777778	-0.309998899734121	0.803782657573145	0.699737358716845	0.960903625893018
breadthI	rs9261496	6	30111014	0.180555555555556	-0.308283838535823	0.80696390579732	0.702439647810503	0.961533443844947
breadthI	rs9261497	6	30111096	0.180555555555556	-0.308283838535823	0.80696390579732	0.702439647810503	0.961533443844947
breadthI	rs9261498	6	30111351	0.194444444444444	-0.355090200558528	0.804859824942482	0.659080763611861	0.960903625893018
breadthI	rs9261499	6	30111478	0.166666666666667	-0.257590152513159	0.793021056222118	0.745316301771667	0.966502466834349
breadthI	rs9261500	6	30111487	0.166666666666667	-0.257590152513159	0.793021056222118	0.745316301771667	0.966502466834349
breadthI	rs9261501	6	30111526	0.180555555555556	-0.308283838535823	0.80696390579732	0.702439647810503	0.961533443844947
breadthI	rs9261502	6	30111610	0.180555555555556	-0.308283838535823	0.80696390579732	0.702439647810503	0.961533443844947
breadthI	rs9261503	6	30111863	0.166666666666667	-0.257590152513159	0.793021056222118	0.745316301771667	0.966502466834349
breadthI	rs9261504	6	30111932	0.180555555555556	-0.308283838535823	0.80696390579732	0.702439647810503	0.961533443844947
breadthI	rs17188015	6	30112197	0.236111111111111	-0.291048765631475	0.742747351860961	0.695165849426845	0.960903625893018
breadthI	rs9261505	6	30112408	0.166666666666667	-0.257590152513159	0.793021056222118	0.745316301771667	0.966502466834349
breadthI	rs9261507	6	30112627	0.180555555555556	-0.308283838535823	0.80696390579732	0.702439647810503	0.961533443844947
breadthI	rs9261508	6	30112704	0.180555555555556	-0.308283838535823	0.80696390579732	0.702439647810503	0.961533443844947
breadthI	rs9261509	6	30112906	0.180555555555556	-0.308283838535823	0.80696390579732	0.702439647810503	0.961533443844947
breadthI	chr6:30145468	6	30113245	0.166666666666667	-0.257590152513159	0.793021056222118	0.745316301771667	0.966502466834349
breadthI	rs3815086	6	30113344	0.180555555555556	-0.308283838535823	0.80696390579732	0.702439647810503	0.961533443844947
breadthI	rs3815085	6	30113417	0.180555555555556	-0.308283838535823	0.80696390579732	0.702439647810503	0.961533443844947
breadthI	rs3815084	6	30113427	0.180555555555556	-0.308283838535823	0.80696390579732	0.702439647810503	0.961533443844947
breadthI	rs1541324	6	30113471	0.180555555555556	-0.308283838535823	0.80696390579732	0.702439647810503	0.961533443844947
breadthI	rs3815082	6	30113955	0.180555555555556	-0.308283838535823	0.80696390579732	0.702439647810503	0.961533443844947
breadthI	rs3815081	6	30114074	0.236111111111111	-0.291048765631475	0.742747351860961	0.695165849426845	0.960903625893018
breadthI	rs3815080	6	30114101	0.194444444444444	-0.355090200558528	0.804859824942482	0.659080763611861	0.960903625893018
breadthI	rs9261512	6	30114216	0.166666666666667	-0.257590152513159	0.793021056222118	0.745316301771667	0.966502466834349
breadthI	rs3815079	6	30114365	0.166666666666667	-0.257590152513159	0.793021056222118	0.745316301771667	0.966502466834349
breadthI	rs4959011	6	30114623	0.194444444444444	-0.355090200558528	0.804859824942482	0.659080763611861	0.960903625893018
breadthI	rs4959044	6	30114666	0.166666666666667	-0.257590152513159	0.793021056222118	0.745316301771667	0.966502466834349
breadthI	rs4959012	6	30114845	0.152777777777778	-0.309998899734121	0.803782657573145	0.699737358716845	0.960903625893018
breadthI	rs757262	6	30114955	0.166666666666667	-0.257590152513159	0.793021056222118	0.745316301771667	0.966502466834349
breadthI	rs757261	6	30115063	0.166666666666667	-0.257590152513159	0.793021056222118	0.745316301771667	0.966502466834349
breadthI	rs9261513	6	30115484	0.194444444444444	-0.355090200558528	0.804859824942482	0.659080763611861	0.960903625893018
breadthI	rs757259	6	30115542	0.166666666666667	-0.257590152513159	0.793021056222118	0.745316301771667	0.966502466834349
breadthI	rs1573299	6	30115965	0.166666666666667	-0.257590152513159	0.793021056222118	0.745316301771667	0.966502466834349
breadthI	rs1573298	6	30116160	0.194444444444444	-0.355090200558528	0.804859824942482	0.659080763611861	0.960903625893018
breadthI	rs1573297	6	30116341	0.166666666666667	-0.257590152513159	0.793021056222118	0.745316301771667	0.966502466834349
breadthI	rs9261514	6	30116537	0.166666666666667	-0.257590152513159	0.793021056222118	0.745316301771667	0.966502466834349
breadthI	rs9261516	6	30116566	0.166666666666667	-0.257590152513159	0.793021056222118	0.745316301771667	0.966502466834349
breadthI	rs9261517	6	30116661	0.166666666666667	-0.257590152513159	0.793021056222118	0.745316301771667	0.966502466834349
breadthI	rs9368622	6	30116771	0.236111111111111	-0.291048765631475	0.742747351860961	0.695165849426845	0.960903625893018
breadthI	rs9261518	6	30116985	0.180555555555556	-0.308283838535823	0.80696390579732	0.702439647810503	0.961533443844947
breadthI	rs9261519	6	30117101	0.180555555555556	-0.308283838535823	0.80696390579732	0.702439647810503	0.961533443844947
breadthI	rs9261521	6	30117773	0.166666666666667	-0.257590152513159	0.793021056222118	0.745316301771667	0.966502466834349
breadthI	rs9261522	6	30117781	0.166666666666667	-0.257590152513159	0.793021056222118	0.745316301771667	0.966502466834349
breadthI	rs9261523	6	30117913	0.180555555555556	-0.308283838535823	0.80696390579732	0.702439647810503	0.961533443844947
breadthI	rs9261524	6	30117921	0.166666666666667	-0.257590152513159	0.793021056222118	0.745316301771667	0.966502466834349
breadthI	rs9261525	6	30118128	0.180555555555556	-0.308283838535823	0.80696390579732	0.702439647810503	0.961533443844947
breadthI	rs1557611	6	30118360	0.166666666666667	-0.257590152513159	0.793021056222118	0.745316301771667	0.966502466834349
breadthI	rs1557610	6	30118488	0.166666666666667	-0.257590152513159	0.793021056222118	0.745316301771667	0.966502466834349
breadthI	rs1557609	6	30118489	0.180555555555556	-0.308283838535823	0.80696390579732	0.702439647810503	0.961533443844947
breadthI	rs62948260	6	30118547	0.166666666666667	-0.257590152513159	0.793021056222118	0.745316301771667	0.966502466834349
breadthI	rs1557608	6	30118582	0.236111111111111	-0.223650903882694	0.797560035281137	0.779156142139632	0.96841628295003
breadthI	rs1557607	6	30118637	0.166666666666667	-0.257590152513159	0.793021056222118	0.745316301771667	0.966502466834349
breadthI	rs4392759	6	30118707	0.166666666666667	-0.257590152513159	0.793021056222118	0.745316301771667	0.966502466834349
breadthI	rs9261526	6	30119275	0.180555555555556	-0.308283838535823	0.80696390579732	0.702439647810503	0.961533443844947
breadthI	rs9261527	6	30119392	0.180555555555556	-0.308283838535823	0.80696390579732	0.702439647810503	0.961533443844947
breadthI	rs9261528	6	30119429	0.180555555555556	-0.308283838535823	0.80696390579732	0.702439647810503	0.961533443844947
breadthI	rs9261529	6	30120134	0.180555555555556	-0.308283838535823	0.80696390579732	0.702439647810503	0.961533443844947
breadthI	rs9261530	6	30120164	0.180555555555556	-0.308283838535823	0.80696390579732	0.702439647810503	0.961533443844947
breadthI	rs9261531	6	30120268	0.180555555555556	-0.308283838535823	0.80696390579732	0.702439647810503	0.961533443844947
breadthI	rs2285796	6	30120450	0.180555555555556	-0.308283838535823	0.80696390579732	0.702439647810503	0.961533443844947
breadthI	rs2857433	6	30120633	0.180555555555556	-0.308283838535823	0.80696390579732	0.702439647810503	0.961533443844947
breadthI	rs2285795	6	30120912	0.208333333333333	-0.501848824603784	0.798636318872082	0.529753613227051	0.954837180265709
breadthI	rs9261532	6	30120945	0.180555555555556	-0.308283838535823	0.80696390579732	0.702439647810503	0.961533443844947
breadthI	rs2517655	6	30121048	0.166666666666667	-0.257590152513159	0.793021056222118	0.745316301771667	0.966502466834349
breadthI	rs2508031	6	30121066	0.180555555555556	-0.308283838535823	0.80696390579732	0.702439647810503	0.961533443844947
breadthI	rs2508030	6	30121096	0.180555555555556	-0.308283838535823	0.80696390579732	0.702439647810503	0.961533443844947
breadthI	rs2517653	6	30121185	0.208333333333333	-0.329564558870474	0.752462087253687	0.661399612160934	0.960903625893018
breadthI	rs9261533	6	30121258	0.180555555555556	-0.308283838535823	0.80696390579732	0.702439647810503	0.961533443844947
breadthI	rs2517646	6	30122575	0.388888888888889	-0.454724840325201	0.701286295332113	0.516716306390126	0.954837180265709
breadthI	rs9261535	6	30127323	0.152777777777778	-0.309998899734121	0.803782657573145	0.699737358716845	0.960903625893018
breadthI	rs17188113	6	30131123	0.263888888888889	-0.30265852323452	0.75281779214698	0.687658833088797	0.960903625893018
breadthI	rs17194460	6	30131546	0.277777777777778	-0.315112316704947	0.758191056835009	0.677694894886638	0.960903625893018
breadthI	rs2074477	6	30132035	0.25	-0.263604443821495	0.749183030857282	0.724946359386289	0.966502466834349
breadthI	rs41272587	6	30132100	0.25	-0.263604443821495	0.749183030857282	0.724946359386289	0.966502466834349
breadthI	rs56307380	6	30132445	0.25	-0.263604443821495	0.749183030857282	0.724946359386289	0.966502466834349
breadthI	rs1008403	6	30132827	0.277777777777778	-0.315112316704947	0.758191056835009	0.677694894886638	0.960903625893018
breadthI	rs4282437	6	30133403	0.25	-0.263604443821495	0.749183030857282	0.724946359386289	0.966502466834349
breadthI	rs9368624	6	30135977	0.277777777777778	-0.315112316704947	0.758191056835009	0.677694894886638	0.960903625893018
breadthI	rs1029237	6	30138662	0.152777777777778	-0.309998899734121	0.803782657573145	0.699737358716845	0.960903625893018
breadthI	rs41272591	6	30138853	0.25	-0.263604443821495	0.749183030857282	0.724946359386289	0.966502466834349
breadthI	rs929156	6	30139699	0.166666666666667	-0.373711603378715	0.82078181574132	0.648884975520983	0.960903625893018
breadthI	rs9380156	6	30141042	0.25	-0.263604443821495	0.749183030857282	0.724946359386289	0.966502466834349
breadthI	rs957765	6	30142690	0.152777777777778	-0.309998899734121	0.803782657573145	0.699737358716845	0.960903625893018
breadthI	rs2844786	6	30144420	0.236111111111111	-1.20324322445255	0.770269260381552	0.118262716566734	0.924538678959674
breadthI	rs9391677	6	30145807	0.25	-0.263604443821495	0.749183030857282	0.724946359386289	0.966502466834349
breadthI	rs2508029	6	30146733	0.236111111111111	-1.20324322445255	0.770269260381552	0.118262716566734	0.924538678959674
breadthI	rs13194768	6	30147494	0.152777777777778	-0.309998899734121	0.803782657573145	0.699737358716845	0.960903625893018
breadthI	rs2107196	6	30149251	0.236111111111111	-1.20324322445255	0.770269260381552	0.118262716566734	0.924538678959674
breadthI	rs2844782	6	30150043	0.236111111111111	-1.20324322445255	0.770269260381552	0.118262716566734	0.924538678959674
breadthI	rs9366754	6	30152033	0.25	-0.263604443821495	0.749183030857282	0.724946359386289	0.966502466834349
breadthI	rs2239530	6	30152115	0.152777777777778	-0.309998899734121	0.803782657573145	0.699737358716845	0.960903625893018
breadthI	rs7843	6	30152367	0.152777777777778	-0.309998899734121	0.803782657573145	0.699737358716845	0.960903625893018
[truncated: 60,029 more rows]
