# Supplementary material for: The genetic basis of the immune response to SARS-CoV-2 infection and vaccination in the Italian municipality of Vo’
Source: Front Immunol. 2026 Mar 6;17:1718158. doi: 10.3389/fimmu.2026.1718158 (PMC13002426; doi:10.3389/fimmu.2026.1718158)
Supplement: Supplementary file 1 [file DataSheet1.zip › Supplementary_materials/SD8.csv]

trait	rsid	chr	pos	freq	beta	SE	P	FDR
breadthI	rs149946	6	27970031	0.109090909090909	-0.6438013355773	0.491937244458275	0.190633881279652	0.928228735844763
breadthI	rs10946949	6	27970541	0.127272727272727	-0.146626975796183	0.656788588549745	0.823342215076058	0.97365097963797
breadthI	rs469228	6	27970704	0.118181818181818	-0.751698367687645	0.485563943669611	0.121599795422664	0.865107269606858
breadthI	rs469227	6	27970705	0.118181818181818	-0.751698367687645	0.485563943669611	0.121599795422664	0.865107269606858
breadthI	rs9393867	6	27971958	0.118181818181818	-0.0166987503816882	0.682440039503556	0.980478364558239	0.994761051283387
breadthI	rs149947	6	27972433	0.109090909090909	-0.6438013355773	0.491937244458275	0.190633881279652	0.928228735844763
breadthI	rs149948	6	27974817	0.118181818181818	-0.751698367687645	0.485563943669611	0.121599795422664	0.865107269606858
breadthI	rs149968	6	27977495	0.109090909090909	-0.6438013355773	0.491937244458275	0.190633881279652	0.928228735844763
breadthI	rs149969	6	27977737	0.109090909090909	-0.6438013355773	0.491937244458275	0.190633881279652	0.928228735844763
breadthI	rs4141691	6	27979188	0.109090909090909	-0.0351585793786058	0.681257167545686	0.958840741266134	0.994302316164838
breadthI	rs16893552	6	27979769	0.109090909090909	-0.0351585793786058	0.681257167545686	0.958840741266134	0.994302316164838
breadthI	rs149970	6	27980220	0.118181818181818	-0.751698367687645	0.485563943669611	0.121599795422664	0.865107269606858
breadthI	rs149972	6	27983227	0.136363636363636	-0.894184554887593	0.46504041477073	0.0545038630938046	0.748898492192998
breadthI	rs6456804	6	27985388	0.118181818181818	-0.161992488370587	0.655180640251632	0.804715844287792	0.96775669418557
breadthI	rs9393869	6	27985830	0.0909090909090909	-0.776541032196752	0.607194042068769	0.200931941000296	0.928228735844763
breadthI	rs149975	6	27986340	0.136363636363636	-0.894184554887593	0.46504041477073	0.0545038630938046	0.748898492192998
breadthI	rs149977	6	27989174	0.136363636363636	-0.894184554887593	0.46504041477073	0.0545038630938046	0.748898492192998
breadthI	rs149978	6	27989370	0.136363636363636	-0.894184554887593	0.46504041477073	0.0545038630938046	0.748898492192998
breadthI	rs9468267	6	27989921	0.118181818181818	-0.161992488370587	0.655180640251632	0.804715844287792	0.96775669418557
breadthI	rs149979	6	27991007	0.109090909090909	-0.6438013355773	0.491937244458275	0.190633881279652	0.928228735844763
breadthI	rs149980	6	27992101	0.136363636363636	-0.894184554887593	0.46504041477073	0.0545038630938046	0.748898492192998
breadthI	rs149982	6	27992883	0.136363636363636	-0.894184554887593	0.46504041477073	0.0545038630938046	0.748898492192998
breadthI	rs149983	6	27993247	0.109090909090909	-0.6438013355773	0.491937244458275	0.190633881279652	0.928228735844763
breadthI	rs149984	6	27993335	0.1	-0.439604339828383	0.509684968652838	0.388411295220296	0.928228735844763
breadthI	chr6:28025683	6	27993461	0.109090909090909	-0.6438013355773	0.491937244458275	0.190633881279652	0.928228735844763
breadthI	rs149989	6	27998184	0.136363636363636	-0.894184554887593	0.46504041477073	0.0545038630938046	0.748898492192998
breadthI	rs149941	6	28001033	0.136363636363636	-0.894184554887593	0.46504041477073	0.0545038630938046	0.748898492192998
breadthI	rs149942	6	28001610	0.136363636363636	-0.894184554887593	0.46504041477073	0.0545038630938046	0.748898492192998
breadthI	rs149944	6	28002818	0.136363636363636	-0.894184554887593	0.46504041477073	0.0545038630938046	0.748898492192998
breadthI	rs149945	6	28002853	0.136363636363636	-0.894184554887593	0.46504041477073	0.0545038630938046	0.748898492192998
breadthI	rs156736	6	28004059	0.109090909090909	-0.6438013355773	0.491937244458275	0.190633881279652	0.928228735844763
breadthI	rs149897	6	28006650	0.136363636363636	-0.894184554887593	0.46504041477073	0.0545038630938046	0.748898492192998
breadthI	rs156734	6	28007357	0.136363636363636	-0.894184554887593	0.46504041477073	0.0545038630938046	0.748898492192998
breadthI	rs169431	6	28010078	0.136363636363636	-0.894184554887593	0.46504041477073	0.0545038630938046	0.748898492192998
breadthI	rs202908	6	28011551	0.136363636363636	-0.894184554887593	0.46504041477073	0.0545038630938046	0.748898492192998
breadthI	rs175954	6	28011585	0.109090909090909	-0.6438013355773	0.491937244458275	0.190633881279652	0.928228735844763
breadthI	rs156739	6	28013410	0.136363636363636	-0.894184554887593	0.46504041477073	0.0545038630938046	0.748898492192998
breadthI	rs149958	6	28013617	0.136363636363636	-0.894184554887593	0.46504041477073	0.0545038630938046	0.748898492192998
breadthI	rs149959	6	28013854	0.136363636363636	-0.894184554887593	0.46504041477073	0.0545038630938046	0.748898492192998
breadthI	rs156738	6	28014025	0.136363636363636	-0.894184554887593	0.46504041477073	0.0545038630938046	0.748898492192998
breadthI	rs149900	6	28014597	0.109090909090909	-0.6438013355773	0.491937244458275	0.190633881279652	0.928228735844763
breadthI	rs7739987	6	28015355	0.109090909090909	-0.0351585793786058	0.681257167545686	0.958840741266134	0.994302316164838
breadthI	rs149961	6	28015569	0.109090909090909	-0.6438013355773	0.491937244458275	0.190633881279652	0.928228735844763
breadthI	rs149962	6	28015918	0.136363636363636	-0.894184554887593	0.46504041477073	0.0545038630938046	0.748898492192998
breadthI	rs149964	6	28018469	0.109090909090909	-0.6438013355773	0.491937244458275	0.190633881279652	0.928228735844763
breadthI	rs149965	6	28018689	0.136363636363636	-0.894184554887593	0.46504041477073	0.0545038630938046	0.748898492192998
breadthI	rs149899	6	28019979	0.109090909090909	-0.6438013355773	0.491937244458275	0.190633881279652	0.928228735844763
breadthI	rs172165	6	28020814	0.109090909090909	-0.6438013355773	0.491937244458275	0.190633881279652	0.928228735844763
breadthI	rs172166	6	28020820	0.109090909090909	-0.6438013355773	0.491937244458275	0.190633881279652	0.928228735844763
breadthI	chr6:28053491	6	28021269	0.109090909090909	-0.6438013355773	0.491937244458275	0.190633881279652	0.928228735844763
breadthI	rs203888	6	28021589	0.109090909090909	-0.6438013355773	0.491937244458275	0.190633881279652	0.928228735844763
breadthI	rs203889	6	28021775	0.109090909090909	-0.6438013355773	0.491937244458275	0.190633881279652	0.928228735844763
breadthI	rs203890	6	28022248	0.109090909090909	-0.6438013355773	0.491937244458275	0.190633881279652	0.928228735844763
breadthI	rs12173797	6	28022723	0.136363636363636	-0.894184554887593	0.46504041477073	0.0545038630938046	0.748898492192998
breadthI	rs66529373	6	28023008	0.109090909090909	-0.6438013355773	0.491937244458275	0.190633881279652	0.928228735844763
breadthI	rs9393881	6	28023751	0.109090909090909	-0.6438013355773	0.491937244458275	0.190633881279652	0.928228735844763
breadthI	rs9357060	6	28024486	0.109090909090909	-0.6438013355773	0.491937244458275	0.190633881279652	0.928228735844763
breadthI	rs9468271	6	28024570	0.109090909090909	-0.6438013355773	0.491937244458275	0.190633881279652	0.928228735844763
breadthI	rs9380045	6	28025279	0.109090909090909	-0.6438013355773	0.491937244458275	0.190633881279652	0.928228735844763
breadthI	rs9348789	6	28025486	0.109090909090909	-0.6438013355773	0.491937244458275	0.190633881279652	0.928228735844763
breadthI	rs9468272	6	28025768	0.109090909090909	-0.6438013355773	0.491937244458275	0.190633881279652	0.928228735844763
breadthI	rs9468274	6	28026077	0.109090909090909	-0.6438013355773	0.491937244458275	0.190633881279652	0.928228735844763
breadthI	rs9468275	6	28026136	0.109090909090909	-0.6438013355773	0.491937244458275	0.190633881279652	0.928228735844763
breadthI	chr6:28058733	6	28026511	0.109090909090909	-0.6438013355773	0.491937244458275	0.190633881279652	0.928228735844763
breadthI	rs9468276	6	28027688	0.109090909090909	-0.6438013355773	0.491937244458275	0.190633881279652	0.928228735844763
breadthI	rs9368547	6	28028067	0.136363636363636	-0.894184554887593	0.46504041477073	0.0545038630938046	0.748898492192998
breadthI	rs9468277	6	28028390	0.109090909090909	-0.6438013355773	0.491937244458275	0.190633881279652	0.928228735844763
breadthI	rs9468278	6	28028482	0.109090909090909	-0.6438013355773	0.491937244458275	0.190633881279652	0.928228735844763
breadthI	rs13218430	6	28029837	0.109090909090909	-0.6438013355773	0.491937244458275	0.190633881279652	0.928228735844763
breadthI	rs9380046	6	28030499	0.109090909090909	-0.6438013355773	0.491937244458275	0.190633881279652	0.928228735844763
breadthI	chr6:28063652	6	28031430	0.109090909090909	-0.6438013355773	0.491937244458275	0.190633881279652	0.928228735844763
breadthI	chr6:28063653	6	28031431	0.109090909090909	-0.6438013355773	0.491937244458275	0.190633881279652	0.928228735844763
breadthI	rs183244	6	28031838	0.136363636363636	-0.894184554887593	0.46504041477073	0.0545038630938046	0.748898492192998
breadthI	rs149950	6	28033039	0.136363636363636	-0.894184554887593	0.46504041477073	0.0545038630938046	0.748898492192998
breadthI	rs149951	6	28033087	0.136363636363636	-0.894184554887593	0.46504041477073	0.0545038630938046	0.748898492192998
breadthI	rs9295755	6	28033174	0.109090909090909	-0.6438013355773	0.491937244458275	0.190633881279652	0.928228735844763
breadthI	rs9295756	6	28033396	0.109090909090909	-0.6438013355773	0.491937244458275	0.190633881279652	0.928228735844763
breadthI	rs10484403	6	28033523	0.109090909090909	-0.6438013355773	0.491937244458275	0.190633881279652	0.928228735844763
breadthI	rs4713132	6	28034035	0.109090909090909	-0.6438013355773	0.491937244458275	0.190633881279652	0.928228735844763
breadthI	rs4713133	6	28034041	0.109090909090909	-0.6438013355773	0.491937244458275	0.190633881279652	0.928228735844763
breadthI	rs4713134	6	28034121	0.109090909090909	-0.6438013355773	0.491937244458275	0.190633881279652	0.928228735844763
breadthI	rs9368548	6	28034737	0.109090909090909	-0.6438013355773	0.491937244458275	0.190633881279652	0.928228735844763
breadthI	rs149954	6	28035246	0.136363636363636	-0.894184554887593	0.46504041477073	0.0545038630938046	0.748898492192998
breadthI	rs149955	6	28036225	0.136363636363636	-0.894184554887593	0.46504041477073	0.0545038630938046	0.748898492192998
breadthI	rs61471148	6	28037032	0.118181818181818	-0.635011391196168	0.48868059350935	0.193792774805376	0.928228735844763
breadthI	rs9380047	6	28037893	0.118181818181818	-0.635011391196168	0.48868059350935	0.193792774805376	0.928228735844763
breadthI	rs7755442	6	28039015	0.118181818181818	-0.635011391196168	0.48868059350935	0.193792774805376	0.928228735844763
breadthI	rs4713135	6	28039586	0.118181818181818	-0.635011391196168	0.48868059350935	0.193792774805376	0.928228735844763
breadthI	rs73396550	6	28041977	0.118181818181818	-0.161992488370587	0.655180640251632	0.804715844287792	0.96775669418557
breadthI	chr6:28074687	6	28042465	0.118181818181818	-0.635011391196168	0.48868059350935	0.193792774805376	0.928228735844763
breadthI	rs55747925	6	28044337	0.118181818181818	-0.635011391196168	0.48868059350935	0.193792774805376	0.928228735844763
breadthI	rs56310871	6	28044482	0.118181818181818	-0.635011391196168	0.48868059350935	0.193792774805376	0.928228735844763
breadthI	rs34716816	6	28046169	0.118181818181818	-0.635011391196168	0.48868059350935	0.193792774805376	0.928228735844763
breadthI	rs203876	6	28046673	0.136363636363636	-0.894184554887593	0.46504041477073	0.0545038630938046	0.748898492192998
breadthI	rs9393884	6	28046789	0.118181818181818	-0.635011391196168	0.48868059350935	0.193792774805376	0.928228735844763
breadthI	rs9380049	6	28048535	0.118181818181818	-0.635011391196168	0.48868059350935	0.193792774805376	0.928228735844763
breadthI	rs9380050	6	28048538	0.118181818181818	-0.635011391196168	0.48868059350935	0.193792774805376	0.928228735844763
breadthI	rs203877	6	28048624	0.136363636363636	-0.894184554887593	0.46504041477073	0.0545038630938046	0.748898492192998
breadthI	rs9393885	6	28050009	0.118181818181818	-0.635011391196168	0.48868059350935	0.193792774805376	0.928228735844763
breadthI	rs9393886	6	28050039	0.118181818181818	-0.635011391196168	0.48868059350935	0.193792774805376	0.928228735844763
breadthI	rs9368549	6	28050047	0.118181818181818	-0.635011391196168	0.48868059350935	0.193792774805376	0.928228735844763
breadthI	rs56364346	6	28050762	0.118181818181818	-0.635011391196168	0.48868059350935	0.193792774805376	0.928228735844763
breadthI	rs565415596	6	28050775	0.118181818181818	-0.635011391196168	0.48868059350935	0.193792774805376	0.928228735844763
breadthI	rs9357061	6	28051772	0.118181818181818	-0.635011391196168	0.48868059350935	0.193792774805376	0.928228735844763
breadthI	rs9368550	6	28051803	0.118181818181818	-0.635011391196168	0.48868059350935	0.193792774805376	0.928228735844763
breadthI	rs2295594	6	28053097	0.118181818181818	-0.635011391196168	0.48868059350935	0.193792774805376	0.928228735844763
breadthI	rs9357062	6	28054404	0.118181818181818	-0.635011391196168	0.48868059350935	0.193792774805376	0.928228735844763
breadthI	rs16893666	6	28054707	0.118181818181818	-0.635011391196168	0.48868059350935	0.193792774805376	0.928228735844763
breadthI	rs10484404	6	28055495	0.109090909090909	-0.0351585793786058	0.681257167545686	0.958840741266134	0.994302316164838
breadthI	rs2273564	6	28057594	0.1	-0.886578043725696	0.566932284343178	0.117860675246734	0.865107269606858
breadthI	rs1853097	6	28058635	0.1	-0.886578043725696	0.566932284343178	0.117860675246734	0.865107269606858
breadthI	rs9393887	6	28059020	0.1	-0.886578043725696	0.566932284343178	0.117860675246734	0.865107269606858
breadthI	rs9393888	6	28059217	0.1	-0.886578043725696	0.566932284343178	0.117860675246734	0.865107269606858
breadthI	rs3734573	6	28059437	0.1	-0.886578043725696	0.566932284343178	0.117860675246734	0.865107269606858
breadthI	rs9357063	6	28060005	0.1	-0.886578043725696	0.566932284343178	0.117860675246734	0.865107269606858
breadthI	rs56355079	6	28060398	0.109090909090909	-0.0351585793786058	0.681257167545686	0.958840741266134	0.994302316164838
breadthI	rs3823180	6	28061744	0.1	-0.886578043725696	0.566932284343178	0.117860675246734	0.865107269606858
breadthI	rs9368551	6	28061792	0.1	-0.886578043725696	0.566932284343178	0.117860675246734	0.865107269606858
breadthI	rs203893	6	28062066	0.136363636363636	-0.894184554887593	0.46504041477073	0.0545038630938046	0.748898492192998
breadthI	rs9393890	6	28063855	0.118181818181818	-0.635011391196168	0.48868059350935	0.193792774805376	0.928228735844763
breadthI	rs9380052	6	28064623	0.118181818181818	-0.635011391196168	0.48868059350935	0.193792774805376	0.928228735844763
breadthI	rs9366715	6	28064633	0.118181818181818	-0.635011391196168	0.48868059350935	0.193792774805376	0.928228735844763
breadthI	rs476167	6	28065888	0.136363636363636	-0.894184554887593	0.46504041477073	0.0545038630938046	0.748898492192998
breadthI	rs34466819	6	28065993	0.118181818181818	-0.635011391196168	0.48868059350935	0.193792774805376	0.928228735844763
breadthI	rs203892	6	28067196	0.136363636363636	-0.894184554887593	0.46504041477073	0.0545038630938046	0.748898492192998
breadthI	rs9380054	6	28067537	0.118181818181818	-0.635011391196168	0.48868059350935	0.193792774805376	0.928228735844763
breadthI	rs2116981	6	28067951	0.118181818181818	-0.635011391196168	0.48868059350935	0.193792774805376	0.928228735844763
breadthI	rs73396583	6	28068048	0.118181818181818	-0.161992488370587	0.655180640251632	0.804715844287792	0.96775669418557
breadthI	rs9368552	6	28068426	0.118181818181818	-0.635011391196168	0.48868059350935	0.193792774805376	0.928228735844763
breadthI	rs113211083	6	28069621	0.118181818181818	-0.635011391196168	0.48868059350935	0.193792774805376	0.928228735844763
breadthI	rs188105	6	28071393	0.136363636363636	-0.894184554887593	0.46504041477073	0.0545038630938046	0.748898492192998
breadthI	rs2281588	6	28072602	0.118181818181818	-0.635011391196168	0.48868059350935	0.193792774805376	0.928228735844763
breadthI	rs150614878	6	28074519	0.118181818181818	-0.635011391196168	0.48868059350935	0.193792774805376	0.928228735844763
breadthI	rs35576511	6	28074925	0.127272727272727	-0.730641186005942	0.479743134788769	0.127762673169599	0.865664805417235
breadthI	rs34131763	6	28075000	0.118181818181818	-0.635011391196168	0.48868059350935	0.193792774805376	0.928228735844763
breadthI	rs112615652	6	28075911	0.118181818181818	-0.635011391196168	0.48868059350935	0.193792774805376	0.928228735844763
breadthI	rs35193936	6	28076270	0.118181818181818	-0.635011391196168	0.48868059350935	0.193792774805376	0.928228735844763
breadthI	rs203884	6	28077374	0.136363636363636	-0.894184554887593	0.46504041477073	0.0545038630938046	0.748898492192998
breadthI	rs17711344	6	28077602	0.118181818181818	-0.635011391196168	0.48868059350935	0.193792774805376	0.928228735844763
breadthI	rs36078605	6	28078032	0.118181818181818	-0.635011391196168	0.48868059350935	0.193792774805376	0.928228735844763
breadthI	rs6932109	6	28078303	0.127272727272727	-0.741799785717979	0.482639273799461	0.124301822520084	0.865107269606858
breadthI	rs203883	6	28078356	0.136363636363636	-0.894184554887593	0.46504041477073	0.0545038630938046	0.748898492192998
breadthI	rs6931858	6	28078411	0.118181818181818	-0.635011391196168	0.48868059350935	0.193792774805376	0.928228735844763
breadthI	rs203882	6	28078502	0.136363636363636	-0.894184554887593	0.46504041477073	0.0545038630938046	0.748898492192998
breadthI	rs9393891	6	28079160	0.118181818181818	-0.635011391196168	0.48868059350935	0.193792774805376	0.928228735844763
breadthI	rs9468286	6	28079428	0.118181818181818	-0.635011391196168	0.48868059350935	0.193792774805376	0.928228735844763
breadthI	rs7739216	6	28079946	0.118181818181818	-0.635011391196168	0.48868059350935	0.193792774805376	0.928228735844763
breadthI	rs35512245	6	28079953	0.118181818181818	-0.635011391196168	0.48868059350935	0.193792774805376	0.928228735844763
breadthI	rs7739332	6	28079956	0.118181818181818	-0.161992488370587	0.655180640251632	0.804715844287792	0.96775669418557
breadthI	rs75889632	6	28081387	0.109090909090909	-0.0351585793786058	0.681257167545686	0.958840741266134	0.994302316164838
breadthI	rs9393892	6	28081394	0.118181818181818	-0.635011391196168	0.48868059350935	0.193792774805376	0.928228735844763
breadthI	rs9380055	6	28081629	0.118181818181818	-0.635011391196168	0.48868059350935	0.193792774805376	0.928228735844763
breadthI	rs9368553	6	28082265	0.118181818181818	-0.635011391196168	0.48868059350935	0.193792774805376	0.928228735844763
breadthI	rs9368554	6	28082711	0.118181818181818	-0.635011391196168	0.48868059350935	0.193792774805376	0.928228735844763
breadthI	rs4713137	6	28083521	0.118181818181818	-0.635011391196168	0.48868059350935	0.193792774805376	0.928228735844763
breadthI	rs9348793	6	28084189	0.118181818181818	-0.635011391196168	0.48868059350935	0.193792774805376	0.928228735844763
breadthI	rs200633730	6	28084733	0.118181818181818	-0.635011391196168	0.48868059350935	0.193792774805376	0.928228735844763
breadthI	rs1770131	6	28086413	0.136363636363636	-0.894184554887593	0.46504041477073	0.0545038630938046	0.748898492192998
breadthI	rs6905516	6	28086478	0.118181818181818	-0.635011391196168	0.48868059350935	0.193792774805376	0.928228735844763
breadthI	rs6905522	6	28086479	0.118181818181818	-0.635011391196168	0.48868059350935	0.193792774805376	0.928228735844763
breadthI	rs9468290	6	28087674	0.118181818181818	-0.635011391196168	0.48868059350935	0.193792774805376	0.928228735844763
breadthI	rs1631552	6	28089699	0.136363636363636	-0.894184554887593	0.46504041477073	0.0545038630938046	0.748898492192998
breadthI	rs6934769	6	28090931	0.118181818181818	-0.635011391196168	0.48868059350935	0.193792774805376	0.928228735844763
breadthI	rs17711801	6	28092307	0.118181818181818	-0.635011391196168	0.48868059350935	0.193792774805376	0.928228735844763
breadthI	rs536704	6	28092603	0.136363636363636	-0.894184554887593	0.46504041477073	0.0545038630938046	0.748898492192998
breadthI	rs6922063	6	28094366	0.127272727272727	-0.741799785717979	0.482639273799461	0.124301822520084	0.865107269606858
breadthI	rs2275508	6	28094731	0.127272727272727	-0.741799785717979	0.482639273799461	0.124301822520084	0.865107269606858
breadthI	rs9461433	6	28095172	0.118181818181818	-0.635011391196168	0.48868059350935	0.193792774805376	0.928228735844763
breadthI	rs9468292	6	28095355	0.118181818181818	-0.635011391196168	0.48868059350935	0.193792774805376	0.928228735844763
breadthI	rs1947863	6	28099344	0.118181818181818	-0.635011391196168	0.48868059350935	0.193792774805376	0.928228735844763
breadthI	rs4713141	6	28101678	0.118181818181818	-0.635011391196168	0.48868059350935	0.193792774805376	0.928228735844763
breadthI	rs1340004	6	28103691	0.118181818181818	-0.635011391196168	0.48868059350935	0.193792774805376	0.928228735844763
breadthI	rs9380056	6	28104476	0.118181818181818	-0.635011391196168	0.48868059350935	0.193792774805376	0.928228735844763
breadthI	rs9380057	6	28104634	0.118181818181818	-0.635011391196168	0.48868059350935	0.193792774805376	0.928228735844763
breadthI	rs1947862	6	28105196	0.118181818181818	-0.635011391196168	0.48868059350935	0.193792774805376	0.928228735844763
breadthI	rs6941992	6	28106141	0.118181818181818	-0.635011391196168	0.48868059350935	0.193792774805376	0.928228735844763
breadthI	rs4713142	6	28106347	0.118181818181818	-0.635011391196168	0.48868059350935	0.193792774805376	0.928228735844763
breadthI	rs4713143	6	28106759	0.118181818181818	-0.635011391196168	0.48868059350935	0.193792774805376	0.928228735844763
breadthI	rs4713144	6	28106790	0.118181818181818	-0.635011391196168	0.48868059350935	0.193792774805376	0.928228735844763
breadthI	rs4713145	6	28106827	0.118181818181818	-0.635011391196168	0.48868059350935	0.193792774805376	0.928228735844763
breadthI	rs3757187	6	28107654	0.118181818181818	-0.635011391196168	0.48868059350935	0.193792774805376	0.928228735844763
breadthI	rs3757185	6	28107776	0.118181818181818	-0.635011391196168	0.48868059350935	0.193792774805376	0.928228735844763
breadthI	rs1904841	6	28108085	0.127272727272727	-0.741799785717979	0.482639273799461	0.124301822520084	0.865107269606858
breadthI	rs1904840	6	28108232	0.118181818181818	-0.635011391196168	0.48868059350935	0.193792774805376	0.928228735844763
breadthI	rs2791332	6	28108788	0.136363636363636	-0.894184554887593	0.46504041477073	0.0545038630938046	0.748898492192998
breadthI	rs9368555	6	28108967	0.118181818181818	-0.635011391196168	0.48868059350935	0.193792774805376	0.928228735844763
breadthI	rs9393893	6	28109262	0.118181818181818	-0.635011391196168	0.48868059350935	0.193792774805376	0.928228735844763
breadthI	rs1890809	6	28110478	0.109090909090909	-0.0351585793786058	0.681257167545686	0.958840741266134	0.994302316164838
breadthI	rs4713146	6	28111536	0.118181818181818	-0.635011391196168	0.48868059350935	0.193792774805376	0.928228735844763
breadthI	rs9393894	6	28112562	0.118181818181818	-0.635011391196168	0.48868059350935	0.193792774805376	0.928228735844763
breadthI	rs9468295	6	28112713	0.118181818181818	-0.635011391196168	0.48868059350935	0.193792774805376	0.928228735844763
breadthI	rs9468296	6	28113730	0.118181818181818	-0.635011391196168	0.48868059350935	0.193792774805376	0.928228735844763
breadthI	rs1225716	6	28113746	0.136363636363636	-0.894184554887593	0.46504041477073	0.0545038630938046	0.748898492192998
breadthI	rs4711164	6	28115156	0.118181818181818	-0.635011391196168	0.48868059350935	0.193792774805376	0.928228735844763
breadthI	rs4711165	6	28115184	0.118181818181818	-0.635011391196168	0.48868059350935	0.193792774805376	0.928228735844763
breadthI	rs4713148	6	28115921	0.118181818181818	-0.635011391196168	0.48868059350935	0.193792774805376	0.928228735844763
breadthI	rs9348794	6	28117757	0.118181818181818	-0.635011391196168	0.48868059350935	0.193792774805376	0.928228735844763
breadthI	rs9468297	6	28118874	0.118181818181818	-0.635011391196168	0.48868059350935	0.193792774805376	0.928228735844763
breadthI	rs17712613	6	28120348	0.118181818181818	-0.635011391196168	0.48868059350935	0.193792774805376	0.928228735844763
breadthI	rs2622319	6	28120401	0.136363636363636	-0.894184554887593	0.46504041477073	0.0545038630938046	0.748898492192998
breadthI	rs9295758	6	28120663	0.118181818181818	-0.635011391196168	0.48868059350935	0.193792774805376	0.928228735844763
breadthI	rs17774663	6	28120898	0.118181818181818	-0.635011391196168	0.48868059350935	0.193792774805376	0.928228735844763
breadthI	rs9468298	6	28122345	0.118181818181818	-0.635011391196168	0.48868059350935	0.193792774805376	0.928228735844763
breadthI	rs9295759	6	28124469	0.118181818181818	-0.635011391196168	0.48868059350935	0.193792774805376	0.928228735844763
breadthI	rs9348796	6	28126202	0.118181818181818	-0.635011391196168	0.48868059350935	0.193792774805376	0.928228735844763
breadthI	rs11552219	6	28126834	0.118181818181818	-0.635011391196168	0.48868059350935	0.193792774805376	0.928228735844763
breadthI	rs9380058	6	28127444	0.127272727272727	-0.741799785717979	0.482639273799461	0.124301822520084	0.865107269606858
breadthI	rs9393895	6	28127621	0.118181818181818	-0.635011391196168	0.48868059350935	0.193792774805376	0.928228735844763
breadthI	rs9393896	6	28127703	0.118181818181818	-0.635011391196168	0.48868059350935	0.193792774805376	0.928228735844763
breadthI	rs9393897	6	28127710	0.118181818181818	-0.635011391196168	0.48868059350935	0.193792774805376	0.928228735844763
breadthI	rs9357065	6	28129580	0.118181818181818	-0.635011391196168	0.48868059350935	0.193792774805376	0.928228735844763
breadthI	rs9357066	6	28129831	0.118181818181818	-0.635011391196168	0.48868059350935	0.193792774805376	0.928228735844763
breadthI	rs9393898	6	28130376	0.127272727272727	-0.741799785717979	0.482639273799461	0.124301822520084	0.865107269606858
breadthI	rs9368556	6	28131153	0.118181818181818	-0.635011391196168	0.48868059350935	0.193792774805376	0.928228735844763
breadthI	rs9368557	6	28131537	0.118181818181818	-0.635011391196168	0.48868059350935	0.193792774805376	0.928228735844763
breadthI	rs9380059	6	28132358	0.118181818181818	-0.635011391196168	0.48868059350935	0.193792774805376	0.928228735844763
breadthI	rs9380060	6	28132603	0.118181818181818	-0.635011391196168	0.48868059350935	0.193792774805376	0.928228735844763
breadthI	rs35227624	6	28132726	0.118181818181818	-0.635011391196168	0.48868059350935	0.193792774805376	0.928228735844763
breadthI	rs9380061	6	28132803	0.118181818181818	-0.635011391196168	0.48868059350935	0.193792774805376	0.928228735844763
breadthI	rs9368558	6	28133306	0.118181818181818	-0.635011391196168	0.48868059350935	0.193792774805376	0.928228735844763
breadthI	rs9393899	6	28133528	0.118181818181818	-0.635011391196168	0.48868059350935	0.193792774805376	0.928228735844763
breadthI	rs6929559	6	28134106	0.109090909090909	-0.0351585793786058	0.681257167545686	0.958840741266134	0.994302316164838
breadthI	rs9283884	6	28135660	0.118181818181818	-0.635011391196168	0.48868059350935	0.193792774805376	0.928228735844763
breadthI	rs4713150	6	28136212	0.118181818181818	-0.635011391196168	0.48868059350935	0.193792774805376	0.928228735844763
breadthI	rs4713151	6	28136356	0.118181818181818	-0.635011391196168	0.48868059350935	0.193792774805376	0.928228735844763
breadthI	rs9393901	6	28136797	0.118181818181818	-0.635011391196168	0.48868059350935	0.193792774805376	0.928228735844763
breadthI	rs3173443	6	28137027	0.118181818181818	-0.635011391196168	0.48868059350935	0.193792774805376	0.928228735844763
breadthI	rs4713152	6	28137454	0.118181818181818	-0.635011391196168	0.48868059350935	0.193792774805376	0.928228735844763
breadthI	rs9348797	6	28137533	0.118181818181818	-0.635011391196168	0.48868059350935	0.193792774805376	0.928228735844763
breadthI	rs9380062	6	28137569	0.118181818181818	-0.635011391196168	0.48868059350935	0.193792774805376	0.928228735844763
breadthI	rs9380063	6	28137853	0.118181818181818	-0.635011391196168	0.48868059350935	0.193792774805376	0.928228735844763
breadthI	rs12332979	6	28141548	0.118181818181818	-0.635011391196168	0.48868059350935	0.193792774805376	0.928228735844763
breadthI	rs1150678	6	28142276	0.136363636363636	-0.894184554887593	0.46504041477073	0.0545038630938046	0.748898492192998
breadthI	rs67878650	6	28142587	0.118181818181818	-0.635011391196168	0.48868059350935	0.193792774805376	0.928228735844763
breadthI	rs9348798	6	28143011	0.118181818181818	-0.635011391196168	0.48868059350935	0.193792774805376	0.928228735844763
breadthI	rs9380065	6	28144751	0.118181818181818	-0.635011391196168	0.48868059350935	0.193792774805376	0.928228735844763
breadthI	rs9295760	6	28147385	0.136363636363636	-0.894184554887593	0.46504041477073	0.0545038630938046	0.748898492192998
breadthI	rs9295761	6	28147987	0.118181818181818	-0.635011391196168	0.48868059350935	0.193792774805376	0.928228735844763
breadthI	rs1225591	6	28148752	0.127272727272727	-0.904011103052111	0.468036505333317	0.0534216207221831	0.748898492192998
breadthI	rs1225592	6	28150242	0.145454545454546	-0.975669631944195	0.459323916993556	0.0336581971049824	0.731131153490796
breadthI	rs9380067	6	28150998	0.127272727272727	-0.730641186005942	0.479743134788769	0.127762673169599	0.865664805417235
breadthI	rs1225595	6	28151340	0.145454545454546	-0.975669631944195	0.459323916993556	0.0336581971049824	0.731131153490796
breadthI	rs2622315	6	28152567	0.109090909090909	-0.0351585793786058	0.681257167545686	0.958840741266134	0.994302316164838
breadthI	rs6901017	6	28152583	0.127272727272727	-0.730641186005942	0.479743134788769	0.127762673169599	0.865664805417235
breadthI	rs1233691	6	28153897	0.145454545454546	-0.975669631944195	0.459323916993556	0.0336581971049824	0.731131153490796
breadthI	rs9295762	6	28155418	0.127272727272727	-0.730641186005942	0.479743134788769	0.127762673169599	0.865664805417235
breadthI	rs1225598	6	28160799	0.127272727272727	-0.730641186005942	0.479743134788769	0.127762673169599	0.865664805417235
breadthI	rs1225597	6	28162087	0.145454545454546	-0.975669631944195	0.459323916993556	0.0336581971049824	0.731131153490796
breadthI	rs1225596	6	28162620	0.127272727272727	-0.730641186005942	0.479743134788769	0.127762673169599	0.865664805417235
breadthI	rs1150689	6	28165099	0.127272727272727	-0.730641186005942	0.479743134788769	0.127762673169599	0.865664805417235
breadthI	rs1225599	6	28165190	0.127272727272727	-0.730641186005942	0.479743134788769	0.127762673169599	0.865664805417235
breadthI	rs1233705	6	28166447	0.127272727272727	-0.730641186005942	0.479743134788769	0.127762673169599	0.865664805417235
breadthI	rs1233704	6	28166923	0.127272727272727	-0.730641186005942	0.479743134788769	0.127762673169599	0.865664805417235
breadthI	rs1071893	6	28167635	0.154545454545455	-0.915010244753602	0.455239102981691	0.0444359207599096	0.731131153490796
breadthI	rs1233701	6	28168726	0.127272727272727	-0.730641186005942	0.479743134788769	0.127762673169599	0.865664805417235
breadthI	rs1233699	6	28169158	0.127272727272727	-0.730641186005942	0.479743134788769	0.127762673169599	0.865664805417235
breadthI	rs1233697	6	28172263	0.118181818181818	-1.0133735357038	0.475161204355914	0.0329498215555727	0.731131153490796
breadthI	rs1233707	6	28172953	0.118181818181818	-1.0133735357038	0.475161204355914	0.0329498215555727	0.731131153490796
breadthI	rs1237875	6	28173010	0.118181818181818	-1.0133735357038	0.475161204355914	0.0329498215555727	0.731131153490796
breadthI	rs1233708	6	28173219	0.154545454545455	-0.915010244753602	0.455239102981691	0.0444359207599096	0.731131153490796
breadthI	rs1150692	6	28173957	0.118181818181818	-1.0133735357038	0.475161204355914	0.0329498215555727	0.731131153490796
breadthI	rs1150693	6	28174590	0.118181818181818	-1.0133735357038	0.475161204355914	0.0329498215555727	0.731131153490796
breadthI	rs1150696	6	28175549	0.118181818181818	-1.0133735357038	0.475161204355914	0.0329498215555727	0.731131153490796
breadthI	rs1150697	6	28175636	0.1	-0.233077680549046	0.709955203704955	0.74268549676963	0.96775669418557
breadthI	rs1233666	6	28176415	0.127272727272727	-0.116318499573058	0.625097623014128	0.852381606821902	0.979082055058268
breadthI	rs73740584	6	28177854	0.109090909090909	-0.332100855490958	0.667534998281578	0.61883418591073	0.96593906360997
breadthI	rs1233665	6	28178512	0.127272727272727	-0.116318499573058	0.625097623014128	0.852381606821902	0.979082055058268
breadthI	rs16893817	6	28178636	0.109090909090909	-0.332100855490958	0.667534998281578	0.61883418591073	0.96593906360997
breadthI	rs1150698	6	28180904	0.127272727272727	-0.116318499573058	0.625097623014128	0.852381606821902	0.979082055058268
breadthI	rs1150699	6	28181675	0.127272727272727	-0.116318499573058	0.625097623014128	0.852381606821902	0.979082055058268
breadthI	rs1150704	6	28184371	0.127272727272727	-0.116318499573058	0.625097623014128	0.852381606821902	0.979082055058268
breadthI	rs1233664	6	28185726	0.127272727272727	-0.116318499573058	0.625097623014128	0.852381606821902	0.979082055058268
breadthI	rs1736894	6	28186554	0.127272727272727	-0.116318499573058	0.625097623014128	0.852381606821902	0.979082055058268
breadthI	rs73740587	6	28187719	0.127272727272727	-0.116318499573058	0.625097623014128	0.852381606821902	0.979082055058268
breadthI	rs79615215	6	28188774	0.1	-0.000776529070061094	0.697764504877461	0.999112049375121	0.999413770319448
breadthI	rs1778469	6	28188782	0.127272727272727	-0.116318499573058	0.625097623014128	0.852381606821902	0.979082055058268
breadthI	rs1736890	6	28189389	0.127272727272727	-0.116318499573058	0.625097623014128	0.852381606821902	0.979082055058268
breadthI	rs993619	6	28189663	0.127272727272727	-0.116318499573058	0.625097623014128	0.852381606821902	0.979082055058268
breadthI	rs77793619	6	28192122	0.127272727272727	-0.116318499573058	0.625097623014128	0.852381606821902	0.979082055058268
breadthI	rs9461443	6	28194629	0.118181818181818	-1.40376967189244	0.533565684440437	0.00851535892769259	0.560889042468238
breadthI	rs34477097	6	28197186	0.118181818181818	-1.40376967189244	0.533565684440437	0.00851535892769259	0.560889042468238
breadthI	rs34024998	6	28197752	0.245454545454545	-0.887097863120113	0.431257302709954	0.0396858708999364	0.731131153490796
breadthI	rs34787248	6	28197886	0.118181818181818	-1.40376967189244	0.533565684440437	0.00851535892769259	0.560889042468238
breadthI	rs9468317	6	28198456	0.118181818181818	-1.40376967189244	0.533565684440437	0.00851535892769259	0.560889042468238
breadthI	rs2299029	6	28198831	0.118181818181818	-1.40376967189244	0.533565684440437	0.00851535892769259	0.560889042468238
breadthI	rs11967137	6	28199764	0.118181818181818	-1.40376967189244	0.533565684440437	0.00851535892769259	0.560889042468238
breadthI	rs142255256	6	28199866	0.127272727272727	-0.116318499573058	0.625097623014128	0.852381606821902	0.979082055058268
breadthI	rs11962305	6	28199937	0.118181818181818	-1.40376967189244	0.533565684440437	0.00851535892769259	0.560889042468238
breadthI	rs6917759	6	28201364	0.118181818181818	0.221194798135074	0.646078520985944	0.73207607874903	0.96593906360997
breadthI	rs11752073	6	28204793	0.118181818181818	0.221194798135074	0.646078520985944	0.73207607874903	0.96593906360997
breadthI	rs9366718	6	28205502	0.118181818181818	-1.40376967189244	0.533565684440437	0.00851535892769259	0.560889042468238
breadthI	rs80136959	6	28206813	0.127272727272727	-0.116318499573058	0.625097623014128	0.852381606821902	0.979082055058268
breadthI	rs9393909	6	28207200	0.118181818181818	-1.40376967189244	0.533565684440437	0.00851535892769259	0.560889042468238
breadthI	rs11758148	6	28207737	0.127272727272727	-0.116318499573058	0.625097623014128	0.852381606821902	0.979082055058268
breadthI	rs9393910	6	28208192	0.118181818181818	-1.40376967189244	0.533565684440437	0.00851535892769259	0.560889042468238
breadthI	rs9368563	6	28208558	0.118181818181818	-1.40376967189244	0.533565684440437	0.00851535892769259	0.560889042468238
breadthI	rs9295768	6	28209102	0.118181818181818	-1.40376967189244	0.533565684440437	0.00851535892769259	0.560889042468238
breadthI	rs7769054	6	28209197	0.127272727272727	-0.116318499573058	0.625097623014128	0.852381606821902	0.979082055058268
breadthI	rs9468318	6	28209531	0.118181818181818	-1.40376967189244	0.533565684440437	0.00851535892769259	0.560889042468238
breadthI	rs9357067	6	28210293	0.118181818181818	-1.40376967189244	0.533565684440437	0.00851535892769259	0.560889042468238
breadthI	rs967005	6	28210688	0.118181818181818	-1.40376967189244	0.533565684440437	0.00851535892769259	0.560889042468238
breadthI	rs2235359	6	28215641	0.127272727272727	-0.116318499573058	0.625097623014128	0.852381606821902	0.979082055058268
breadthI	rs112863641	6	28217931	0.1	-0.452947724040486	0.713082271824804	0.525299935751027	0.954622453268509
breadthI	rs1736904	6	28219270	0.136363636363636	-1.0051240174213	0.465197468278572	0.0307231989814182	0.721501144264205
breadthI	rs2185955	6	28222980	0.127272727272727	-0.116318499573058	0.625097623014128	0.852381606821902	0.979082055058268
breadthI	rs12000	6	28227436	0.209090909090909	-0.650509966340178	0.474009761561182	0.169952754646756	0.919631424040564
breadthI	rs11751702	6	28229529	0.127272727272727	-0.116318499573058	0.625097623014128	0.852381606821902	0.979082055058268
breadthI	rs78224691	6	28237110	0.209090909090909	-0.650509966340178	0.474009761561182	0.169952754646756	0.919631424040564
breadthI	rs16893889	6	28237172	0.209090909090909	-0.650509966340178	0.474009761561182	0.169952754646756	0.919631424040564
breadthI	rs2179174	6	28238969	0.209090909090909	-0.650509966340178	0.474009761561182	0.169952754646756	0.919631424040564
breadthI	rs7741443	6	28241263	0.127272727272727	-0.116318499573058	0.625097623014128	0.852381606821902	0.979082055058268
breadthI	rs1778478	6	28247638	0.127272727272727	-0.116318499573058	0.625097623014128	0.852381606821902	0.979082055058268
breadthI	rs1778477	6	28248594	0.127272727272727	-0.116318499573058	0.625097623014128	0.852381606821902	0.979082055058268
breadthI	rs11756111	6	28252859	0.127272727272727	-0.116318499573058	0.625097623014128	0.852381606821902	0.979082055058268
breadthI	rs16901846	6	28254988	0.118181818181818	0.221194798135074	0.646078520985944	0.73207607874903	0.96593906360997
breadthI	rs1150720	6	28255749	0.127272727272727	-0.116318499573058	0.625097623014128	0.852381606821902	0.979082055058268
breadthI	rs1150719	6	28256622	0.127272727272727	-0.116318499573058	0.625097623014128	0.852381606821902	0.979082055058268
breadthI	rs7744788	6	28257720	0.118181818181818	0.221194798135074	0.646078520985944	0.73207607874903	0.96593906360997
breadthI	rs11757730	6	28259533	0.127272727272727	-0.116318499573058	0.625097623014128	0.852381606821902	0.979082055058268
breadthI	rs1150717	6	28259597	0.127272727272727	-0.116318499573058	0.625097623014128	0.852381606821902	0.979082055058268
breadthI	rs11758337	6	28260443	0.109090909090909	0.379278318644882	0.693281855816215	0.58432606992531	0.96593906360997
breadthI	rs6905368	6	28262655	0.127272727272727	-0.116318499573058	0.625097623014128	0.852381606821902	0.979082055058268
breadthI	rs1150714	6	28262869	0.127272727272727	-0.116318499573058	0.625097623014128	0.852381606821902	0.979082055058268
breadthI	rs1150713	6	28263107	0.127272727272727	-0.116318499573058	0.625097623014128	0.852381606821902	0.979082055058268
breadthI	rs55831267	6	28263388	0.127272727272727	-0.116318499573058	0.625097623014128	0.852381606821902	0.979082055058268
breadthI	rs3800325	6	28264692	0.127272727272727	-0.116318499573058	0.625097623014128	0.852381606821902	0.979082055058268
breadthI	rs75621300	6	28265218	0.118181818181818	0.221194798135074	0.646078520985944	0.73207607874903	0.96593906360997
breadthI	rs6923170	6	28265547	0.127272727272727	-0.116318499573058	0.625097623014128	0.852381606821902	0.979082055058268
breadthI	rs56053755	6	28267116	0.127272727272727	-0.116318499573058	0.625097623014128	0.852381606821902	0.979082055058268
breadthI	rs2281043	6	28268497	0.127272727272727	-0.116318499573058	0.625097623014128	0.852381606821902	0.979082055058268
breadthI	rs6456811	6	28270047	0.127272727272727	-0.116318499573058	0.625097623014128	0.852381606821902	0.979082055058268
breadthI	rs1062169	6	28270251	0.127272727272727	-0.116318499573058	0.625097623014128	0.852381606821902	0.979082055058268
breadthI	rs16893937	6	28272868	0.127272727272727	-0.116318499573058	0.625097623014128	0.852381606821902	0.979082055058268
breadthI	rs9468334	6	28272948	0.209090909090909	-0.650509966340178	0.474009761561182	0.169952754646756	0.919631424040564
breadthI	rs75426794	6	28274651	0.209090909090909	-0.650509966340178	0.474009761561182	0.169952754646756	0.919631424040564
breadthI	rs1936364	6	28275625	0.209090909090909	-0.650509966340178	0.474009761561182	0.169952754646756	0.919631424040564
breadthI	rs76825012	6	28276743	0.209090909090909	-0.650509966340178	0.474009761561182	0.169952754646756	0.919631424040564
breadthI	rs16893947	6	28284721	0.190909090909091	-0.0894789259117393	0.530315388474876	0.86601078499535	0.981692578664494
breadthI	rs6936644	6	28285175	0.209090909090909	-0.650509966340178	0.474009761561182	0.169952754646756	0.919631424040564
breadthI	rs56152789	6	28288135	0.190909090909091	-0.0894789259117393	0.530315388474876	0.86601078499535	0.981692578664494
breadthI	rs16893970	6	28299295	0.181818181818182	-0.0968272238665845	0.528693373704596	0.854684728889549	0.979082055058268
breadthI	rs17312661	6	28300336	0.127272727272727	-0.88797112755621	0.655052983082262	0.175235558152954	0.919631424040564
breadthI	rs7772827	6	28301143	0.218181818181818	-0.463874198814362	0.484732440917353	0.338582611007068	0.928228735844763
breadthI	rs1416920	6	28302784	0.218181818181818	-0.463874198814362	0.484732440917353	0.338582611007068	0.928228735844763
breadthI	rs11970439	6	28303464	0.163636363636364	-0.534256211868387	0.554939259163144	0.335683454516382	0.928228735844763
breadthI	rs1361386	6	28305604	0.218181818181818	-0.463874198814362	0.484732440917353	0.338582611007068	0.928228735844763
breadthI	rs6456814	6	28305812	0.163636363636364	-0.534256211868387	0.554939259163144	0.335683454516382	0.928228735844763
breadthI	rs6456815	6	28306137	0.218181818181818	-0.463874198814362	0.484732440917353	0.338582611007068	0.928228735844763
breadthI	rs7757003	6	28307251	0.163636363636364	-0.534256211868387	0.554939259163144	0.335683454516382	0.928228735844763
breadthI	rs17301128	6	28308034	0.163636363636364	-0.534256211868387	0.554939259163144	0.335683454516382	0.928228735844763
breadthI	rs13210258	6	28308671	0.163636363636364	-0.534256211868387	0.554939259163144	0.335683454516382	0.928228735844763
breadthI	rs2108926	6	28308747	0.218181818181818	-0.463874198814362	0.484732440917353	0.338582611007068	0.928228735844763
breadthI	rs1119211	6	28309136	0.163636363636364	-0.534256211868387	0.554939259163144	0.335683454516382	0.928228735844763
breadthI	rs9468344	6	28309569	0.218181818181818	-0.463874198814362	0.484732440917353	0.338582611007068	0.928228735844763
breadthI	rs6912584	6	28309590	0.163636363636364	-0.534256211868387	0.554939259163144	0.335683454516382	0.928228735844763
breadthI	rs73742542	6	28311069	0.109090909090909	-0.756151732722412	0.683700297167332	0.268739684891722	0.928228735844763
breadthI	rs6456816	6	28311421	0.163636363636364	-0.534256211868387	0.554939259163144	0.335683454516382	0.928228735844763
breadthI	rs6942030	6	28315958	0.218181818181818	-0.463874198814362	0.484732440917353	0.338582611007068	0.928228735844763
breadthI	rs12180820	6	28316478	0.218181818181818	-0.463874198814362	0.484732440917353	0.338582611007068	0.928228735844763
breadthI	rs9468350	6	28319107	0.163636363636364	-0.534256211868387	0.554939259163144	0.335683454516382	0.928228735844763
breadthI	rs758398	6	28320674	0.236363636363636	-0.477708622773034	0.447145746057956	0.285362193272437	0.928228735844763
breadthI	rs56131013	6	28320677	0.181818181818182	-0.561315916291153	0.502071613741368	0.263567119155131	0.928228735844763
breadthI	rs1474589	6	28321544	0.127272727272727	-0.854109345458937	0.628553849084998	0.174194656215511	0.919631424040564
breadthI	rs6903652	6	28322120	0.181818181818182	-0.561315916291153	0.502071613741368	0.263567119155131	0.928228735844763
breadthI	rs6903823	6	28322296	0.181818181818182	-0.561315916291153	0.502071613741368	0.263567119155131	0.928228735844763
breadthI	rs6921919	6	28325201	0.154545454545455	-0.977940385469197	0.557336591722301	0.0793162039319158	0.775483603176327
breadthI	rs6922111	6	28325308	0.154545454545455	-0.977940385469197	0.557336591722301	0.0793162039319158	0.775483603176327
breadthI	rs116406755	6	28326431	0.1	-0.452947724040486	0.713082271824804	0.525299935751027	0.954622453268509
breadthI	rs9461455	6	28329731	0.209090909090909	-0.644199567342269	0.453534595536007	0.155491886501688	0.907413247984996
breadthI	rs213230	6	28330264	0.209090909090909	-0.644199567342269	0.453534595536007	0.155491886501688	0.907413247984996
breadthI	rs13201752	6	28331127	0.209090909090909	-0.644199567342269	0.453534595536007	0.155491886501688	0.907413247984996
breadthI	rs13201753	6	28331128	0.209090909090909	-0.644199567342269	0.453534595536007	0.155491886501688	0.907413247984996
breadthI	rs213228	6	28331252	0.236363636363636	-0.477708622773034	0.447145746057956	0.285362193272437	0.928228735844763
breadthI	rs35875412	6	28331818	0.145454545454546	-0.876041903765673	0.574715371346805	0.12743236944674	0.865107269606858
breadthI	rs13199081	6	28331834	0.145454545454546	-0.876041903765673	0.574715371346805	0.12743236944674	0.865107269606858
breadthI	rs34924864	6	28332006	0.209090909090909	-0.644199567342269	0.453534595536007	0.155491886501688	0.907413247984996
breadthI	rs35191424	6	28334831	0.209090909090909	-0.644199567342269	0.453534595536007	0.155491886501688	0.907413247984996
breadthI	rs11751928	6	28335378	0.118181818181818	-0.589372804086594	0.655475957486967	0.368571471131996	0.928228735844763
breadthI	rs11752496	6	28335903	0.209090909090909	-0.644199567342269	0.453534595536007	0.155491886501688	0.907413247984996
breadthI	rs7750526	6	28336004	0.145454545454546	-0.876041903765673	0.574715371346805	0.12743236944674	0.865107269606858
breadthI	rs1054372	6	28336742	0.209090909090909	-0.644199567342269	0.453534595536007	0.155491886501688	0.907413247984996
breadthI	rs9468354	6	28337801	0.209090909090909	-0.644199567342269	0.453534595536007	0.155491886501688	0.907413247984996
breadthI	rs7773051	6	28340316	0.209090909090909	-0.644199567342269	0.453534595536007	0.155491886501688	0.907413247984996
breadthI	rs12697938	6	28341099	0.209090909090909	-0.644199567342269	0.453534595536007	0.155491886501688	0.907413247984996
breadthI	rs13437294	6	28341535	0.209090909090909	-0.644199567342269	0.453534595536007	0.155491886501688	0.907413247984996
breadthI	rs9468355	6	28341877	0.209090909090909	-0.644199567342269	0.453534595536007	0.155491886501688	0.907413247984996
breadthI	rs9468356	6	28341976	0.118181818181818	-0.589372804086594	0.655475957486967	0.368571471131996	0.928228735844763
breadthI	rs9468357	6	28342053	0.209090909090909	-0.644199567342269	0.453534595536007	0.155491886501688	0.907413247984996
breadthI	rs9468358	6	28342745	0.118181818181818	-0.589372804086594	0.655475957486967	0.368571471131996	0.928228735844763
breadthI	rs34513104	6	28343343	0.209090909090909	-0.644199567342269	0.453534595536007	0.155491886501688	0.907413247984996
breadthI	rs9461456	6	28343816	0.209090909090909	-0.644199567342269	0.453534595536007	0.155491886501688	0.907413247984996
breadthI	rs9468360	6	28344438	0.209090909090909	-0.644199567342269	0.453534595536007	0.155491886501688	0.907413247984996
breadthI	rs16894021	6	28345026	0.209090909090909	-0.644199567342269	0.453534595536007	0.155491886501688	0.907413247984996
breadthI	rs11751693	6	28345083	0.209090909090909	-0.644199567342269	0.453534595536007	0.155491886501688	0.907413247984996
breadthI	rs11754208	6	28345403	0.209090909090909	-0.644199567342269	0.453534595536007	0.155491886501688	0.907413247984996
breadthI	rs7749736	6	28346031	0.209090909090909	-0.644199567342269	0.453534595536007	0.155491886501688	0.907413247984996
breadthI	rs9468361	6	28346318	0.209090909090909	-0.644199567342269	0.453534595536007	0.155491886501688	0.907413247984996
breadthI	rs7774981	6	28346910	0.145454545454546	-0.876041903765673	0.574715371346805	0.12743236944674	0.865107269606858
breadthI	rs7754960	6	28346945	0.145454545454546	-0.876041903765673	0.574715371346805	0.12743236944674	0.865107269606858
breadthI	rs7775132	6	28347013	0.209090909090909	-0.644199567342269	0.453534595536007	0.155491886501688	0.907413247984996
breadthI	rs3734563	6	28349725	0.209090909090909	-0.644199567342269	0.453534595536007	0.155491886501688	0.907413247984996
breadthI	rs369552368	6	28350741	0.118181818181818	-0.589372804086594	0.655475957486967	0.368571471131996	0.928228735844763
breadthI	rs147228701	6	28350743	0.118181818181818	-0.589372804086594	0.655475957486967	0.368571471131996	0.928228735844763
breadthI	rs542573859	6	28350765	0.118181818181818	-0.589372804086594	0.655475957486967	0.368571471131996	0.928228735844763
breadthI	rs1591913	6	28351728	0.209090909090909	-0.644199567342269	0.453534595536007	0.155491886501688	0.907413247984996
breadthI	rs3799500	6	28352657	0.118181818181818	-0.589372804086594	0.655475957486967	0.368571471131996	0.928228735844763
breadthI	rs7759191	6	28353434	0.209090909090909	-0.644199567342269	0.453534595536007	0.155491886501688	0.907413247984996
breadthI	rs3799499	6	28354250	0.145454545454546	-0.876041903765673	0.574715371346805	0.12743236944674	0.865107269606858
breadthI	rs7764722	6	28354533	0.209090909090909	-0.644199567342269	0.453534595536007	0.155491886501688	0.907413247984996
breadthI	rs7764737	6	28354615	0.209090909090909	-0.644199567342269	0.453534595536007	0.155491886501688	0.907413247984996
breadthI	rs74525464	6	28355671	0.1	-0.452947724040486	0.713082271824804	0.525299935751027	0.954622453268509
breadthI	rs9461458	6	28355875	0.209090909090909	-0.644199567342269	0.453534595536007	0.155491886501688	0.907413247984996
breadthI	rs9468365	6	28357966	0.209090909090909	-0.644199567342269	0.453534595536007	0.155491886501688	0.907413247984996
breadthI	rs1361385	6	28358320	0.209090909090909	-0.644199567342269	0.453534595536007	0.155491886501688	0.907413247984996
breadthI	rs1416918	6	28358335	0.209090909090909	-0.644199567342269	0.453534595536007	0.155491886501688	0.907413247984996
breadthI	rs2232428	6	28359700	0.118181818181818	-0.589372804086594	0.655475957486967	0.368571471131996	0.928228735844763
breadthI	rs2232427	6	28359709	0.145454545454546	-0.876041903765673	0.574715371346805	0.12743236944674	0.865107269606858
breadthI	rs9468366	6	28360017	0.209090909090909	-0.644199567342269	0.453534595536007	0.155491886501688	0.907413247984996
breadthI	rs9468367	6	28360246	0.209090909090909	-0.644199567342269	0.453534595536007	0.155491886501688	0.907413247984996
breadthI	rs9461459	6	28361916	0.209090909090909	-0.644199567342269	0.453534595536007	0.155491886501688	0.907413247984996
breadthI	rs56295386	6	28362308	0.118181818181818	-0.589372804086594	0.655475957486967	0.368571471131996	0.928228735844763
breadthI	rs28360638	6	28362329	0.209090909090909	-0.644199567342269	0.453534595536007	0.155491886501688	0.907413247984996
breadthI	rs16894060	6	28362471	0.209090909090909	-0.644199567342269	0.453534595536007	0.155491886501688	0.907413247984996
breadthI	rs57071502	6	28362558	0.118181818181818	-0.589372804086594	0.655475957486967	0.368571471131996	0.928228735844763
breadthI	rs9468368	6	28364949	0.209090909090909	-0.644199567342269	0.453534595536007	0.155491886501688	0.907413247984996
breadthI	rs2041230	6	28365515	0.209090909090909	-0.644199567342269	0.453534595536007	0.155491886501688	0.907413247984996
breadthI	rs2232422	6	28366262	0.1	-0.452947724040486	0.713082271824804	0.525299935751027	0.954622453268509
breadthI	chr6:28398762	6	28366539	0.118181818181818	-0.361874626673914	0.676830469551863	0.592884528300729	0.96593906360997
breadthI	rs1005126	6	28367623	0.145454545454546	-0.876041903765673	0.574715371346805	0.12743236944674	0.865107269606858
breadthI	rs1005127	6	28367658	0.209090909090909	-0.644199567342269	0.453534595536007	0.155491886501688	0.907413247984996
breadthI	rs4580862	6	28367663	0.209090909090909	-0.644199567342269	0.453534595536007	0.155491886501688	0.907413247984996
breadthI	rs4357130	6	28367683	0.209090909090909	-0.644199567342269	0.453534595536007	0.155491886501688	0.907413247984996
breadthI	rs78264909	6	28368106	0.1	-0.452947724040486	0.713082271824804	0.525299935751027	0.954622453268509
breadthI	rs9468370	6	28368940	0.209090909090909	-0.644199567342269	0.453534595536007	0.155491886501688	0.907413247984996
breadthI	rs11755942	6	28369537	0.209090909090909	-0.644199567342269	0.453534595536007	0.155491886501688	0.907413247984996
breadthI	rs13196606	6	28370078	0.145454545454546	-0.876041903765673	0.574715371346805	0.12743236944674	0.865107269606858
breadthI	rs6907950	6	28370246	0.209090909090909	-0.644199567342269	0.453534595536007	0.155491886501688	0.907413247984996
breadthI	rs6908137	6	28370393	0.209090909090909	-0.644199567342269	0.453534595536007	0.155491886501688	0.907413247984996
breadthI	rs4254981	6	28371402	0.209090909090909	-0.644199567342269	0.453534595536007	0.155491886501688	0.907413247984996
breadthI	rs58020991	6	28371794	0.145454545454546	-0.876041903765673	0.574715371346805	0.12743236944674	0.865107269606858
breadthI	rs71559081	6	28372069	0.145454545454546	-0.876041903765673	0.574715371346805	0.12743236944674	0.865107269606858
breadthI	rs71559082	6	28372192	0.145454545454546	-0.876041903765673	0.574715371346805	0.12743236944674	0.865107269606858
breadthI	rs6931359	6	28372483	0.145454545454546	-0.876041903765673	0.574715371346805	0.12743236944674	0.865107269606858
breadthI	rs13217326	6	28373155	0.145454545454546	-0.876041903765673	0.574715371346805	0.12743236944674	0.865107269606858
breadthI	rs6905380	6	28374902	0.145454545454546	-0.876041903765673	0.574715371346805	0.12743236944674	0.865107269606858
breadthI	rs6928771	6	28375209	0.209090909090909	-0.644199567342269	0.453534595536007	0.155491886501688	0.907413247984996
breadthI	rs6928773	6	28375210	0.209090909090909	-0.644199567342269	0.453534595536007	0.155491886501688	0.907413247984996
breadthI	rs16901847	6	28375851	0.145454545454546	-0.876041903765673	0.574715371346805	0.12743236944674	0.865107269606858
breadthI	rs6929825	6	28378959	0.209090909090909	-0.644199567342269	0.453534595536007	0.155491886501688	0.907413247984996
breadthI	chr6:28411283	6	28379060	0.145454545454546	-0.876041903765673	0.574715371346805	0.12743236944674	0.865107269606858
breadthI	chr6:28411288	6	28379065	0.145454545454546	-0.876041903765673	0.574715371346805	0.12743236944674	0.865107269606858
breadthI	chr6:28411290	6	28379067	0.145454545454546	-0.876041903765673	0.574715371346805	0.12743236944674	0.865107269606858
breadthI	chr6:28411291	6	28379068	0.145454545454546	-0.876041903765673	0.574715371346805	0.12743236944674	0.865107269606858
breadthI	rs35599905	6	28379663	0.209090909090909	-0.644199567342269	0.453534595536007	0.155491886501688	0.907413247984996
breadthI	rs1124131	6	28380248	0.209090909090909	-0.644199567342269	0.453534595536007	0.155491886501688	0.907413247984996
breadthI	rs116511049	6	28380931	0.1	-0.452947724040486	0.713082271824804	0.525299935751027	0.954622453268509
breadthI	rs6899389	6	28381140	0.209090909090909	-0.644199567342269	0.453534595536007	0.155491886501688	0.907413247984996
breadthI	rs6922374	6	28381272	0.209090909090909	-0.644199567342269	0.453534595536007	0.155491886501688	0.907413247984996
breadthI	rs6899603	6	28381305	0.209090909090909	-0.644199567342269	0.453534595536007	0.155491886501688	0.907413247984996
breadthI	rs6922429	6	28381345	0.209090909090909	-0.644199567342269	0.453534595536007	0.155491886501688	0.907413247984996
breadthI	rs1558205	6	28382262	0.236363636363636	-0.477708622773034	0.447145746057956	0.285362193272437	0.928228735844763
breadthI	rs13203055	6	28382410	0.145454545454546	-0.876041903765673	0.574715371346805	0.12743236944674	0.865107269606858
breadthI	rs7451726	6	28382494	0.181818181818182	-0.512567343741765	0.524847101953135	0.328765648932631	0.928228735844763
breadthI	rs6922169	6	28382932	0.209090909090909	-0.644199567342269	0.453534595536007	0.155491886501688	0.907413247984996
breadthI	rs13210866	6	28383842	0.209090909090909	-0.644199567342269	0.453534595536007	0.155491886501688	0.907413247984996
breadthI	rs36018474	6	28385529	0.209090909090909	-0.644199567342269	0.453534595536007	0.155491886501688	0.907413247984996
breadthI	rs13201726	6	28385551	0.209090909090909	-0.644199567342269	0.453534595536007	0.155491886501688	0.907413247984996
breadthI	rs6940744	6	28385957	0.145454545454546	-0.876041903765673	0.574715371346805	0.12743236944674	0.865107269606858
breadthI	rs11760133	6	28386739	0.209090909090909	-0.644199567342269	0.453534595536007	0.155491886501688	0.907413247984996
breadthI	rs2027361	6	28388308	0.209090909090909	-0.644199567342269	0.453534595536007	0.155491886501688	0.907413247984996
breadthI	rs4642462	6	28389251	0.209090909090909	-0.644199567342269	0.453534595536007	0.155491886501688	0.907413247984996
breadthI	rs16894091	6	28390137	0.127272727272727	-1.00817060612581	0.608336830265178	0.0974674817645739	0.822017497042035
breadthI	rs16894095	6	28390230	0.209090909090909	-0.644199567342269	0.453534595536007	0.155491886501688	0.907413247984996
breadthI	rs3800328	6	28390843	0.209090909090909	-0.644199567342269	0.453534595536007	0.155491886501688	0.907413247984996
breadthI	rs67211468	6	28391987	0.190909090909091	-0.730973195601319	0.450088198792545	0.104361602514093	0.832105759006766
breadthI	rs13193272	6	28392743	0.127272727272727	-1.00817060612581	0.608336830265178	0.0974674817645739	0.822017497042035
breadthI	rs35560946	6	28395437	0.190909090909091	-0.730973195601319	0.450088198792545	0.104361602514093	0.832105759006766
breadthI	rs1339898	6	28395506	0.218181818181818	-0.566547030445631	0.43961936320146	0.197494841901485	0.928228735844763
breadthI	rs13209596	6	28396190	0.127272727272727	-1.00817060612581	0.608336830265178	0.0974674817645739	0.822017497042035
breadthI	rs740621	6	28397787	0.190909090909091	-0.730973195601319	0.450088198792545	0.104361602514093	0.832105759006766
breadthI	rs740622	6	28398291	0.190909090909091	-0.730973195601319	0.450088198792545	0.104361602514093	0.832105759006766
breadthI	rs9969098	6	28398748	0.127272727272727	-1.00817060612581	0.608336830265178	0.0974674817645739	0.822017497042035
breadthI	rs7740429	6	28399246	0.127272727272727	-1.00817060612581	0.608336830265178	0.0974674817645739	0.822017497042035
breadthI	rs7740351	6	28399412	0.190909090909091	-0.730973195601319	0.450088198792545	0.104361602514093	0.832105759006766
breadthI	rs7765989	6	28400295	0.127272727272727	-1.00817060612581	0.608336830265178	0.0974674817645739	0.822017497042035
breadthI	rs16894106	6	28400339	0.127272727272727	-1.00817060612581	0.608336830265178	0.0974674817645739	0.822017497042035
breadthI	rs7766356	6	28400538	0.109090909090909	-1.14297173523411	0.725937257379066	0.115377144713834	0.865107269606858
breadthI	rs16894108	6	28401790	0.190909090909091	-0.730973195601319	0.450088198792545	0.104361602514093	0.832105759006766
breadthI	rs2071965	6	28403225	0.190909090909091	-0.730973195601319	0.450088198792545	0.104361602514093	0.832105759006766
breadthI	rs11752919	6	28403603	0.236363636363636	-0.702014938972767	0.426559138425009	0.0998127115907605	0.825186704384
breadthI	rs66542396	6	28405935	0.236363636363636	-0.702014938972767	0.426559138425009	0.0998127115907605	0.825186704384
breadthI	rs13215476	6	28406136	0.236363636363636	-0.702014938972767	0.426559138425009	0.0998127115907605	0.825186704384
breadthI	rs6917130	6	28406821	0.236363636363636	-0.702014938972767	0.426559138425009	0.0998127115907605	0.825186704384
breadthI	rs13190937	6	28411244	0.172727272727273	-1.00549789588884	0.514028161376176	0.0504516774894316	0.741130933780711
breadthI	rs2531804	6	28411303	0.263636363636364	-0.53636116467333	0.421873881310353	0.203594211116872	0.928228735844763
breadthI	chr6:28445714	6	28413491	0.172727272727273	-1.00549789588884	0.514028161376176	0.0504516774894316	0.741130933780711
breadthI	rs13207208	6	28413587	0.236363636363636	-0.702014938972767	0.426559138425009	0.0998127115907605	0.825186704384
breadthI	rs16894116	6	28414967	0.127272727272727	-1.00817060612581	0.608336830265178	0.0974674817645739	0.822017497042035
breadthI	rs13215804	6	28415572	0.172727272727273	-1.00549789588884	0.514028161376176	0.0504516774894316	0.741130933780711
breadthI	rs6939966	6	28415885	0.236363636363636	-0.702014938972767	0.426559138425009	0.0998127115907605	0.825186704384
breadthI	rs6903535	6	28417222	0.236363636363636	-0.702014938972767	0.426559138425009	0.0998127115907605	0.825186704384
breadthI	rs6927229	6	28417737	0.236363636363636	-0.702014938972767	0.426559138425009	0.0998127115907605	0.825186704384
breadthI	rs61289879	6	28419162	0.127272727272727	-1.00817060612581	0.608336830265178	0.0974674817645739	0.822017497042035
breadthI	rs2531809	6	28421368	0.118181818181818	-0.00363322095360835	0.610933588035511	0.995255009915445	0.99795702633368
breadthI	rs7766749	6	28423599	0.0818181818181818	-0.875907946091054	0.810623645812566	0.27990361173932	0.928228735844763
breadthI	rs2531813	6	28424723	0.118181818181818	-0.00363322095360835	0.610933588035511	0.995255009915445	0.99795702633368
breadthI	rs2531814	6	28425755	0.118181818181818	-0.00363322095360835	0.610933588035511	0.995255009915445	0.99795702633368
breadthI	rs2021745	6	28426986	0.118181818181818	-0.00363322095360835	0.610933588035511	0.995255009915445	0.99795702633368
breadthI	rs2859372	6	28427130	0.118181818181818	-0.00363322095360835	0.610933588035511	0.995255009915445	0.99795702633368
breadthI	rs2859373	6	28427228	0.118181818181818	-0.00363322095360835	0.610933588035511	0.995255009915445	0.99795702633368
breadthI	rs2859374	6	28428145	0.118181818181818	-0.00363322095360835	0.610933588035511	0.995255009915445	0.99795702633368
breadthI	rs1016069	6	28440418	0.163636363636364	0.170312177073459	0.543147683690089	0.753851342687364	0.96775669418557
breadthI	rs1016070	6	28440511	0.118181818181818	-0.00363322095360835	0.610933588035511	0.995255009915445	0.99795702633368
breadthI	rs12663002	6	28441634	0.109090909090909	0.101006522158656	0.633265138321839	0.873274046947096	0.98478378612178
breadthI	rs1015811	6	28448086	0.163636363636364	0.170312177073459	0.543147683690089	0.753851342687364	0.96775669418557
breadthI	rs2531817	6	28448894	0.145454545454546	-0.552813782227254	0.540049233031376	0.306007282394765	0.928228735844763
breadthI	rs2859351	6	28456195	0.163636363636364	0.170312177073459	0.543147683690089	0.753851342687364	0.96775669418557
breadthI	rs2531820	6	28456719	0.163636363636364	0.170312177073459	0.543147683690089	0.753851342687364	0.96775669418557
breadthI	rs2859352	6	28456854	0.118181818181818	-0.00363322095360835	0.610933588035511	0.995255009915445	0.99795702633368
breadthI	rs2213806	6	28457818	0.627272727272727	0.721242827541196	0.364107859840224	0.0476081675009737	0.735768965755051
breadthI	rs2859355	6	28461221	0.254545454545455	-0.797676449855682	0.463809936215514	0.0854624823687253	0.776883362763154
breadthI	rs2227228	6	28463576	0.254545454545455	-0.797676449855682	0.463809936215514	0.0854624823687253	0.776883362763154
breadthI	rs2859356	6	28465355	0.154545454545455	-0.0704005047776999	0.562106210035967	0.900330279420959	0.991101054507626
breadthI	rs2191037	6	28466988	0.154545454545455	-0.0704005047776999	0.562106210035967	0.900330279420959	0.991101054507626
breadthI	rs2531822	6	28468301	0.254545454545455	-0.797676449855682	0.463809936215514	0.0854624823687253	0.776883362763154
breadthI	rs7759252	6	28469422	0.118181818181818	0.104365778780004	0.630068876402711	0.868438805088523	0.982385994015091
breadthI	rs4711172	6	28470258	0.118181818181818	0.104365778780004	0.630068876402711	0.868438805088523	0.982385994015091
breadthI	rs2859358	6	28472821	0.154545454545455	-0.0704005047776999	0.562106210035967	0.900330279420959	0.991101054507626
breadthI	rs974334	6	28474218	0.154545454545455	-0.0704005047776999	0.562106210035967	0.900330279420959	0.991101054507626
breadthI	rs7743046	6	28475368	0.245454545454545	-0.766881924611159	0.47162281054225	0.103939175536709	0.832105759006766
breadthI	chr6:28509366	6	28477143	0.118181818181818	-0.716006318018203	0.566899365063381	0.206581306337452	0.928228735844763
breadthI	rs4713167	6	28477895	0.245454545454545	-0.766881924611159	0.47162281054225	0.103939175536709	0.832105759006766
breadthI	rs434112	6	28480833	0.254545454545455	-0.797676449855682	0.463809936215514	0.0854624823687253	0.776883362763154
breadthI	rs406113	6	28483482	0.254545454545455	-0.797676449855682	0.463809936215514	0.0854624823687253	0.776883362763154
breadthI	rs6456823	6	28486098	0.245454545454545	-0.766881924611159	0.47162281054225	0.103939175536709	0.832105759006766
breadthI	rs1003359	6	28486822	0.245454545454545	-0.766881924611159	0.47162281054225	0.103939175536709	0.832105759006766
breadthI	rs445870	6	28494327	0.245454545454545	-0.766881924611159	0.47162281054225	0.103939175536709	0.832105759006766
breadthI	rs440481	6	28499236	0.145454545454546	-0.0251587021621178	0.576312853177216	0.965179735444043	0.994761051283387
breadthI	rs451774	6	28502550	0.245454545454545	-0.941811805618114	0.471091027845727	0.0455851981252138	0.731131153490796
breadthI	rs13215054	6	28502794	0.118181818181818	-0.560376439236165	0.659580314613453	0.395550038243805	0.928228735844763
breadthI	rs389118	6	28507379	0.209090909090909	-1.08057585054215	0.473652632192063	0.0225266933967317	0.679558934441733
breadthI	rs62402376	6	28507446	0.172727272727273	-0.598854343439234	0.514107040616971	0.244082269310677	0.928228735844763
breadthI	rs454182	6	28511164	0.218181818181818	-1.11053769649034	0.465409353944543	0.0170256890047406	0.628257299891862
breadthI	rs2394102	6	28512017	0.0909090909090909	-0.230894382051248	0.742547106518306	0.755839288735343	0.96775669418557
breadthI	rs4711173	6	28514583	0.172727272727273	-0.598854343439234	0.514107040616971	0.244082269310677	0.928228735844763
breadthI	rs115709379	6	28518299	0.0909090909090909	-0.230894382051248	0.742547106518306	0.755839288735343	0.96775669418557
breadthI	rs437691	6	28518316	0.218181818181818	-1.11053769649034	0.465409353944543	0.0170256890047406	0.628257299891862
breadthI	rs393414	6	28521316	0.190909090909091	-1.22165473965985	0.472865572882928	0.00977995505433561	0.560889042468238
breadthI	rs414745	6	28526655	0.2	-0.457630059544669	0.456808039718632	0.316440445374874	0.928228735844763
breadthI	chr6:28561529	6	28529306	0.136363636363636	-0.806770408650875	0.566400700532663	0.154336204892473	0.906674638568746
breadthI	chr6:28561532	6	28529309	0.136363636363636	-0.806770408650875	0.566400700532663	0.154336204892473	0.906674638568746
breadthI	chr6:28561534	6	28529311	0.118181818181818	-0.968846866370731	0.574408334304834	0.091663621357734	0.804799324206161
breadthI	chr6:28561535	6	28529312	0.118181818181818	-0.968846866370731	0.574408334304834	0.091663621357734	0.804799324206161
breadthI	chr6:28561537	6	28529314	0.118181818181818	-0.968846866370731	0.574408334304834	0.091663621357734	0.804799324206161
breadthI	rs418092	6	28533946	0.2	-0.457630059544669	0.456808039718632	0.316440445374874	0.928228735844763
breadthI	rs425615	6	28534971	0.2	-0.457630059544669	0.456808039718632	0.316440445374874	0.928228735844763
breadthI	rs7742957	6	28535685	0.145454545454546	-0.215682600556717	0.565864929730394	0.703087774788663	0.96593906360997
breadthI	rs17336532	6	28543264	0.118181818181818	-0.560376439236165	0.659580314613453	0.395550038243805	0.928228735844763
breadthI	rs16901848	6	28546952	0.145454545454546	-0.215682600556717	0.565864929730394	0.703087774788663	0.96593906360997
breadthI	chr6:28584368	6	28552145	0.127272727272727	-0.693580243478514	0.624284899197566	0.266568542036922	0.928228735844763
breadthI	rs35480587	6	28553779	0.190909090909091	-0.485794275558575	0.492814194017811	0.324253133992749	0.928228735844763
breadthI	rs41270599	6	28554543	0.127272727272727	-0.693580243478514	0.624284899197566	0.266568542036922	0.928228735844763
breadthI	rs13217047	6	28556051	0.127272727272727	-0.693580243478514	0.624284899197566	0.266568542036922	0.928228735844763
breadthI	rs35546888	6	28558890	0.154545454545455	-0.334507699621474	0.54818553128218	0.541723423312889	0.959869230697679
breadthI	rs11963067	6	28560071	0.154545454545455	-0.334507699621474	0.54818553128218	0.541723423312889	0.959869230697679
breadthI	rs35257859	6	28562589	0.127272727272727	-0.693580243478514	0.624284899197566	0.266568542036922	0.928228735844763
breadthI	rs418204	6	28562957	0.209090909090909	-0.518419125377898	0.450517718478749	0.249848015473774	0.928228735844763
breadthI	rs6901724	6	28565827	0.1	-0.332112303262492	0.702191354993102	0.636237774845695	0.96593906360997
breadthI	rs6923110	6	28566522	0.154545454545455	-0.334507699621474	0.54818553128218	0.541723423312889	0.959869230697679
breadthI	rs418914	6	28568528	0.209090909090909	-0.518419125377898	0.450517718478749	0.249848015473774	0.928228735844763
breadthI	rs6941188	6	28569338	0.154545454545455	-0.334507699621474	0.54818553128218	0.541723423312889	0.959869230697679
breadthI	rs410106	6	28572059	0.209090909090909	-0.518419125377898	0.450517718478749	0.249848015473774	0.928228735844763
breadthI	rs4947335	6	28576023	0.163636363636364	-0.729246547198308	0.45250740315739	0.107055932361917	0.837784098868059
breadthI	rs34388845	6	28578286	0.109090909090909	-0.0822686138156049	0.659309643488421	0.900697773548796	0.991101054507626
breadthI	rs55963280	6	28581728	0.163636363636364	-0.729246547198308	0.45250740315739	0.107055932361917	0.837784098868059
breadthI	rs116591906	6	28583392	0.0818181818181818	-0.438703505512154	0.751190714940583	0.559213032361847	0.96593906360997
breadthI	rs62402390	6	28583715	0.172727272727273	-0.85978082516654	0.44784246438931	0.0548795378780713	0.748898492192998
breadthI	rs34556183	6	28584775	0.145454545454546	-0.172799452073971	0.569480211080914	0.761559414055294	0.96775669418557
breadthI	rs36103239	6	28586282	0.145454545454546	-0.172799452073971	0.569480211080914	0.761559414055294	0.96775669418557
breadthI	rs62402392	6	28586320	0.163636363636364	-0.729246547198308	0.45250740315739	0.107055932361917	0.837784098868059
breadthI	rs6937826	6	28586694	0.154545454545455	-0.67109861133534	0.451759749491958	0.137405855048556	0.880923732250057
breadthI	rs11965972	6	28587402	0.145454545454546	-0.172799452073971	0.569480211080914	0.761559414055294	0.96775669418557
breadthI	rs62402394	6	28588217	0.163636363636364	-0.729246547198308	0.45250740315739	0.107055932361917	0.837784098868059
breadthI	rs12202926	6	28592536	0.609090909090909	0.736326266886919	0.356780733874337	0.0390361013031586	0.731131153490796
breadthI	chr6:28624865	6	28592642	0.145454545454546	-0.172799452073971	0.569480211080914	0.761559414055294	0.96775669418557
breadthI	rs10755646	6	28593473	0.172727272727273	-0.486310730205081	0.477576671699217	0.308540973861209	0.928228735844763
breadthI	rs9766115	6	28594200	0.145454545454546	-0.172799452073971	0.569480211080914	0.761559414055294	0.96775669418557
breadthI	rs12206581	6	28594342	0.218181818181818	0.460053347075899	0.442468406109293	0.298459402244589	0.928228735844763
breadthI	rs35051649	6	28595064	0.0818181818181818	-0.438703505512154	0.751190714940583	0.559213032361847	0.96593906360997
breadthI	rs11970409	6	28595107	0.145454545454546	-0.172799452073971	0.569480211080914	0.761559414055294	0.96775669418557
breadthI	rs7741058	6	28596420	0.172727272727273	-0.486310730205081	0.477576671699217	0.308540973861209	0.928228735844763
breadthI	rs35778344	6	28599105	0.0818181818181818	-0.438703505512154	0.751190714940583	0.559213032361847	0.96593906360997
breadthI	rs13220637	6	28599676	0.145454545454546	-0.172799452073971	0.569480211080914	0.761559414055294	0.96775669418557
breadthI	rs7746909	6	28600778	0.172727272727273	-0.85978082516654	0.44784246438931	0.0548795378780713	0.748898492192998
breadthI	rs7767144	6	28600787	0.172727272727273	-0.85978082516654	0.44784246438931	0.0548795378780713	0.748898492192998
breadthI	rs16894169	6	28600911	0.172727272727273	-0.85978082516654	0.44784246438931	0.0548795378780713	0.748898492192998
breadthI	rs36069097	6	28601283	0.145454545454546	-0.172799452073971	0.569480211080914	0.761559414055294	0.96775669418557
breadthI	rs62402400	6	28601789	0.154545454545455	-0.67109861133534	0.451759749491958	0.137405855048556	0.880923732250057
breadthI	rs16894171	6	28602272	0.163636363636364	-0.729246547198308	0.45250740315739	0.107055932361917	0.837784098868059
breadthI	rs56227726	6	28606018	0.172727272727273	-0.85978082516654	0.44784246438931	0.0548795378780713	0.748898492192998
breadthI	rs10807034	6	28606173	0.209090909090909	-1.19515788789343	0.418462530225093	0.00428921819620114	0.484291459932988
breadthI	rs10807035	6	28606367	0.209090909090909	-1.19515788789343	0.418462530225093	0.00428921819620114	0.484291459932988
breadthI	rs10738069	6	28606603	0.2	-1.14538669292529	0.417732111497385	0.00610818118157113	0.548567506239679
breadthI	rs4713173	6	28606988	0.163636363636364	-0.729246547198308	0.45250740315739	0.107055932361917	0.837784098868059
breadthI	rs10807037	6	28607253	0.2	-1.14538669292529	0.417732111497385	0.00610818118157113	0.548567506239679
breadthI	rs34470113	6	28607995	0.136363636363636	-0.298324404853388	0.634995191933111	0.638493791917172	0.96593906360997
breadthI	rs79124765	6	28608453	0.118181818181818	0.0683520587925526	0.657143181003569	0.917158277129689	0.991101054507626
breadthI	rs2057296	6	28610296	0.145454545454546	-0.608591889153662	0.487322622205555	0.211720668573733	0.928228735844763
breadthI	rs6933018	6	28610361	0.190909090909091	-1.15434475109529	0.442994694885435	0.00916665043961267	0.560889042468238
breadthI	rs6912479	6	28610362	0.190909090909091	-1.15434475109529	0.442994694885435	0.00916665043961267	0.560889042468238
breadthI	chr6:28643659	6	28611436	0.136363636363636	-0.298324404853388	0.634995191933111	0.638493791917172	0.96593906360997
breadthI	rs10807039	6	28612596	0.190909090909091	-1.15434475109529	0.442994694885435	0.00916665043961267	0.560889042468238
breadthI	rs62406542	6	28613097	0.154545454545455	-0.689563154401344	0.487527716095591	0.157242110908408	0.909075357248965
breadthI	rs7760867	6	28614400	0.190909090909091	-1.15434475109529	0.442994694885435	0.00916665043961267	0.560889042468238
breadthI	rs7743296	6	28614610	0.145454545454546	-0.608591889153662	0.487322622205555	0.211720668573733	0.928228735844763
breadthI	rs7748225	6	28615292	0.190909090909091	-1.15434475109529	0.442994694885435	0.00916665043961267	0.560889042468238
breadthI	rs732395	6	28616327	0.190909090909091	-1.15434475109529	0.442994694885435	0.00916665043961267	0.560889042468238
breadthI	rs1884936	6	28618751	0.163636363636364	0.028079082261632	0.546762310204572	0.959042490917918	0.994411472948092
breadthI	rs7775683	6	28622277	0.163636363636364	0.028079082261632	0.546762310204572	0.959042490917918	0.994411472948092
breadthI	rs2893966	6	28622337	0.163636363636364	0.028079082261632	0.546762310204572	0.959042490917918	0.994411472948092
breadthI	rs12662929	6	28622484	0.154545454545455	-0.689563154401344	0.487527716095591	0.157242110908408	0.909075357248965
breadthI	rs1884937	6	28623724	0.163636363636364	0.028079082261632	0.546762310204572	0.959042490917918	0.994411472948092
breadthI	rs11970339	6	28624894	0.163636363636364	0.028079082261632	0.546762310204572	0.959042490917918	0.994411472948092
breadthI	rs9295775	6	28627469	0.163636363636364	-0.867955969135045	0.479513314421949	0.0702838641390712	0.775483603176327
breadthI	rs34177106	6	28629510	0.172727272727273	0.0253961879910569	0.544168417159411	0.962776463495779	0.994761051283387
breadthI	rs7767008	6	28630793	0.172727272727273	0.0253961879910569	0.544168417159411	0.962776463495779	0.994761051283387
breadthI	rs16894184	6	28631731	0.0727272727272728	0.0357551067047033	0.797354535579449	0.964233113012164	0.994761051283387
breadthI	rs58490223	6	28633274	0.154545454545455	-0.689563154401344	0.487527716095591	0.157242110908408	0.909075357248965
breadthI	rs56389860	6	28634891	0.181818181818182	0.0245543104703545	0.537998637780442	0.963597108994876	0.994761051283387
breadthI	rs4713175	6	28635592	0.109090909090909	-0.939569512424556	0.617586331831363	0.128170182690588	0.866450475529991
breadthI	rs61229539	6	28636643	0.190909090909091	0.0414934214332718	0.534867262924214	0.938164503210196	0.991101054507626
breadthI	rs16894189	6	28641134	0.0818181818181818	0.0938586804607558	0.768979131455367	0.902854499691363	0.991101054507626
breadthI	rs16894191	6	28641689	0.154545454545455	-0.689563154401344	0.487527716095591	0.157242110908408	0.909075357248965
breadthI	rs62406553	6	28643988	0.163636363636364	-0.867955969135045	0.479513314421949	0.0702838641390712	0.775483603176327
breadthI	rs16894194	6	28648083	0.190909090909091	0.0414934214332718	0.534867262924214	0.938164503210196	0.991101054507626
breadthI	rs16894197	6	28648271	0.190909090909091	0.0414934214332718	0.534867262924214	0.938164503210196	0.991101054507626
breadthI	rs35466817	6	28648320	0.190909090909091	0.0414934214332718	0.534867262924214	0.938164503210196	0.991101054507626
breadthI	chr6:28683883	6	28651660	0.190909090909091	0.0414934214332718	0.534867262924214	0.938164503210196	0.991101054507626
breadthI	rs4711178	6	28654613	0.154545454545455	-1.09733432375481	0.491879562865341	0.0256877258695187	0.692077907758921
breadthI	rs11966966	6	28655388	0.172727272727273	0.220026549788214	0.534037844765514	0.680335363765	0.96593906360997
breadthI	rs11967609	6	28656109	0.172727272727273	0.220026549788214	0.534037844765514	0.680335363765	0.96593906360997
breadthI	rs2394120	6	28656452	0.172727272727273	0.220026549788214	0.534037844765514	0.680335363765	0.96593906360997
breadthI	rs2394121	6	28656489	0.172727272727273	0.220026549788214	0.534037844765514	0.680335363765	0.96593906360997
breadthI	rs34020953	6	28656754	0.172727272727273	0.220026549788214	0.534037844765514	0.680335363765	0.96593906360997
breadthI	rs138010458	6	28657280	0.0818181818181818	0.0938586804607558	0.768979131455367	0.902854499691363	0.991101054507626
breadthI	rs2394122	6	28658554	0.218181818181818	0.0147981172773555	0.46565045485377	0.974647931577299	0.994761051283387
breadthI	rs4289643	6	28659035	0.590909090909091	0.811512142806901	0.381630174727092	0.033466972775321	0.731131153490796
breadthI	rs7748643	6	28659407	0.272727272727273	-0.537625898095199	0.423122225818726	0.203865268475708	0.928228735844763
breadthI	rs60583357	6	28660101	0.0818181818181818	0.0938586804607558	0.768979131455367	0.902854499691363	0.991101054507626
breadthI	rs55776584	6	28660515	0.154545454545455	-1.09733432375481	0.491879562865341	0.0256877258695187	0.692077907758921
breadthI	rs6939576	6	28669315	0.218181818181818	0.219257481008912	0.53360093777729	0.681144686535852	0.96593906360997
breadthI	chr6:28701630	6	28669407	0.554545454545455	0.875238136691764	0.418914010487328	0.0366804913405028	0.731131153490796
breadthI	rs9295777	6	28669698	0.554545454545455	0.875238136691764	0.418914010487328	0.0366804913405028	0.731131153490796
breadthI	rs56092796	6	28672897	0.345454545454545	-0.200090475965717	0.419910232338988	0.633712694237283	0.96593906360997
breadthI	rs7772289	6	28674322	0.536363636363636	0.291470323852769	0.403220920739716	0.469768873366657	0.939450934160851
breadthI	rs9368570	6	28676193	0.345454545454545	-0.200090475965717	0.419910232338988	0.633712694237283	0.96593906360997
breadthI	rs9368571	6	28677758	0.254545454545455	-0.167217674658324	0.449160995529074	0.709677726171366	0.96593906360997
breadthI	rs7775835	6	28678357	0.0636363636363636	-0.912852152850101	0.804632750838285	0.256586803069465	0.928228735844763
breadthI	chr6:28712061	6	28679838	0.0909090909090909	0.214516600990776	0.755444029395763	0.776440310000062	0.96775669418557
breadthI	rs1539586	6	28679868	0.309090909090909	-0.0658562459725842	0.417987746997604	0.874807113761169	0.984845161559469
breadthI	rs1539585	6	28679944	0.536363636363636	0.291470323852769	0.403220920739716	0.469768873366657	0.939450934160851
breadthI	rs1539584	6	28679945	0.254545454545455	-0.167217674658324	0.449160995529074	0.709677726171366	0.96593906360997
breadthI	rs115582688	6	28680103	0.0909090909090909	0.214516600990776	0.755444029395763	0.776440310000062	0.96775669418557
breadthI	rs72844382	6	28680892	0.254545454545455	-0.167217674658324	0.449160995529074	0.709677726171366	0.96593906360997
breadthI	rs10456364	6	28681444	0.518181818181818	0.394521348233683	0.406139626314828	0.331352419098142	0.928228735844763
breadthI	rs10456365	6	28681804	0.518181818181818	0.394521348233683	0.406139626314828	0.331352419098142	0.928228735844763
breadthI	rs9380085	6	28682763	0.209090909090909	0.0447877259535123	0.477178230163205	0.925220739675224	0.991101054507626
breadthI	rs9404960	6	28683649	0.518181818181818	0.394521348233683	0.406139626314828	0.331352419098142	0.928228735844763
breadthI	rs142193829	6	28683693	0.0909090909090909	0.214516600990776	0.755444029395763	0.776440310000062	0.96775669418557
breadthI	rs9391676	6	28683743	0.518181818181818	0.394521348233683	0.406139626314828	0.331352419098142	0.928228735844763
breadthI	rs114383240	6	28684630	0.0909090909090909	0.214516600990776	0.755444029395763	0.776440310000062	0.96775669418557
breadthI	rs546719369	6	28685324	0.0909090909090909	0.214516600990776	0.755444029395763	0.776440310000062	0.96775669418557
breadthI	chr6:28717562	6	28685339	0.518181818181818	0.394521348233683	0.406139626314828	0.331352419098142	0.928228735844763
breadthI	rs9366725	6	28685981	0.518181818181818	0.394521348233683	0.406139626314828	0.331352419098142	0.928228735844763
breadthI	rs115162286	6	28686084	0.0909090909090909	0.214516600990776	0.755444029395763	0.776440310000062	0.96775669418557
breadthI	rs2394152	6	28686284	0.518181818181818	0.394521348233683	0.406139626314828	0.331352419098142	0.928228735844763
breadthI	rs9393928	6	28686592	0.227272727272727	0.0268858389853166	0.4483341854305	0.952180882075581	0.991490373696032
breadthI	rs9380086	6	28686819	0.227272727272727	0.0268858389853166	0.4483341854305	0.952180882075581	0.991490373696032
breadthI	rs56404349	6	28687469	0.209090909090909	0.0447877259535123	0.477178230163205	0.925220739675224	0.991101054507626
breadthI	rs116575156	6	28687489	0.0909090909090909	0.214516600990776	0.755444029395763	0.776440310000062	0.96775669418557
breadthI	rs9348812	6	28688315	0.209090909090909	0.0447877259535123	0.477178230163205	0.925220739675224	0.991101054507626
breadthI	rs73391152	6	28689004	0.0636363636363636	-1.41897688487349	0.878846370878201	0.106399432808625	0.836751645711866
breadthI	rs4713178	6	28690100	0.518181818181818	0.394521348233683	0.406139626314828	0.331352419098142	0.928228735844763
breadthI	rs116665653	6	28692468	0.0909090909090909	0.214516600990776	0.755444029395763	0.776440310000062	0.96775669418557
breadthI	chr6:28725197	6	28692974	0.554545454545455	0.573599977787372	0.391918612449715	0.143311715721493	0.889281265432903
breadthI	rs115592443	6	28693026	0.0909090909090909	0.214516600990776	0.755444029395763	0.776440310000062	0.96775669418557
breadthI	rs12660605	6	28693883	0.209090909090909	0.0447877259535123	0.477178230163205	0.925220739675224	0.991101054507626
breadthI	rs1419094	6	28694392	0.0909090909090909	0.214516600990776	0.755444029395763	0.776440310000062	0.96775669418557
breadthI	rs9348813	6	28694608	0.527272727272727	0.285459488706542	0.403257706889991	0.479017588926424	0.946510136629431
breadthI	rs1954407	6	28695149	0.0909090909090909	0.214516600990776	0.755444029395763	0.776440310000062	0.96775669418557
breadthI	rs2893973	6	28697086	0.209090909090909	0.0447877259535123	0.477178230163205	0.925220739675224	0.991101054507626
breadthI	rs16894234	6	28697964	0.0909090909090909	0.214516600990776	0.755444029395763	0.776440310000062	0.96775669418557
breadthI	rs2211495	6	28698668	0.0909090909090909	0.214516600990776	0.755444029395763	0.776440310000062	0.96775669418557
breadthI	rs16894237	6	28698908	0.0909090909090909	0.214516600990776	0.755444029395763	0.776440310000062	0.96775669418557
breadthI	rs9257110	6	28700089	0.209090909090909	0.0447877259535123	0.477178230163205	0.925220739675224	0.991101054507626
breadthI	rs9257111	6	28700500	0.209090909090909	0.0447877259535123	0.477178230163205	0.925220739675224	0.991101054507626
breadthI	rs9257112	6	28702113	0.209090909090909	0.0447877259535123	0.477178230163205	0.925220739675224	0.991101054507626
breadthI	rs147485707	6	28702829	0.0909090909090909	0.214516600990776	0.755444029395763	0.776440310000062	0.96775669418557
breadthI	rs1233572	6	28703244	0.527272727272727	0.285459488706542	0.403257706889991	0.479017588926424	0.946510136629431
breadthI	rs2893970	6	28703281	0.209090909090909	0.0447877259535123	0.477178230163205	0.925220739675224	0.991101054507626
breadthI	rs116232681	6	28703672	0.0909090909090909	0.214516600990776	0.755444029395763	0.776440310000062	0.96775669418557
breadthI	rs2394130	6	28704775	0.209090909090909	0.0447877259535123	0.477178230163205	0.925220739675224	0.991101054507626
breadthI	rs115975470	6	28705222	0.0909090909090909	0.214516600990776	0.755444029395763	0.776440310000062	0.96775669418557
breadthI	rs9257114	6	28705635	0.209090909090909	0.0447877259535123	0.477178230163205	0.925220739675224	0.991101054507626
breadthI	rs3869043	6	28706535	0.209090909090909	0.0447877259535123	0.477178230163205	0.925220739675224	0.991101054507626
breadthI	rs116118793	6	28706891	0.0909090909090909	0.214516600990776	0.755444029395763	0.776440310000062	0.96775669418557
breadthI	rs9257115	6	28707453	0.209090909090909	0.0447877259535123	0.477178230163205	0.925220739675224	0.991101054507626
breadthI	rs116776976	6	28707805	0.0909090909090909	0.214516600990776	0.755444029395763	0.776440310000062	0.96775669418557
breadthI	rs1233575	6	28709895	0.536363636363636	0.461258091574384	0.41012389161664	0.260724708159071	0.928228735844763
breadthI	rs1233576	6	28710244	0.536363636363636	0.461258091574384	0.41012389161664	0.260724708159071	0.928228735844763
breadthI	rs1233577	6	28710303	0.536363636363636	0.461258091574384	0.41012389161664	0.260724708159071	0.928228735844763
breadthI	rs114359523	6	28711662	0.0909090909090909	0.214516600990776	0.755444029395763	0.776440310000062	0.96775669418557
breadthI	rs1233578	6	28712247	0.109090909090909	-1.09385315505882	0.672690701402461	0.103931291252448	0.832105759006766
breadthI	rs9257117	6	28713035	0.209090909090909	0.0447877259535123	0.477178230163205	0.925220739675224	0.991101054507626
breadthI	rs116776021	6	28713877	0.0909090909090909	0.214516600990776	0.755444029395763	0.776440310000062	0.96775669418557
breadthI	rs115592698	6	28714424	0.0909090909090909	0.214516600990776	0.755444029395763	0.776440310000062	0.96775669418557
breadthI	rs9257124	6	28714723	0.209090909090909	0.0447877259535123	0.477178230163205	0.925220739675224	0.991101054507626
breadthI	rs7763390	6	28714761	0.136363636363636	0.311697782103769	0.666580002062108	0.640065328644479	0.96593906360997
breadthI	rs116157862	6	28715516	0.0909090909090909	0.214516600990776	0.755444029395763	0.776440310000062	0.96775669418557
breadthI	rs6909102	6	28715537	0.136363636363636	0.311697782103769	0.666580002062108	0.640065328644479	0.96593906360997
breadthI	rs6929372	6	28715564	0.136363636363636	0.311697782103769	0.666580002062108	0.640065328644479	0.96593906360997
breadthI	rs114227105	6	28715583	0.0909090909090909	0.214516600990776	0.755444029395763	0.776440310000062	0.96775669418557
breadthI	rs1233584	6	28715604	0.545454545454545	0.4676774313564	0.410189562048646	0.254224015009609	0.928228735844763
breadthI	rs11964849	6	28715769	0.0818181818181818	-0.803820256149815	0.752494234621947	0.285426759964395	0.928228735844763
breadthI	rs11969803	6	28715911	0.0818181818181818	-0.803820256149815	0.752494234621947	0.285426759964395	0.928228735844763
breadthI	rs72847135	6	28717256	0.136363636363636	0.311697782103769	0.666580002062108	0.640065328644479	0.96593906360997
breadthI	rs1233586	6	28718215	0.536363636363636	0.461258091574384	0.41012389161664	0.260724708159071	0.928228735844763
breadthI	rs9257128	6	28718300	0.209090909090909	0.0447877259535123	0.477178230163205	0.925220739675224	0.991101054507626
breadthI	rs9257129	6	28719066	0.209090909090909	0.0447877259535123	0.477178230163205	0.925220739675224	0.991101054507626
breadthI	rs1233587	6	28719755	0.163636363636364	-0.416865730704687	0.592013215240855	0.481339759264533	0.946510136629431
breadthI	chr6:28752152	6	28719929	0.136363636363636	0.311697782103769	0.666580002062108	0.640065328644479	0.96593906360997
breadthI	rs1233590	6	28720712	0.536363636363636	0.461258091574384	0.41012389161664	0.260724708159071	0.928228735844763
breadthI	rs1233591	6	28720982	0.536363636363636	0.461258091574384	0.41012389161664	0.260724708159071	0.928228735844763
breadthI	rs55795312	6	28721039	0.136363636363636	0.311697782103769	0.666580002062108	0.640065328644479	0.96593906360997
breadthI	rs7758691	6	28721314	0.0818181818181818	-0.803820256149815	0.752494234621947	0.285426759964395	0.928228735844763
breadthI	rs9257131	6	28721495	0.209090909090909	0.0447877259535123	0.477178230163205	0.925220739675224	0.991101054507626
breadthI	rs1742741	6	28721534	0.163636363636364	-0.416865730704687	0.592013215240855	0.481339759264533	0.946510136629431
breadthI	rs116573972	6	28721815	0.0909090909090909	0.214516600990776	0.755444029395763	0.776440310000062	0.96775669418557
breadthI	rs62408379	6	28722076	0.109090909090909	-0.748910006968865	0.605982464232768	0.216510289430205	0.928228735844763
breadthI	rs72847141	6	28722114	0.136363636363636	0.311697782103769	0.666580002062108	0.640065328644479	0.96593906360997
breadthI	rs147743910	6	28722296	0.0909090909090909	0.214516600990776	0.755444029395763	0.776440310000062	0.96775669418557
breadthI	rs17338569	6	28722799	0.136363636363636	0.311697782103769	0.666580002062108	0.640065328644479	0.96593906360997
breadthI	rs9257132	6	28722860	0.209090909090909	0.0447877259535123	0.477178230163205	0.925220739675224	0.991101054507626
breadthI	rs9257134	6	28723426	0.536363636363636	0.461258091574384	0.41012389161664	0.260724708159071	0.928228735844763
breadthI	rs138113368	6	28723499	0.0909090909090909	0.214516600990776	0.755444029395763	0.776440310000062	0.96775669418557
breadthI	rs57780419	6	28723723	0.136363636363636	0.311697782103769	0.666580002062108	0.640065328644479	0.96593906360997
breadthI	rs9257135	6	28723835	0.536363636363636	0.461258091574384	0.41012389161664	0.260724708159071	0.928228735844763
breadthI	rs1235176	6	28723978	0.536363636363636	0.461258091574384	0.41012389161664	0.260724708159071	0.928228735844763
breadthI	rs1742742	6	28724079	0.545454545454545	0.4676774313564	0.410189562048646	0.254224015009609	0.928228735844763
breadthI	rs61173069	6	28725704	0.136363636363636	0.311697782103769	0.666580002062108	0.640065328644479	0.96593906360997
breadthI	rs73403143	6	28726613	0.0818181818181818	-0.803820256149815	0.752494234621947	0.285426759964395	0.928228735844763
breadthI	rs1233596	6	28727673	0.536363636363636	0.461258091574384	0.41012389161664	0.260724708159071	0.928228735844763
breadthI	rs1233597	6	28728329	0.163636363636364	-0.416865730704687	0.592013215240855	0.481339759264533	0.946510136629431
breadthI	rs1233598	6	28728722	0.536363636363636	0.461258091574384	0.41012389161664	0.260724708159071	0.928228735844763
breadthI	rs116670707	6	28728871	0.0909090909090909	0.214516600990776	0.755444029395763	0.776440310000062	0.96775669418557
breadthI	rs114202915	6	28729634	0.0909090909090909	0.214516600990776	0.755444029395763	0.776440310000062	0.96775669418557
breadthI	rs9257144	6	28729981	0.209090909090909	0.0447877259535123	0.477178230163205	0.925220739675224	0.991101054507626
breadthI	rs73403149	6	28729994	0.0818181818181818	-0.803820256149815	0.752494234621947	0.285426759964395	0.928228735844763
breadthI	rs9257148	6	28731809	0.181818181818182	0.383506806373744	0.48000447393552	0.424310668419265	0.932205162838756
breadthI	rs9257149	6	28731925	0.254545454545455	-0.167217674658324	0.449160995529074	0.709677726171366	0.96593906360997
breadthI	rs9257150	6	28731960	0.254545454545455	-0.167217674658324	0.449160995529074	0.709677726171366	0.96593906360997
breadthI	rs116450899	6	28732209	0.0909090909090909	0.214516600990776	0.755444029395763	0.776440310000062	0.96775669418557
breadthI	rs1233601	6	28733212	0.572727272727273	0.242522030502024	0.417706021544479	0.561506982697248	0.96593906360997
breadthI	rs1233602	6	28733403	0.536363636363636	0.461258091574384	0.41012389161664	0.260724708159071	0.928228735844763
breadthI	rs1233607	6	28735842	0.545454545454545	0.4676774313564	0.410189562048646	0.254224015009609	0.928228735844763
breadthI	rs9257157	6	28736484	0.254545454545455	-0.167217674658324	0.449160995529074	0.709677726171366	0.96593906360997
breadthI	rs145949361	6	28736965	0.0909090909090909	0.214516600990776	0.755444029395763	0.776440310000062	0.96775669418557
breadthI	rs9257158	6	28736973	0.345454545454545	-0.200090475965717	0.419910232338988	0.633712694237283	0.96593906360997
breadthI	rs1233615	6	28739584	0.545454545454545	0.4676774313564	0.410189562048646	0.254224015009609	0.928228735844763
breadthI	rs1233616	6	28739884	0.545454545454545	0.4676774313564	0.410189562048646	0.254224015009609	0.928228735844763
breadthI	rs1233617	6	28741162	0.545454545454545	0.4676774313564	0.410189562048646	0.254224015009609	0.928228735844763
breadthI	rs9257168	6	28741954	0.209090909090909	0.0447877259535123	0.477178230163205	0.925220739675224	0.991101054507626
breadthI	rs1311915	6	28742340	0.545454545454545	0.4676774313564	0.410189562048646	0.254224015009609	0.928228735844763
breadthI	rs9257171	6	28744021	0.0909090909090909	0.214516600990776	0.755444029395763	0.776440310000062	0.96775669418557
breadthI	rs9257172	6	28744305	0.254545454545455	-0.167217674658324	0.449160995529074	0.709677726171366	0.96593906360997
breadthI	rs9257175	6	28746945	0.254545454545455	-0.167217674658324	0.449160995529074	0.709677726171366	0.96593906360997
breadthI	rs114087466	6	28747413	0.0909090909090909	0.214516600990776	0.755444029395763	0.776440310000062	0.96775669418557
breadthI	rs9257176	6	28747858	0.254545454545455	-0.167217674658324	0.449160995529074	0.709677726171366	0.96593906360997
breadthI	rs1233622	6	28747902	0.545454545454545	0.4676774313564	0.410189562048646	0.254224015009609	0.928228735844763
breadthI	rs114507697	6	28748715	0.0909090909090909	0.214516600990776	0.755444029395763	0.776440310000062	0.96775669418557
breadthI	rs1233626	6	28750696	0.536363636363636	0.461258091574384	0.41012389161664	0.260724708159071	0.928228735844763
breadthI	rs1311916	6	28750872	0.536363636363636	0.461258091574384	0.41012389161664	0.260724708159071	0.928228735844763
breadthI	rs1233627	6	28751727	0.536363636363636	0.461258091574384	0.41012389161664	0.260724708159071	0.928228735844763
breadthI	rs116437220	6	28752989	0.0909090909090909	0.214516600990776	0.755444029395763	0.776440310000062	0.96775669418557
breadthI	rs114965386	6	28753752	0.0909090909090909	0.214516600990776	0.755444029395763	0.776440310000062	0.96775669418557
breadthI	rs57558053	6	28753779	0.0909090909090909	0.214516600990776	0.755444029395763	0.776440310000062	0.96775669418557
breadthI	rs114607660	6	28754072	0.0909090909090909	0.214516600990776	0.755444029395763	0.776440310000062	0.96775669418557
breadthI	rs9257181	6	28754520	0.345454545454545	-0.200090475965717	0.419910232338988	0.633712694237283	0.96593906360997
breadthI	rs9257185	6	28756405	0.209090909090909	0.0447877259535123	0.477178230163205	0.925220739675224	0.991101054507626
breadthI	rs9257186	6	28756483	0.254545454545455	-0.167217674658324	0.449160995529074	0.709677726171366	0.96593906360997
breadthI	rs9380090	6	28758828	0.345454545454545	-0.200090475965717	0.419910232338988	0.633712694237283	0.96593906360997
breadthI	rs116010379	6	28759594	0.0909090909090909	0.214516600990776	0.755444029395763	0.776440310000062	0.96775669418557
breadthI	rs116361574	6	28759854	0.0909090909090909	0.214516600990776	0.755444029395763	0.776440310000062	0.96775669418557
breadthI	rs9378107	6	28761683	0.254545454545455	-0.167217674658324	0.449160995529074	0.709677726171366	0.96593906360997
breadthI	rs28381660	6	28764817	0.254545454545455	-0.167217674658324	0.449160995529074	0.709677726171366	0.96593906360997
breadthI	rs9380092	6	28766237	0.345454545454545	-0.200090475965717	0.419910232338988	0.633712694237283	0.96593906360997
breadthI	rs28381661	6	28767135	0.254545454545455	-0.167217674658324	0.449160995529074	0.709677726171366	0.96593906360997
breadthI	rs2754764	6	28769011	0.527272727272727	0.57386214534148	0.412907567413886	0.164587258128373	0.914007775691392
breadthI	rs2765219	6	28770349	0.527272727272727	0.57386214534148	0.412907567413886	0.164587258128373	0.914007775691392
breadthI	rs2765218	6	28770696	0.527272727272727	0.57386214534148	0.412907567413886	0.164587258128373	0.914007775691392
breadthI	rs7763940	6	28770908	0.254545454545455	-0.167217674658324	0.449160995529074	0.709677726171366	0.96593906360997
breadthI	rs2013652	6	28771198	0.327272727272727	-0.385471371640811	0.400128405855387	0.335362290529412	0.928228735844763
breadthI	rs9378149	6	28771414	0.254545454545455	-0.167217674658324	0.449160995529074	0.709677726171366	0.96593906360997
breadthI	rs9368576	6	28772350	0.254545454545455	-0.167217674658324	0.449160995529074	0.709677726171366	0.96593906360997
breadthI	rs28381663	6	28773482	0.263636363636364	-0.363631611934466	0.443590757673361	0.412361097212685	0.929106505018428
breadthI	rs3132371	6	28773983	0.536363636363636	0.581230196650538	0.412020509039953	0.15833819966955	0.909075357248965
breadthI	rs2208536	6	28774579	0.527272727272727	0.57386214534148	0.412907567413886	0.164587258128373	0.914007775691392
breadthI	rs9404976	6	28774593	0.263636363636364	-0.363631611934466	0.443590757673361	0.412361097212685	0.929106505018428
breadthI	rs2754767	6	28775241	0.527272727272727	0.57386214534148	0.412907567413886	0.164587258128373	0.914007775691392
breadthI	rs7776376	6	28775664	0.263636363636364	-0.363631611934466	0.443590757673361	0.412361097212685	0.929106505018428
breadthI	rs1011094	6	28775982	0.536363636363636	0.581230196650538	0.412020509039953	0.15833819966955	0.909075357248965
breadthI	rs116160920	6	28776172	0.0909090909090909	0.214516600990776	0.755444029395763	0.776440310000062	0.96775669418557
breadthI	rs115894206	6	28776242	0.0909090909090909	0.214516600990776	0.755444029395763	0.776440310000062	0.96775669418557
breadthI	rs169683	6	28778419	0.527272727272727	0.57386214534148	0.412907567413886	0.164587258128373	0.914007775691392
breadthI	rs3131342	6	28778475	0.527272727272727	0.57386214534148	0.412907567413886	0.164587258128373	0.914007775691392
breadthI	rs9393932	6	28779756	0.263636363636364	-0.363631611934466	0.443590757673361	0.412361097212685	0.929106505018428
breadthI	rs1041881	6	28779887	0.0909090909090909	0.214516600990776	0.755444029395763	0.776440310000062	0.96775669418557
breadthI	rs9393933	6	28779933	0.263636363636364	-0.363631611934466	0.443590757673361	0.412361097212685	0.929106505018428
breadthI	rs9468423	6	28780479	0.127272727272727	0.492312753312031	0.630737899266681	0.435076270403312	0.932904299459347
breadthI	chr6:28812711	6	28780488	0.1	0.254222715058385	0.738765962678278	0.730757496202599	0.96593906360997
breadthI	rs6909419	6	28780672	0.263636363636364	-0.363631611934466	0.443590757673361	0.412361097212685	0.929106505018428
breadthI	rs4713180	6	28781277	0.0909090909090909	0.214516600990776	0.755444029395763	0.776440310000062	0.96775669418557
breadthI	rs67829526	6	28781873	0.127272727272727	0.492312753312031	0.630737899266681	0.435076270403312	0.932904299459347
breadthI	rs572513075	6	28782040	0.0909090909090909	0.214516600990776	0.755444029395763	0.776440310000062	0.96775669418557
breadthI	rs117311607	6	28782092	0.1	-0.082055706998683	0.697102735025077	0.906297733936662	0.991101054507626
breadthI	rs114029915	6	28782148	0.0909090909090909	0.214516600990776	0.755444029395763	0.776440310000062	0.96775669418557
breadthI	rs28381665	6	28782794	0.272727272727273	-0.394091717526262	0.44688921199351	0.377854944400369	0.928228735844763
breadthI	rs28381666	6	28782795	0.272727272727273	-0.394091717526262	0.44688921199351	0.377854944400369	0.928228735844763
breadthI	rs16897420	6	28782998	0.209090909090909	0.0447877259535123	0.477178230163205	0.925220739675224	0.991101054507626
breadthI	rs386628	6	28784396	0.518181818181818	0.620073440490315	0.419031435507447	0.138932539315238	0.884929487867263
breadthI	rs377392	6	28784741	0.518181818181818	0.620073440490315	0.419031435507447	0.138932539315238	0.884929487867263
breadthI	rs28400868	6	28785894	0.272727272727273	-0.394091717526262	0.44688921199351	0.377854944400369	0.928228735844763
breadthI	chr6:28821341	6	28789118	0.354545454545454	-0.549402637265806	0.399875976190872	0.169462609632213	0.919631424040564
breadthI	rs9257229	6	28790397	0.527272727272727	0.627303270569676	0.418140008132209	0.133556639207281	0.879980363302994
breadthI	rs9348814	6	28791016	0.272727272727273	-0.394091717526262	0.44688921199351	0.377854944400369	0.928228735844763
breadthI	rs209186	6	28791134	0.518181818181818	0.620073440490315	0.419031435507447	0.138932539315238	0.884929487867263
breadthI	rs28400869	6	28791150	0.272727272727273	-0.394091717526262	0.44688921199351	0.377854944400369	0.928228735844763
breadthI	rs10484543	6	28791202	0.272727272727273	-0.394091717526262	0.44688921199351	0.377854944400369	0.928228735844763
breadthI	rs209184	6	28791289	0.518181818181818	0.620073440490315	0.419031435507447	0.138932539315238	0.884929487867263
breadthI	chr6:28824308	6	28792085	0.0909090909090909	-0.96504661759133	0.709509296239271	0.173779095373045	0.919631424040564
breadthI	rs209182	6	28792338	0.518181818181818	0.620073440490315	0.419031435507447	0.138932539315238	0.884929487867263
breadthI	rs209180	6	28793605	0.345454545454545	-0.55284843541013	0.399101232481316	0.165981050988506	0.915400334892566
breadthI	rs880157	6	28793779	0.0909090909090909	0.214516600990776	0.755444029395763	0.776440310000062	0.96775669418557
breadthI	rs209179	6	28793853	0.527272727272727	0.627303270569676	0.418140008132209	0.133556639207281	0.879980363302994
breadthI	rs3131338	6	28794872	0.518181818181818	0.620073440490315	0.419031435507447	0.138932539315238	0.884929487867263
breadthI	rs6918063	6	28795766	0.127272727272727	0.492312753312031	0.630737899266681	0.435076270403312	0.932904299459347
breadthI	rs78811677	6	28796450	0.0909090909090909	0.214516600990776	0.755444029395763	0.776440310000062	0.96775669418557
breadthI	rs115979269	6	28796769	0.0909090909090909	0.214516600990776	0.755444029395763	0.776440310000062	0.96775669418557
breadthI	rs149902743	6	28797903	0.0909090909090909	0.214516600990776	0.755444029395763	0.776440310000062	0.96775669418557
breadthI	rs9357073	6	28798610	0.318181818181818	-0.451183853136861	0.435989568626501	0.300738916717827	0.928228735844763
breadthI	rs9366727	6	28798650	0.272727272727273	-0.394091717526262	0.44688921199351	0.377854944400369	0.928228735844763
breadthI	rs1002925	6	28801383	0.518181818181818	0.620073440490315	0.419031435507447	0.138932539315238	0.884929487867263
breadthI	rs184094	6	28802436	0.318181818181818	-0.451183853136861	0.435989568626501	0.300738916717827	0.928228735844763
breadthI	rs209177	6	28803103	0.318181818181818	-0.451183853136861	0.435989568626501	0.300738916717827	0.928228735844763
breadthI	rs209176	6	28804186	0.518181818181818	0.620073440490315	0.419031435507447	0.138932539315238	0.884929487867263
breadthI	rs142630735	6	28805630	0.0909090909090909	0.214516600990776	0.755444029395763	0.776440310000062	0.96775669418557
breadthI	rs209175	6	28805638	0.518181818181818	0.620073440490315	0.419031435507447	0.138932539315238	0.884929487867263
breadthI	rs209174	6	28806218	0.527272727272727	0.627303270569676	0.418140008132209	0.133556639207281	0.879980363302994
breadthI	rs6904278	6	28806318	0.127272727272727	0.492312753312031	0.630737899266681	0.435076270403312	0.932904299459347
breadthI	rs183289	6	28808832	0.518181818181818	0.620073440490315	0.419031435507447	0.138932539315238	0.884929487867263
breadthI	rs422331	6	28810817	0.345454545454545	-0.55284843541013	0.399101232481316	0.165981050988506	0.915400334892566
breadthI	rs526983	6	28815213	0.527272727272727	0.627303270569676	0.418140008132209	0.133556639207281	0.879980363302994
breadthI	rs116550725	6	28815523	0.0909090909090909	0.214516600990776	0.755444029395763	0.776440310000062	0.96775669418557
breadthI	rs209172	6	28815952	0.318181818181818	-0.451183853136861	0.435989568626501	0.300738916717827	0.928228735844763
breadthI	rs9257260	6	28816061	0.190909090909091	0.389203869914916	0.483908093729164	0.421227806271281	0.929531527936618
breadthI	rs209171	6	28817300	0.527272727272727	0.627303270569676	0.418140008132209	0.133556639207281	0.879980363302994
breadthI	rs150600314	6	28817794	0.0909090909090909	0.214516600990776	0.755444029395763	0.776440310000062	0.96775669418557
breadthI	rs209170	6	28817942	0.318181818181818	-0.451183853136861	0.435989568626501	0.300738916717827	0.928228735844763
breadthI	rs209169	6	28818084	0.518181818181818	0.620073440490315	0.419031435507447	0.138932539315238	0.884929487867263
breadthI	rs141384069	6	28818924	0.0909090909090909	0.214516600990776	0.755444029395763	0.776440310000062	0.96775669418557
breadthI	rs6456857	6	28819159	0.518181818181818	0.620073440490315	0.419031435507447	0.138932539315238	0.884929487867263
breadthI	rs140690185	6	28819204	0.0909090909090909	0.214516600990776	0.755444029395763	0.776440310000062	0.96775669418557
breadthI	rs9257268	6	28820182	0.272727272727273	-0.394091717526262	0.44688921199351	0.377854944400369	0.928228735844763
breadthI	rs9257269	6	28820534	0.272727272727273	-0.394091717526262	0.44688921199351	0.377854944400369	0.928228735844763
breadthI	rs9257270	6	28821095	0.272727272727273	-0.394091717526262	0.44688921199351	0.377854944400369	0.928228735844763
breadthI	rs138044664	6	28822663	0.0909090909090909	0.214516600990776	0.755444029395763	0.776440310000062	0.96775669418557
breadthI	rs115763085	6	28822847	0.0909090909090909	0.214516600990776	0.755444029395763	0.776440310000062	0.96775669418557
breadthI	rs3132386	6	28825017	0.518181818181818	0.620073440490315	0.419031435507447	0.138932539315238	0.884929487867263
breadthI	rs114512486	6	28826239	0.0909090909090909	0.214516600990776	0.755444029395763	0.776440310000062	0.96775669418557
breadthI	rs9257274	6	28826262	0.272727272727273	-0.394091717526262	0.44688921199351	0.377854944400369	0.928228735844763
breadthI	rs115439209	6	28826852	0.0909090909090909	0.214516600990776	0.755444029395763	0.776440310000062	0.96775669418557
breadthI	rs115623594	6	28828808	0.0818181818181818	0.0938586804607558	0.768979131455367	0.902854499691363	0.991101054507626
breadthI	rs763007	6	28829309	0.109090909090909	0.121952350823062	0.708955927456259	0.863424298265569	0.981151627450913
breadthI	rs209165	6	28829486	0.318181818181818	-0.451183853136861	0.435989568626501	0.300738916717827	0.928228735844763
breadthI	rs115009016	6	28830477	0.0818181818181818	0.0938586804607558	0.768979131455367	0.902854499691363	0.991101054507626
breadthI	rs58958115	6	28831535	0.0909090909090909	0.104602011946606	0.765340484737913	0.891288619486629	0.991101054507626
breadthI	rs3118369	6	28833137	0.318181818181818	-0.451183853136861	0.435989568626501	0.300738916717827	0.928228735844763
breadthI	rs393431	6	28833172	0.509090909090909	0.734967897235	0.41625294511523	0.0774501964124771	0.775483603176327
breadthI	rs4713182	6	28833225	0.0818181818181818	0.0938586804607558	0.768979131455367	0.902854499691363	0.991101054507626
breadthI	rs413158	6	28833442	0.527272727272727	0.627303270569676	0.418140008132209	0.133556639207281	0.879980363302994
breadthI	rs9257280	6	28833507	0.272727272727273	-0.394091717526262	0.44688921199351	0.377854944400369	0.928228735844763
breadthI	rs115986935	6	28833508	0.0818181818181818	0.0938586804607558	0.768979131455367	0.902854499691363	0.991101054507626
breadthI	rs73741203	6	28833512	0.0818181818181818	0.0938586804607558	0.768979131455367	0.902854499691363	0.991101054507626
breadthI	rs9257281	6	28833549	0.272727272727273	-0.394091717526262	0.44688921199351	0.377854944400369	0.928228735844763
breadthI	rs115626731	6	28833696	0.0818181818181818	0.0938586804607558	0.768979131455367	0.902854499691363	0.991101054507626
breadthI	rs3135303	6	28834142	0.509090909090909	0.734967897235	0.41625294511523	0.0774501964124771	0.775483603176327
breadthI	rs150898617	6	28834324	0.0818181818181818	0.0938586804607558	0.768979131455367	0.902854499691363	0.991101054507626
breadthI	rs209164	6	28836456	0.518181818181818	0.741070676918911	0.415143823451959	0.0742460989526705	0.775483603176327
breadthI	rs209163	6	28836817	0.5	0.706906843725473	0.40884112608407	0.0838001053008368	0.775483603176327
breadthI	rs209161	6	28838820	0.5	0.706906843725473	0.40884112608407	0.0838001053008368	0.775483603176327
breadthI	rs743847	6	28839477	0.272727272727273	-0.394091717526262	0.44688921199351	0.377854944400369	0.928228735844763
breadthI	rs743848	6	28839747	0.0818181818181818	0.0938586804607558	0.768979131455367	0.902854499691363	0.991101054507626
breadthI	rs209160	6	28839879	0.5	0.706906843725473	0.40884112608407	0.0838001053008368	0.775483603176327
breadthI	rs2894065	6	28839921	0.0818181818181818	0.0938586804607558	0.768979131455367	0.902854499691363	0.991101054507626
breadthI	rs4484511	6	28839939	0.272727272727273	-0.394091717526262	0.44688921199351	0.377854944400369	0.928228735844763
breadthI	rs4330526	6	28840141	0.0818181818181818	0.0938586804607558	0.768979131455367	0.902854499691363	0.991101054507626
breadthI	rs113317416	6	28840250	0.1	0.0506690072972774	0.713029659383188	0.943348753239126	0.991101054507626
breadthI	rs9257310	6	28840306	0.318181818181818	-0.451183853136861	0.435989568626501	0.300738916717827	0.928228735844763
breadthI	rs185466530	6	28840351	0.0818181818181818	0.0938586804607558	0.768979131455367	0.902854499691363	0.991101054507626
breadthI	rs6929035	6	28840592	0.1	0.0506690072972774	0.713029659383188	0.943348753239126	0.991101054507626
breadthI	rs209158	6	28840885	0.5	0.706906843725473	0.40884112608407	0.0838001053008368	0.775483603176327
breadthI	rs115019353	6	28843092	0.0818181818181818	0.0938586804607558	0.768979131455367	0.902854499691363	0.991101054507626
breadthI	rs209154	6	28843311	0.5	0.706906843725473	0.40884112608407	0.0838001053008368	0.775483603176327
breadthI	rs7763661	6	28843432	0.1	0.0506690072972774	0.713029659383188	0.943348753239126	0.991101054507626
breadthI	rs116825544	6	28844381	0.0818181818181818	0.0938586804607558	0.768979131455367	0.902854499691363	0.991101054507626
breadthI	rs140079894	6	28845157	0.0818181818181818	0.0938586804607558	0.768979131455367	0.902854499691363	0.991101054507626
breadthI	rs209153	6	28846249	0.5	0.706906843725473	0.40884112608407	0.0838001053008368	0.775483603176327
breadthI	rs209152	6	28846462	0.509090909090909	0.714003558818304	0.408021136922547	0.0801324528296915	0.775483603176327
breadthI	rs209151	6	28846724	0.318181818181818	-0.451183853136861	0.435989568626501	0.300738916717827	0.928228735844763
breadthI	rs115206826	6	28847476	0.0818181818181818	0.0938586804607558	0.768979131455367	0.902854499691363	0.991101054507626
breadthI	rs413972	6	28849711	0.318181818181818	-0.451183853136861	0.435989568626501	0.300738916717827	0.928228735844763
breadthI	rs172326	6	28849790	0.345454545454545	-0.55284843541013	0.399101232481316	0.165981050988506	0.915400334892566
breadthI	rs2006758	6	28850382	0.272727272727273	-0.394091717526262	0.44688921199351	0.377854944400369	0.928228735844763
breadthI	rs563240349	6	28850980	0.0818181818181818	0.0938586804607558	0.768979131455367	0.902854499691363	0.991101054507626
breadthI	rs1016471	6	28851047	0.218181818181818	0.0328418046847068	0.483341850579953	0.945827534782383	0.991101054507626
breadthI	rs1016472	6	28851367	0.318181818181818	-0.451183853136861	0.435989568626501	0.300738916717827	0.928228735844763
breadthI	rs9257319	6	28851637	0.218181818181818	0.0328418046847068	0.483341850579953	0.945827534782383	0.991101054507626
breadthI	rs7769221	6	28851688	0.318181818181818	-0.451183853136861	0.435989568626501	0.300738916717827	0.928228735844763
breadthI	rs4713183	6	28851695	0.0818181818181818	0.0938586804607558	0.768979131455367	0.902854499691363	0.991101054507626
breadthI	rs429369	6	28851908	0.318181818181818	-0.451183853136861	0.435989568626501	0.300738916717827	0.928228735844763
breadthI	rs182330	6	28852285	0.318181818181818	-0.451183853136861	0.435989568626501	0.300738916717827	0.928228735844763
breadthI	rs185980	6	28852363	0.318181818181818	-0.451183853136861	0.435989568626501	0.300738916717827	0.928228735844763
breadthI	rs209150	6	28852416	0.354545454545454	-0.492822417359589	0.39117831595925	0.207726784494102	0.928228735844763
breadthI	rs6930087	6	28852425	0.1	0.0506690072972774	0.713029659383188	0.943348753239126	0.991101054507626
breadthI	rs6456866	6	28852492	0.1	0.0506690072972774	0.713029659383188	0.943348753239126	0.991101054507626
breadthI	rs7750338	6	28853157	0.318181818181818	-0.451183853136861	0.435989568626501	0.300738916717827	0.928228735844763
breadthI	rs2032500	6	28854269	0.5	0.706906843725473	0.40884112608407	0.0838001053008368	0.775483603176327
breadthI	rs145618169	6	28854769	0.0727272727272728	-1.62225374565147	0.720838578511454	0.0244166495718676	0.692077907758921
breadthI	rs544277	6	28854772	0.354545454545454	-0.492822417359589	0.39117831595925	0.207726784494102	0.928228735844763
breadthI	rs209149	6	28855082	0.5	0.706906843725473	0.40884112608407	0.0838001053008368	0.775483603176327
breadthI	rs2148007	6	28856450	0.272727272727273	-0.394091717526262	0.44688921199351	0.377854944400369	0.928228735844763
breadthI	rs169679	6	28856572	0.5	0.706906843725473	0.40884112608407	0.0838001053008368	0.775483603176327
breadthI	rs209148	6	28857269	0.5	0.706906843725473	0.40884112608407	0.0838001053008368	0.775483603176327
breadthI	rs73408958	6	28858004	0.1	0.0506690072972774	0.713029659383188	0.943348753239126	0.991101054507626
breadthI	rs209147	6	28858166	0.354545454545454	-0.492822417359589	0.39117831595925	0.207726784494102	0.928228735844763
breadthI	rs209146	6	28858850	0.327272727272727	-0.530659597317568	0.441574734688129	0.229462895405959	0.928228735844763
breadthI	rs209145	6	28859108	0.327272727272727	-0.530659597317568	0.441574734688129	0.229462895405959	0.928228735844763
breadthI	rs209144	6	28859769	0.327272727272727	-0.530659597317568	0.441574734688129	0.229462895405959	0.928228735844763
breadthI	rs209143	6	28859801	0.327272727272727	-0.530659597317568	0.441574734688129	0.229462895405959	0.928228735844763
breadthI	rs114464814	6	28860396	0.0818181818181818	0.0938586804607558	0.768979131455367	0.902854499691363	0.991101054507626
breadthI	rs56410779	6	28861079	0.0727272727272728	-1.62225374565147	0.720838578511454	0.0244166495718676	0.692077907758921
breadthI	rs3135314	6	28861320	0.354545454545454	-0.492822417359589	0.39117831595925	0.207726784494102	0.928228735844763
breadthI	rs381808	6	28862169	0.5	0.706906843725473	0.40884112608407	0.0838001053008368	0.775483603176327
breadthI	rs209142	6	28862617	0.354545454545454	-0.492822417359589	0.39117831595925	0.207726784494102	0.928228735844763
breadthI	rs6936343	6	28862627	0.1	0.0506690072972774	0.713029659383188	0.943348753239126	0.991101054507626
breadthI	rs3135315	6	28863264	0.5	0.706906843725473	0.40884112608407	0.0838001053008368	0.775483603176327
breadthI	rs184093	6	28863369	0.5	0.706906843725473	0.40884112608407	0.0838001053008368	0.775483603176327
breadthI	rs209140	6	28863469	0.327272727272727	-0.530659597317568	0.441574734688129	0.229462895405959	0.928228735844763
breadthI	chr6:28895824	6	28863601	0.290909090909091	-0.718352049095238	0.436428776580333	0.0997683431066605	0.825186704384
breadthI	rs115196926	6	28864100	0.0818181818181818	0.0938586804607558	0.768979131455367	0.902854499691363	0.991101054507626
breadthI	chr6:28896347	6	28864124	0.0818181818181818	0.0938586804607558	0.768979131455367	0.902854499691363	0.991101054507626
breadthI	rs209138	6	28864739	0.5	0.706906843725473	0.40884112608407	0.0838001053008368	0.775483603176327
breadthI	rs209137	6	28865713	0.5	0.706906843725473	0.40884112608407	0.0838001053008368	0.775483603176327
breadthI	rs209135	6	28867085	0.5	0.706906843725473	0.40884112608407	0.0838001053008368	0.775483603176327
breadthI	rs209134	6	28867172	0.327272727272727	-0.530659597317568	0.441574734688129	0.229462895405959	0.928228735844763
breadthI	rs209133	6	28867396	0.5	0.706906843725473	0.40884112608407	0.0838001053008368	0.775483603176327
breadthI	rs209132	6	28867482	0.5	0.706906843725473	0.40884112608407	0.0838001053008368	0.775483603176327
breadthI	rs209131	6	28867755	0.336363636363636	-0.576739009633899	0.446925943373308	0.196891801409544	0.928228735844763
breadthI	rs209130	6	28867800	0.509090909090909	0.714003558818304	0.408021136922547	0.0801324528296915	0.775483603176327
breadthI	rs1536215	6	28867915	0.0727272727272728	0.202031367125381	0.78067886475699	0.795797784240947	0.96775669418557
breadthI	rs6928948	6	28868217	0.0818181818181818	0.0938586804607558	0.768979131455367	0.902854499691363	0.991101054507626
breadthI	rs209129	6	28869010	0.5	0.706906843725473	0.40884112608407	0.0838001053008368	0.775483603176327
breadthI	rs209128	6	28869173	0.5	0.706906843725473	0.40884112608407	0.0838001053008368	0.775483603176327
breadthI	rs209127	6	28870391	0.345454545454545	-0.625409119395156	0.449349961387279	0.163980379379448	0.914007775691392
breadthI	rs1056032	6	28870975	0.0818181818181818	0.0938586804607558	0.768979131455367	0.902854499691363	0.991101054507626
breadthI	rs209126	6	28872446	0.5	0.706906843725473	0.40884112608407	0.0838001053008368	0.775483603176327
breadthI	rs209125	6	28872630	0.5	0.706906843725473	0.40884112608407	0.0838001053008368	0.775483603176327
breadthI	rs209124	6	28872742	0.354545454545454	-0.564267809530785	0.454077198225603	0.213989708751227	0.928228735844763
breadthI	rs209123	6	28873060	0.5	0.706906843725473	0.40884112608407	0.0838001053008368	0.775483603176327
breadthI	rs72853516	6	28873161	0.0909090909090909	-0.101816973295545	0.746979132143384	0.891580189668631	0.991101054507626
breadthI	rs209122	6	28875502	0.5	0.706906843725473	0.40884112608407	0.0838001053008368	0.775483603176327
breadthI	rs2269553	6	28876509	0.281818181818182	-0.455634330542794	0.448894049921045	0.310098532408628	0.928228735844763
breadthI	rs1794587	6	28877770	0.5	0.706906843725473	0.40884112608407	0.0838001053008368	0.775483603176327
breadthI	chr6:28910124	6	28877901	0.354545454545454	-0.564267809530785	0.454077198225603	0.213989708751227	0.928228735844763
breadthI	chr6:28910127	6	28877904	0.354545454545454	-0.564267809530785	0.454077198225603	0.213989708751227	0.928228735844763
breadthI	rs115318295	6	28878112	0.354545454545454	-0.564267809530785	0.454077198225603	0.213989708751227	0.928228735844763
breadthI	rs388035	6	28880629	0.5	0.706906843725473	0.40884112608407	0.0838001053008368	0.775483603176327
breadthI	rs393309	6	28880630	0.354545454545454	-0.564267809530785	0.454077198225603	0.213989708751227	0.928228735844763
breadthI	rs3130841	6	28881155	0.5	0.706906843725473	0.40884112608407	0.0838001053008368	0.775483603176327
breadthI	rs209121	6	28881660	0.354545454545454	-0.564267809530785	0.454077198225603	0.213989708751227	0.928228735844763
breadthI	rs6906953	6	28882098	0.354545454545454	-0.564267809530785	0.454077198225603	0.213989708751227	0.928228735844763
breadthI	rs12194037	6	28883369	0.0909090909090909	-0.101816973295545	0.746979132143384	0.891580189668631	0.991101054507626
breadthI	rs72853522	6	28883688	0.0909090909090909	-0.101816973295545	0.746979132143384	0.891580189668631	0.991101054507626
breadthI	rs72853523	6	28883706	0.0909090909090909	-0.101816973295545	0.746979132143384	0.891580189668631	0.991101054507626
breadthI	rs12174077	6	28883982	0.0909090909090909	-0.101816973295545	0.746979132143384	0.891580189668631	0.991101054507626
breadthI	rs12174070	6	28883983	0.0909090909090909	-0.101816973295545	0.746979132143384	0.891580189668631	0.991101054507626
breadthI	rs3131099	6	28884150	0.5	0.706906843725473	0.40884112608407	0.0838001053008368	0.775483603176327
breadthI	rs142033196	6	28885202	0.0909090909090909	-0.101816973295545	0.746979132143384	0.891580189668631	0.991101054507626
breadthI	rs3132380	6	28885227	0.354545454545454	-0.564267809530785	0.454077198225603	0.213989708751227	0.928228735844763
breadthI	rs3131100	6	28885752	0.5	0.706906843725473	0.40884112608407	0.0838001053008368	0.775483603176327
breadthI	rs3132377	6	28885974	0.354545454545454	-0.564267809530785	0.454077198225603	0.213989708751227	0.928228735844763
breadthI	rs4713184	6	28886502	0.0909090909090909	-0.101816973295545	0.746979132143384	0.891580189668631	0.991101054507626
breadthI	rs9295782	6	28890219	0.0909090909090909	-0.101816973295545	0.746979132143384	0.891580189668631	0.991101054507626
breadthI	rs929042	6	28890800	0.290909090909091	-0.403087276244539	0.448166545863134	0.368432172288113	0.928228735844763
breadthI	rs11545588	6	28891423	0.0909090909090909	-0.101816973295545	0.746979132143384	0.891580189668631	0.991101054507626
breadthI	rs1061625	6	28891458	0.354545454545454	-0.564267809530785	0.454077198225603	0.213989708751227	0.928228735844763
breadthI	rs11545587	6	28891522	0.0909090909090909	-0.101816973295545	0.746979132143384	0.891580189668631	0.991101054507626
breadthI	rs3131102	6	28891839	0.5	0.706906843725473	0.40884112608407	0.0838001053008368	0.775483603176327
breadthI	rs2765229	6	28892919	0.509090909090909	0.714003558818304	0.408021136922547	0.0801324528296915	0.775483603176327
breadthI	rs3763339	6	28894094	0.0909090909090909	-0.101816973295545	0.746979132143384	0.891580189668631	0.991101054507626
breadthI	rs3763338	6	28894311	0.0909090909090909	-0.101816973295545	0.746979132143384	0.891580189668631	0.991101054507626
breadthI	rs1237485	6	28894344	0.5	0.706906843725473	0.40884112608407	0.0838001053008368	0.775483603176327
breadthI	rs192441512	6	28895006	0.0909090909090909	-0.101816973295545	0.746979132143384	0.891580189668631	0.991101054507626
breadthI	rs114995312	6	28895648	0.0909090909090909	-0.101816973295545	0.746979132143384	0.891580189668631	0.991101054507626
breadthI	rs72860085	6	28895716	0.0909090909090909	-0.101816973295545	0.746979132143384	0.891580189668631	0.991101054507626
breadthI	rs113152663	6	28896528	0.0909090909090909	-0.101816973295545	0.746979132143384	0.891580189668631	0.991101054507626
breadthI	chr6:28929137	6	28896914	0.354545454545454	-0.564267809530785	0.454077198225603	0.213989708751227	0.928228735844763
breadthI	rs113796339	6	28897334	0.0909090909090909	-0.101816973295545	0.746979132143384	0.891580189668631	0.991101054507626
breadthI	rs9380098	6	28899416	0.0909090909090909	-0.101816973295545	0.746979132143384	0.891580189668631	0.991101054507626
breadthI	rs1238787	6	28900499	0.354545454545454	-0.564267809530785	0.454077198225603	0.213989708751227	0.928228735844763
breadthI	rs932776	6	28901034	0.5	0.706906843725473	0.40884112608407	0.0838001053008368	0.775483603176327
breadthI	rs2032502	6	28901565	0.0909090909090909	-0.101816973295545	0.746979132143384	0.891580189668631	0.991101054507626
breadthI	rs1004062	6	28902133	0.5	0.706906843725473	0.40884112608407	0.0838001053008368	0.775483603176327
breadthI	rs3130889	6	28902974	0.5	0.706906843725473	0.40884112608407	0.0838001053008368	0.775483603176327
breadthI	rs9366731	6	28903844	0.0909090909090909	-0.101816973295545	0.746979132143384	0.891580189668631	0.991101054507626
breadthI	rs6912843	6	28904162	0.354545454545454	-0.564267809530785	0.454077198225603	0.213989708751227	0.928228735844763
breadthI	rs2006173	6	28905612	0.509090909090909	0.714003558818304	0.408021136922547	0.0801324528296915	0.775483603176327
breadthI	rs3131070	6	28906531	0.5	0.706906843725473	0.40884112608407	0.0838001053008368	0.775483603176327
breadthI	rs3130842	6	28906706	0.5	0.706906843725473	0.40884112608407	0.0838001053008368	0.775483603176327
breadthI	rs3130897	6	28907055	0.5	0.706906843725473	0.40884112608407	0.0838001053008368	0.775483603176327
breadthI	rs7761745	6	28909779	0.1	-0.0937025960340904	0.743929511490284	0.899766530050102	0.991101054507626
breadthI	rs7762289	6	28910235	0.1	-0.0937025960340904	0.743929511490284	0.899766530050102	0.991101054507626
breadthI	rs9257395	6	28911260	0.354545454545454	-0.564267809530785	0.454077198225603	0.213989708751227	0.928228735844763
breadthI	rs72860099	6	28911585	0.0909090909090909	-0.101816973295545	0.746979132143384	0.891580189668631	0.991101054507626
breadthI	rs2071790	6	28911802	0.5	0.706906843725473	0.40884112608407	0.0838001053008368	0.775483603176327
breadthI	rs2071789	6	28912076	0.236363636363636	0.0508994420674593	0.480774895745148	0.915685820496629	0.991101054507626
breadthI	rs2071788	6	28912307	0.0909090909090909	-0.101816973295545	0.746979132143384	0.891580189668631	0.991101054507626
breadthI	rs2071787	6	28912345	0.0909090909090909	-0.101816973295545	0.746979132143384	0.891580189668631	0.991101054507626
breadthI	rs2071786	6	28912437	0.0909090909090909	-0.101816973295545	0.746979132143384	0.891580189668631	0.991101054507626
breadthI	rs3135328	6	28913772	0.5	0.706906843725473	0.40884112608407	0.0838001053008368	0.775483603176327
breadthI	rs3135327	6	28913922	0.5	0.706906843725473	0.40884112608407	0.0838001053008368	0.775483603176327
breadthI	rs763009	6	28915108	0.5	0.706906843725473	0.40884112608407	0.0838001053008368	0.775483603176327
breadthI	rs763008	6	28915420	0.5	0.706906843725473	0.40884112608407	0.0838001053008368	0.775483603176327
breadthI	rs9257399	6	28916444	0.354545454545454	-0.564267809530785	0.454077198225603	0.213989708751227	0.928228735844763
breadthI	rs112766344	6	28916897	0.0909090909090909	-0.101816973295545	0.746979132143384	0.891580189668631	0.991101054507626
breadthI	rs9257402	6	28916899	0.354545454545454	-0.564267809530785	0.454077198225603	0.213989708751227	0.928228735844763
breadthI	rs9257403	6	28916972	0.381818181818182	-0.553247184094423	0.442488289971594	0.211186615458115	0.928228735844763
breadthI	rs55761047	6	28918380	0.127272727272727	-0.638953835156982	0.576421321372368	0.267652827996922	0.928228735844763
breadthI	rs7745220	6	28919625	0.0909090909090909	-0.101816973295545	0.746979132143384	0.891580189668631	0.991101054507626
breadthI	rs72862420	6	28920575	0.0909090909090909	-0.101816973295545	0.746979132143384	0.891580189668631	0.991101054507626
breadthI	rs4947256	6	28921940	0.0909090909090909	-0.101816973295545	0.746979132143384	0.891580189668631	0.991101054507626
breadthI	rs1476016	6	28922719	0.5	0.706906843725473	0.40884112608407	0.0838001053008368	0.775483603176327
breadthI	rs9380100	6	28923980	0.0909090909090909	-0.101816973295545	0.746979132143384	0.891580189668631	0.991101054507626
breadthI	rs3131074	6	28924530	0.5	0.706906843725473	0.40884112608407	0.0838001053008368	0.775483603176327
breadthI	rs6917303	6	28926452	0.354545454545454	-0.564267809530785	0.454077198225603	0.213989708751227	0.928228735844763
breadthI	rs9257411	6	28926514	0.354545454545454	-0.564267809530785	0.454077198225603	0.213989708751227	0.928228735844763
breadthI	rs9257412	6	28926580	0.354545454545454	-0.564267809530785	0.454077198225603	0.213989708751227	0.928228735844763
breadthI	rs3135326	6	28926583	0.5	0.706906843725473	0.40884112608407	0.0838001053008368	0.775483603176327
breadthI	rs72862423	6	28926732	0.0909090909090909	-0.101816973295545	0.746979132143384	0.891580189668631	0.991101054507626
breadthI	rs2157313	6	28927134	0.5	0.706906843725473	0.40884112608407	0.0838001053008368	0.775483603176327
breadthI	rs2157312	6	28927258	0.5	0.706906843725473	0.40884112608407	0.0838001053008368	0.775483603176327
breadthI	rs7763905	6	28927864	0.354545454545454	-0.564267809530785	0.454077198225603	0.213989708751227	0.928228735844763
breadthI	rs3135324	6	28929470	0.518181818181818	0.714142228539076	0.404565391387307	0.0775287468412655	0.775483603176327
breadthI	rs9257416	6	28930144	0.354545454545454	-0.564267809530785	0.454077198225603	0.213989708751227	0.928228735844763
breadthI	rs3131077	6	28930866	0.518181818181818	0.714142228539076	0.404565391387307	0.0775287468412655	0.775483603176327
breadthI	rs3135323	6	28931677	0.518181818181818	0.714142228539076	0.404565391387307	0.0775287468412655	0.775483603176327
breadthI	rs9257424	6	28935259	0.290909090909091	-0.403087276244539	0.448166545863134	0.368432172288113	0.928228735844763
breadthI	rs7740125	6	28935902	0.354545454545454	-0.564267809530785	0.454077198225603	0.213989708751227	0.928228735844763
breadthI	rs114161465	6	28936183	0.0909090909090909	-0.101816973295545	0.746979132143384	0.891580189668631	0.991101054507626
breadthI	rs9257425	6	28936556	0.354545454545454	-0.564267809530785	0.454077198225603	0.213989708751227	0.928228735844763
breadthI	rs9257438	6	28939886	0.236363636363636	0.0508994420674593	0.480774895745148	0.915685820496629	0.991101054507626
breadthI	rs6926892	6	28940553	0.354545454545454	-0.564267809530785	0.454077198225603	0.213989708751227	0.928228735844763
breadthI	rs6933672	6	28941688	0.145454545454546	-0.572560504229586	0.625246861336227	0.359805844501875	0.928228735844763
breadthI	rs3130886	6	28941979	0.518181818181818	0.714142228539076	0.404565391387307	0.0775287468412655	0.775483603176327
breadthI	rs4713191	6	28943869	0.0909090909090909	-0.101816973295545	0.746979132143384	0.891580189668631	0.991101054507626
breadthI	rs57332439	6	28944459	0.190909090909091	-1.36531283116701	0.469165530895205	0.00361327374632961	0.450217700371026
breadthI	chr6:28976939	6	28944716	0.172727272727273	0.277512268317934	0.597983276779434	0.642590203555494	0.96593906360997
breadthI	chr6:28976943	6	28944720	0.163636363636364	0.266497200012567	0.60269226443958	0.658360476779401	0.96593906360997
breadthI	rs9257442	6	28945520	0.0909090909090909	1.67990494070428	0.748654317202898	0.0248388775631136	0.692077907758921
breadthI	rs16894533	6	28945522	0.190909090909091	-1.36531283116701	0.469165530895205	0.00361327374632961	0.450217700371026
breadthI	rs9368584	6	28945959	0.172727272727273	0.277512268317934	0.597983276779434	0.642590203555494	0.96593906360997
breadthI	rs9368585	6	28946253	0.172727272727273	0.277512268317934	0.597983276779434	0.642590203555494	0.96593906360997
breadthI	rs3135322	6	28946920	0.518181818181818	0.714142228539076	0.404565391387307	0.0775287468412655	0.775483603176327
breadthI	rs58912940	6	28947208	0.190909090909091	-1.36531283116701	0.469165530895205	0.00361327374632961	0.450217700371026
breadthI	chr6:28980246	6	28948023	0.0909090909090909	1.67990494070428	0.748654317202898	0.0248388775631136	0.692077907758921
breadthI	rs115164805	6	28948579	0.0909090909090909	-0.101816973295545	0.746979132143384	0.891580189668631	0.991101054507626
breadthI	rs9257444	6	28948857	0.0909090909090909	1.67990494070428	0.748654317202898	0.0248388775631136	0.692077907758921
breadthI	rs9257445	6	28949206	0.263636363636364	0.773469181193294	0.480610784017162	0.107540642990388	0.837784098868059
breadthI	rs9257446	6	28949529	0.0909090909090909	1.67990494070428	0.748654317202898	0.0248388775631136	0.692077907758921
breadthI	rs968723	6	28949651	0.0909090909090909	-0.101816973295545	0.746979132143384	0.891580189668631	0.991101054507626
breadthI	rs968722	6	28949904	0.172727272727273	0.277512268317934	0.597983276779434	0.642590203555494	0.96593906360997
breadthI	rs9380102	6	28951014	0.0909090909090909	-0.101816973295545	0.746979132143384	0.891580189668631	0.991101054507626
breadthI	rs9257448	6	28952881	0.0909090909090909	1.67990494070428	0.748654317202898	0.0248388775631136	0.692077907758921
breadthI	rs62407578	6	28954712	0.190909090909091	-1.36531283116701	0.469165530895205	0.00361327374632961	0.450217700371026
breadthI	rs3135321	6	28955526	0.5	0.706906843725473	0.40884112608407	0.0838001053008368	0.775483603176327
breadthI	rs3129792	6	28956416	0.5	0.706906843725473	0.40884112608407	0.0838001053008368	0.775483603176327
breadthI	rs9468458	6	28957583	0.109090909090909	-0.0875242285976354	0.70099964143432	0.900637307131287	0.991101054507626
breadthI	rs7776164	6	28958458	0.0909090909090909	1.67990494070428	0.748654317202898	0.0248388775631136	0.692077907758921
breadthI	rs56394141	6	28958633	0.190909090909091	-1.36531283116701	0.469165530895205	0.00361327374632961	0.450217700371026
breadthI	rs2001092	6	28961100	0.490909090909091	0.612287899833186	0.422897409744207	0.14766172756681	0.898431228184066
breadthI	rs16894540	6	28961819	0.190909090909091	-1.36531283116701	0.469165530895205	0.00361327374632961	0.450217700371026
breadthI	rs56158159	6	28962143	0.109090909090909	-0.0875242285976354	0.70099964143432	0.900637307131287	0.991101054507626
breadthI	rs6456879	6	28962604	0.172727272727273	0.277512268317934	0.597983276779434	0.642590203555494	0.96593906360997
breadthI	rs61751894	6	28964086	0.0909090909090909	-0.101816973295545	0.746979132143384	0.891580189668631	0.991101054507626
breadthI	rs6908206	6	28964872	0.172727272727273	0.277512268317934	0.597983276779434	0.642590203555494	0.96593906360997
breadthI	rs115450106	6	28964997	0.0909090909090909	-0.101816973295545	0.746979132143384	0.891580189668631	0.991101054507626
breadthI	rs61554786	6	28966016	0.190909090909091	-1.36531283116701	0.469165530895205	0.00361327374632961	0.450217700371026
breadthI	rs9257452	6	28968132	0.118181818181818	1.704347041267	0.641916092759277	0.00792865036036459	0.560889042468238
breadthI	rs17399888	6	28968880	0.0909090909090909	-0.101816973295545	0.746979132143384	0.891580189668631	0.991101054507626
breadthI	rs9257453	6	28968930	0.118181818181818	1.704347041267	0.641916092759277	0.00792865036036459	0.560889042468238
breadthI	rs9257454	6	28969440	0.118181818181818	1.704347041267	0.641916092759277	0.00792865036036459	0.560889042468238
breadthI	rs6933976	6	28969522	0.290909090909091	1.22942851630151	0.462094776584744	0.00780120110789061	0.560889042468238
breadthI	rs6456881	6	28970100	0.172727272727273	0.277512268317934	0.597983276779434	0.642590203555494	0.96593906360997
breadthI	rs3129793	6	28970176	0.490909090909091	0.612287899833186	0.422897409744207	0.14766172756681	0.898431228184066
breadthI	rs62407581	6	28970426	0.190909090909091	-1.36531283116701	0.469165530895205	0.00361327374632961	0.450217700371026
breadthI	rs9257456	6	28972089	0.118181818181818	1.704347041267	0.641916092759277	0.00792865036036459	0.560889042468238
breadthI	rs6925178	6	28973215	0.290909090909091	1.22942851630151	0.462094776584744	0.00780120110789061	0.560889042468238
breadthI	rs7744086	6	28973712	0.118181818181818	1.704347041267	0.641916092759277	0.00792865036036459	0.560889042468238
breadthI	rs4565335	6	28975787	0.290909090909091	1.22942851630151	0.462094776584744	0.00780120110789061	0.560889042468238
breadthI	rs6923005	6	28976071	0.290909090909091	1.22942851630151	0.462094776584744	0.00780120110789061	0.560889042468238
breadthI	rs114636374	6	28979453	0.0909090909090909	-0.101816973295545	0.746979132143384	0.891580189668631	0.991101054507626
breadthI	rs9257463	6	28979783	0.118181818181818	1.704347041267	0.641916092759277	0.00792865036036459	0.560889042468238
breadthI	rs6930903	6	28981244	0.290909090909091	1.22942851630151	0.462094776584744	0.00780120110789061	0.560889042468238
breadthI	rs12663717	6	28981291	0.190909090909091	-1.36531283116701	0.469165530895205	0.00361327374632961	0.450217700371026
breadthI	rs9357075	6	28982287	0.172727272727273	0.277512268317934	0.597983276779434	0.642590203555494	0.96593906360997
breadthI	rs3135319	6	28982823	0.490909090909091	0.612287899833186	0.422897409744207	0.14766172756681	0.898431228184066
breadthI	rs56974060	6	28983916	0.190909090909091	-1.36531283116701	0.469165530895205	0.00361327374632961	0.450217700371026
breadthI	rs6916923	6	28984163	0.118181818181818	1.704347041267	0.641916092759277	0.00792865036036459	0.560889042468238
breadthI	rs3129795	6	28984755	0.0909090909090909	0.36593431284827	0.697292680881024	0.599727103241737	0.96593906360997
breadthI	rs9380103	6	28985205	0.0909090909090909	-0.101816973295545	0.746979132143384	0.891580189668631	0.991101054507626
breadthI	rs56131223	6	28985871	0.181818181818182	-1.16420238656774	0.484373785596224	0.0162380507503233	0.614679396406395
breadthI	rs6909302	6	28986375	0.290909090909091	1.22942851630151	0.462094776584744	0.00780120110789061	0.560889042468238
breadthI	rs41316629	6	28986554	0.118181818181818	1.704347041267	0.641916092759277	0.00792865036036459	0.560889042468238
breadthI	rs9366733	6	28986627	0.0909090909090909	-0.101816973295545	0.746979132143384	0.891580189668631	0.991101054507626
breadthI	rs28895350	6	28986807	0.118181818181818	1.704347041267	0.641916092759277	0.00792865036036459	0.560889042468238
breadthI	rs9366734	6	28987058	0.172727272727273	0.277512268317934	0.597983276779434	0.642590203555494	0.96593906360997
breadthI	rs4562166	6	28987532	0.290909090909091	1.22942851630151	0.462094776584744	0.00780120110789061	0.560889042468238
breadthI	rs12663679	6	28990049	0.190909090909091	-1.36531283116701	0.469165530895205	0.00361327374632961	0.450217700371026
breadthI	rs1543796	6	28990618	0.490909090909091	0.612287899833186	0.422897409744207	0.14766172756681	0.898431228184066
breadthI	rs2394513	6	28992508	0.118181818181818	1.704347041267	0.641916092759277	0.00792865036036459	0.560889042468238
breadthI	rs4713195	6	28992659	0.0909090909090909	-0.101816973295545	0.746979132143384	0.891580189668631	0.991101054507626
breadthI	rs58065505	6	28993056	0.190909090909091	-1.36531283116701	0.469165530895205	0.00361327374632961	0.450217700371026
breadthI	rs4713196	6	28993203	0.0909090909090909	-0.101816973295545	0.746979132143384	0.891580189668631	0.991101054507626
breadthI	rs9380104	6	28993995	0.0909090909090909	-0.101816973295545	0.746979132143384	0.891580189668631	0.991101054507626
breadthI	rs7741520	6	28994570	0.290909090909091	1.22942851630151	0.462094776584744	0.00780120110789061	0.560889042468238
breadthI	rs2269554	6	28994989	0.190909090909091	-1.36531283116701	0.469165530895205	0.00361327374632961	0.450217700371026
breadthI	rs10484544	6	28995719	0.190909090909091	-1.36531283116701	0.469165530895205	0.00361327374632961	0.450217700371026
breadthI	rs6914501	6	28996177	0.118181818181818	1.704347041267	0.641916092759277	0.00792865036036459	0.560889042468238
breadthI	rs3135320	6	28996549	0.490909090909091	0.612287899833186	0.422897409744207	0.14766172756681	0.898431228184066
breadthI	rs72854365	6	28996638	0.190909090909091	-1.36531283116701	0.469165530895205	0.00361327374632961	0.450217700371026
breadthI	rs17341179	6	28997146	0.118181818181818	1.704347041267	0.641916092759277	0.00792865036036459	0.560889042468238
breadthI	rs4713197	6	28997585	0.109090909090909	-0.0875242285976354	0.70099964143432	0.900637307131287	0.991101054507626
breadthI	rs16894554	6	28998652	0.190909090909091	-1.36531283116701	0.469165530895205	0.00361327374632961	0.450217700371026
breadthI	rs28531681	6	28998677	0.0909090909090909	-0.101816973295545	0.746979132143384	0.891580189668631	0.991101054507626
breadthI	rs16894557	6	28999826	0.136363636363636	-1.31480996906331	0.554484630438202	0.0177290484727214	0.635893408012298
breadthI	rs57232568	6	29000554	0.190909090909091	-1.36531283116701	0.469165530895205	0.00361327374632961	0.450217700371026
breadthI	rs62407603	6	29000825	0.190909090909091	-1.36531283116701	0.469165530895205	0.00361327374632961	0.450217700371026
breadthI	rs9461498	6	29000873	0.290909090909091	1.22942851630151	0.462094776584744	0.00780120110789061	0.560889042468238
breadthI	rs57754224	6	29001438	0.190909090909091	-1.36531283116701	0.469165530895205	0.00361327374632961	0.450217700371026
breadthI	rs56044745	6	29001489	0.136363636363636	-1.31480996906331	0.554484630438202	0.0177290484727214	0.635893408012298
breadthI	rs7755402	6	29002062	0.190909090909091	-1.36531283116701	0.469165530895205	0.00361327374632961	0.450217700371026
breadthI	rs28826390	6	29002616	0.118181818181818	1.704347041267	0.641916092759277	0.00792865036036459	0.560889042468238
breadthI	rs9368587	6	29003069	0.290909090909091	1.22942851630151	0.462094776584744	0.00780120110789061	0.560889042468238
breadthI	rs9468471	6	29004091	0.290909090909091	1.22942851630151	0.462094776584744	0.00780120110789061	0.560889042468238
breadthI	rs986879	6	29004313	0.190909090909091	-1.36531283116701	0.469165530895205	0.00361327374632961	0.450217700371026
breadthI	rs9380105	6	29005595	0.290909090909091	1.22942851630151	0.462094776584744	0.00780120110789061	0.560889042468238
breadthI	rs9366735	6	29005660	0.290909090909091	1.22942851630151	0.462094776584744	0.00780120110789061	0.560889042468238
breadthI	rs9468473	6	29006250	0.290909090909091	1.22942851630151	0.462094776584744	0.00780120110789061	0.560889042468238
breadthI	rs9461499	6	29006493	0.290909090909091	1.22942851630151	0.462094776584744	0.00780120110789061	0.560889042468238
breadthI	rs7743837	6	29006844	0.290909090909091	1.22942851630151	0.462094776584744	0.00780120110789061	0.560889042468238
breadthI	rs7764481	6	29007088	0.290909090909091	1.22942851630151	0.462094776584744	0.00780120110789061	0.560889042468238
breadthI	rs7744795	6	29007182	0.290909090909091	1.22942851630151	0.462094776584744	0.00780120110789061	0.560889042468238
breadthI	rs7744689	6	29007294	0.281818181818182	1.20204356142418	0.462434571446982	0.00933920985173257	0.560889042468238
breadthI	rs7749435	6	29007847	0.281818181818182	1.20204356142418	0.462434571446982	0.00933920985173257	0.560889042468238
breadthI	rs7754810	6	29008862	0.118181818181818	1.704347041267	0.641916092759277	0.00792865036036459	0.560889042468238
breadthI	rs56080800	6	29009051	0.190909090909091	-1.36531283116701	0.469165530895205	0.00361327374632961	0.450217700371026
breadthI	rs7775633	6	29009234	0.281818181818182	1.20204356142418	0.462434571446982	0.00933920985173257	0.560889042468238
breadthI	rs6918712	6	29009373	0.281818181818182	1.20204356142418	0.462434571446982	0.00933920985173257	0.560889042468238
breadthI	rs6919044	6	29009568	0.281818181818182	1.20204356142418	0.462434571446982	0.00933920985173257	0.560889042468238
breadthI	rs6919687	6	29009643	0.281818181818182	1.20204356142418	0.462434571446982	0.00933920985173257	0.560889042468238
breadthI	rs9501291	6	29009958	0.281818181818182	1.20204356142418	0.462434571446982	0.00933920985173257	0.560889042468238
breadthI	rs6924824	6	29010153	0.281818181818182	1.20204356142418	0.462434571446982	0.00933920985173257	0.560889042468238
breadthI	rs3117140	6	29010282	0.490909090909091	0.612287899833186	0.422897409744207	0.14766172756681	0.898431228184066
breadthI	rs6456886	6	29010587	0.281818181818182	1.20204356142418	0.462434571446982	0.00933920985173257	0.560889042468238
breadthI	rs6456887	6	29010589	0.281818181818182	1.20204356142418	0.462434571446982	0.00933920985173257	0.560889042468238
breadthI	rs6456888	6	29010803	0.281818181818182	1.20204356142418	0.462434571446982	0.00933920985173257	0.560889042468238
breadthI	rs6456889	6	29010824	0.281818181818182	1.20204356142418	0.462434571446982	0.00933920985173257	0.560889042468238
breadthI	rs2050230	6	29011927	0.490909090909091	0.612287899833186	0.422897409744207	0.14766172756681	0.898431228184066
breadthI	rs9391651	6	29011960	0.163636363636364	0.324656716025774	0.64670758129176	0.615657176729872	0.96593906360997
breadthI	rs35771565	6	29012067	0.190909090909091	-1.36531283116701	0.469165530895205	0.00361327374632961	0.450217700371026
breadthI	rs7341218	6	29012116	0.190909090909091	-1.36531283116701	0.469165530895205	0.00361327374632961	0.450217700371026
breadthI	rs41317375	6	29013104	0.118181818181818	1.704347041267	0.641916092759277	0.00792865036036459	0.560889042468238
breadthI	rs16894598	6	29013243	0.190909090909091	-1.36531283116701	0.469165530895205	0.00361327374632961	0.450217700371026
breadthI	rs7753061	6	29013889	0.190909090909091	-1.36531283116701	0.469165530895205	0.00361327374632961	0.450217700371026
breadthI	rs61042149	6	29014453	0.190909090909091	-1.36531283116701	0.469165530895205	0.00361327374632961	0.450217700371026
breadthI	rs56743867	6	29014687	0.190909090909091	-1.36531283116701	0.469165530895205	0.00361327374632961	0.450217700371026
breadthI	rs3130756	6	29017101	0.490909090909091	0.612287899833186	0.422897409744207	0.14766172756681	0.898431228184066
breadthI	rs9391653	6	29017167	0.281818181818182	1.20204356142418	0.462434571446982	0.00933920985173257	0.560889042468238
breadthI	rs41258264	6	29017391	0.118181818181818	1.704347041267	0.641916092759277	0.00792865036036459	0.560889042468238
breadthI	rs4711182	6	29017486	0.154545454545455	0.381322117678912	0.651919470755672	0.558600085628704	0.96593906360997
breadthI	rs4713199	6	29017555	0.0909090909090909	0.0814974700500207	0.82176142386059	0.921000018933412	0.991101054507626
breadthI	rs41317379	6	29018479	0.127272727272727	1.48207177597823	0.609539995556017	0.0150381319568985	0.59030500895975
breadthI	chr6:29053053	6	29020830	0.254545454545455	-0.409245542951947	0.448025835809416	0.361010209904498	0.928228735844763
breadthI	rs9501294	6	29021017	0.163636363636364	0.324656716025774	0.64670758129176	0.615657176729872	0.96593906360997
breadthI	rs41317383	6	29021529	0.118181818181818	1.704347041267	0.641916092759277	0.00792865036036459	0.560889042468238
breadthI	rs55816299	6	29021875	0.190909090909091	-1.36531283116701	0.469165530895205	0.00361327374632961	0.450217700371026
breadthI	rs9366736	6	29021897	0.281818181818182	1.20204356142418	0.462434571446982	0.00933920985173257	0.560889042468238
breadthI	rs41317387	6	29022256	0.118181818181818	1.704347041267	0.641916092759277	0.00792865036036459	0.560889042468238
breadthI	rs62407613	6	29022371	0.190909090909091	-1.36531283116701	0.469165530895205	0.00361327374632961	0.450217700371026
breadthI	rs41317391	6	29022843	0.118181818181818	1.704347041267	0.641916092759277	0.00792865036036459	0.560889042468238
breadthI	rs6938853	6	29022885	0.281818181818182	1.20204356142418	0.462434571446982	0.00933920985173257	0.560889042468238
breadthI	rs2394514	6	29023214	0.1	0.00618840334610748	0.816271513227074	0.993951051694312	0.997826275149754
breadthI	rs41317395	6	29024749	0.118181818181818	1.704347041267	0.641916092759277	0.00792865036036459	0.560889042468238
breadthI	rs7747023	6	29025680	0.163636363636364	0.324656716025774	0.64670758129176	0.615657176729872	0.96593906360997
breadthI	rs62407614	6	29027587	0.190909090909091	-1.36531283116701	0.469165530895205	0.00361327374632961	0.450217700371026
breadthI	rs62407615	6	29028125	0.190909090909091	-1.36531283116701	0.469165530895205	0.00361327374632961	0.450217700371026
breadthI	rs41317399	6	29028441	0.127272727272727	1.48207177597823	0.609539995556017	0.0150381319568985	0.59030500895975
breadthI	rs3129802	6	29029730	0.5	0.670877096917213	0.429805292201856	0.118550632673408	0.865107269606858
breadthI	rs78112437	6	29030035	0.190909090909091	-1.36531283116701	0.469165530895205	0.00361327374632961	0.450217700371026
breadthI	rs56044131	6	29030346	0.190909090909091	-1.36531283116701	0.469165530895205	0.00361327374632961	0.450217700371026
breadthI	rs9468479	6	29031086	0.163636363636364	0.324656716025774	0.64670758129176	0.615657176729872	0.96593906360997
breadthI	rs58162247	6	29031719	0.190909090909091	-1.36531283116701	0.469165530895205	0.00361327374632961	0.450217700371026
breadthI	rs12665818	6	29032184	0.190909090909091	-1.36531283116701	0.469165530895205	0.00361327374632961	0.450217700371026
breadthI	rs12664320	6	29032469	0.190909090909091	-1.36531283116701	0.469165530895205	0.00361327374632961	0.450217700371026
breadthI	rs6904527	6	29033053	0.118181818181818	1.704347041267	0.641916092759277	0.00792865036036459	0.560889042468238
breadthI	rs41317411	6	29033712	0.118181818181818	1.704347041267	0.641916092759277	0.00792865036036459	0.560889042468238
breadthI	rs41317415	6	29034115	0.118181818181818	1.704347041267	0.641916092759277	0.00792865036036459	0.560889042468238
breadthI	rs62407617	6	29034341	0.109090909090909	-0.93864750139914	0.602506894550798	0.119256164134492	0.865107269606858
breadthI	rs4601152	6	29035159	0.190909090909091	-1.36531283116701	0.469165530895205	0.00361327374632961	0.450217700371026
breadthI	rs79723002	6	29035539	0.190909090909091	-1.36531283116701	0.469165530895205	0.00361327374632961	0.450217700371026
breadthI	rs3129786	6	29036444	0.190909090909091	0.675512805021508	0.560404031014111	0.228047691750392	0.928228735844763
breadthI	rs58836159	6	29036788	0.190909090909091	-1.36531283116701	0.469165530895205	0.00361327374632961	0.450217700371026
breadthI	rs6918175	6	29039230	0.190909090909091	-1.36531283116701	0.469165530895205	0.00361327374632961	0.450217700371026
breadthI	rs62407619	6	29039779	0.190909090909091	-1.36531283116701	0.469165530895205	0.00361327374632961	0.450217700371026
breadthI	rs3131083	6	29039977	0.5	0.670877096917213	0.429805292201856	0.118550632673408	0.865107269606858
breadthI	rs4713200	6	29040786	0.163636363636364	0.324656716025774	0.64670758129176	0.615657176729872	0.96593906360997
breadthI	rs41317419	6	29040927	0.118181818181818	1.704347041267	0.641916092759277	0.00792865036036459	0.560889042468238
breadthI	rs1040560	6	29041567	0.190909090909091	-1.36531283116701	0.469165530895205	0.00361327374632961	0.450217700371026
breadthI	chr6:29073978	6	29041755	0.163636363636364	0.324656716025774	0.64670758129176	0.615657176729872	0.96593906360997
breadthI	rs999265	6	29041803	0.190909090909091	-1.36531283116701	0.469165530895205	0.00361327374632961	0.450217700371026
breadthI	rs3131084	6	29042672	0.5	0.670877096917213	0.429805292201856	0.118550632673408	0.865107269606858
breadthI	rs3130758	6	29042937	0.5	0.670877096917213	0.429805292201856	0.118550632673408	0.865107269606858
breadthI	rs41317423	6	29045744	0.118181818181818	1.704347041267	0.641916092759277	0.00792865036036459	0.560889042468238
breadthI	rs9348821	6	29047203	0.163636363636364	0.324656716025774	0.64670758129176	0.615657176729872	0.96593906360997
breadthI	rs9348822	6	29047387	0.281818181818182	1.20204356142418	0.462434571446982	0.00933920985173257	0.560889042468238
breadthI	rs41317427	6	29047556	0.118181818181818	1.704347041267	0.641916092759277	0.00792865036036459	0.560889042468238
breadthI	rs72863525	6	29048419	0.136363636363636	-1.31480996906331	0.554484630438202	0.0177290484727214	0.635893408012298
breadthI	rs3129787	6	29048689	0.181818181818182	-0.456246183170668	0.558521211396695	0.413995600265066	0.929106505018428
breadthI	rs11758255	6	29050714	0.281818181818182	1.20204356142418	0.462434571446982	0.00933920985173257	0.560889042468238
breadthI	rs62407620	6	29050912	0.190909090909091	-1.36531283116701	0.469165530895205	0.00361327374632961	0.450217700371026
breadthI	rs62407621	6	29051053	0.190909090909091	-1.36531283116701	0.469165530895205	0.00361327374632961	0.450217700371026
breadthI	rs6903771	6	29052572	0.154545454545455	0.381322117678912	0.651919470755672	0.558600085628704	0.96593906360997
breadthI	rs56364351	6	29052818	0.190909090909091	-1.36531283116701	0.469165530895205	0.00361327374632961	0.450217700371026
breadthI	rs7752270	6	29053998	0.118181818181818	1.704347041267	0.641916092759277	0.00792865036036459	0.560889042468238
breadthI	rs41258224	6	29055131	0.118181818181818	1.704347041267	0.641916092759277	0.00792865036036459	0.560889042468238
breadthI	rs6456902	6	29057213	0.163636363636364	0.324656716025774	0.64670758129176	0.615657176729872	0.96593906360997
breadthI	rs3129789	6	29059962	0.190909090909091	0.675512805021508	0.560404031014111	0.228047691750392	0.928228735844763
breadthI	rs62407636	6	29060268	0.190909090909091	-1.36531283116701	0.469165530895205	0.00361327374632961	0.450217700371026
breadthI	rs12665108	6	29062194	0.190909090909091	-1.36531283116701	0.469165530895205	0.00361327374632961	0.450217700371026
breadthI	rs56085730	6	29062844	0.109090909090909	-0.93864750139914	0.602506894550798	0.119256164134492	0.865107269606858
breadthI	rs6917293	6	29063058	0.281818181818182	1.20204356142418	0.462434571446982	0.00933920985173257	0.560889042468238
breadthI	rs2142905	6	29064772	0.190909090909091	-1.36531283116701	0.469165530895205	0.00361327374632961	0.450217700371026
breadthI	rs4463283	6	29064992	0.118181818181818	1.704347041267	0.641916092759277	0.00792865036036459	0.560889042468238
breadthI	rs569573475	6	29064999	0.0909090909090909	-0.0822078999998687	0.849294577287299	0.922888791328356	0.991101054507626
breadthI	rs59830645	6	29065285	0.163636363636364	0.324656716025774	0.64670758129176	0.615657176729872	0.96593906360997
breadthI	rs3129790	6	29065393	0.5	0.670877096917213	0.429805292201856	0.118550632673408	0.865107269606858
breadthI	rs3131086	6	29065394	0.5	0.670877096917213	0.429805292201856	0.118550632673408	0.865107269606858
breadthI	rs17401613	6	29068606	0.118181818181818	1.704347041267	0.641916092759277	0.00792865036036459	0.560889042468238
breadthI	rs6905729	6	29068622	0.163636363636364	0.324656716025774	0.64670758129176	0.615657176729872	0.96593906360997
breadthI	rs3131087	6	29068759	0.190909090909091	-1.36531283116701	0.469165530895205	0.00361327374632961	0.450217700371026
breadthI	rs2394518	6	29069337	0.190909090909091	-1.36531283116701	0.469165530895205	0.00361327374632961	0.450217700371026
breadthI	rs9295790	6	29070428	0.281818181818182	1.20204356142418	0.462434571446982	0.00933920985173257	0.560889042468238
breadthI	rs3129127	6	29071153	0.190909090909091	-1.36531283116701	0.469165530895205	0.00361327374632961	0.450217700371026
breadthI	rs3131090	6	29072288	0.5	0.670877096917213	0.429805292201856	0.118550632673408	0.865107269606858
breadthI	rs3131091	6	29073094	0.5	0.670877096917213	0.429805292201856	0.118550632673408	0.865107269606858
breadthI	rs3130760	6	29073584	0.5	0.670877096917213	0.429805292201856	0.118550632673408	0.865107269606858
breadthI	rs17342384	6	29074816	0.118181818181818	1.704347041267	0.641916092759277	0.00792865036036459	0.560889042468238
breadthI	rs6456908	6	29075072	0.281818181818182	1.20204356142418	0.462434571446982	0.00933920985173257	0.560889042468238
breadthI	rs41317435	6	29076417	0.118181818181818	1.704347041267	0.641916092759277	0.00792865036036459	0.560889042468238
breadthI	rs41317439	6	29076883	0.118181818181818	1.704347041267	0.641916092759277	0.00792865036036459	0.560889042468238
breadthI	rs3130762	6	29077787	0.190909090909091	-1.36531283116701	0.469165530895205	0.00361327374632961	0.450217700371026
breadthI	rs3116838	6	29078151	0.190909090909091	-1.36531283116701	0.469165530895205	0.00361327374632961	0.450217700371026
breadthI	rs9380110	6	29078734	0.281818181818182	1.20204356142418	0.462434571446982	0.00933920985173257	0.560889042468238
breadthI	rs62407639	6	29078922	0.136363636363636	-1.31480996906331	0.554484630438202	0.0177290484727214	0.635893408012298
breadthI	rs3130763	6	29079156	0.5	0.670877096917213	0.429805292201856	0.118550632673408	0.865107269606858
breadthI	rs28757581	6	29080004	0.1	0.00618840334610748	0.816271513227074	0.993951051694312	0.997826275149754
breadthI	rs3749977	6	29080344	0.281818181818182	1.20204356142418	0.462434571446982	0.00933920985173257	0.560889042468238
breadthI	rs3130764	6	29080349	0.190909090909091	-1.36531283116701	0.469165530895205	0.00361327374632961	0.450217700371026
breadthI	rs3130765	6	29080450	0.190909090909091	-1.36531283116701	0.469165530895205	0.00361327374632961	0.450217700371026
breadthI	rs6908651	6	29081042	0.281818181818182	1.20204356142418	0.462434571446982	0.00933920985173257	0.560889042468238
breadthI	rs3129106	6	29081161	0.0818181818181818	0.381660859446147	0.718379303964621	0.595224470546905	0.96593906360997
breadthI	rs17402039	6	29081510	0.118181818181818	1.704347041267	0.641916092759277	0.00792865036036459	0.560889042468238
breadthI	rs3129107	6	29081653	0.190909090909091	-1.36531283116701	0.469165530895205	0.00361327374632961	0.450217700371026
breadthI	rs115328582	6	29082222	0.118181818181818	-0.0712639149696902	0.70492317513384	0.919475377556877	0.991101054507626
breadthI	rs9257501	6	29083996	0.190909090909091	-1.36531283116701	0.469165530895205	0.00361327374632961	0.450217700371026
breadthI	rs3130766	6	29086829	0.5	0.670877096917213	0.429805292201856	0.118550632673408	0.865107269606858
breadthI	rs76801685	6	29087917	0.118181818181818	1.704347041267	0.641916092759277	0.00792865036036459	0.560889042468238
breadthI	rs3130768	6	29088230	0.5	0.670877096917213	0.429805292201856	0.118550632673408	0.865107269606858
breadthI	chr6:29120501	6	29088278	0.0909090909090909	-0.0822078999998687	0.849294577287299	0.922888791328356	0.991101054507626
breadthI	rs1980462	6	29088925	0.118181818181818	1.704347041267	0.641916092759277	0.00792865036036459	0.560889042468238
breadthI	rs1980463	6	29088951	0.118181818181818	1.704347041267	0.641916092759277	0.00792865036036459	0.560889042468238
breadthI	rs3129113	6	29090251	0.190909090909091	-1.36531283116701	0.469165530895205	0.00361327374632961	0.450217700371026
breadthI	chr6:29122822	6	29090599	0.118181818181818	1.704347041267	0.641916092759277	0.00792865036036459	0.560889042468238
breadthI	chr6:29122845	6	29090622	0.118181818181818	1.704347041267	0.641916092759277	0.00792865036036459	0.560889042468238
breadthI	rs3116828	6	29090770	0.190909090909091	-1.36531283116701	0.469165530895205	0.00361327374632961	0.450217700371026
breadthI	rs6932333	6	29092498	0.118181818181818	1.704347041267	0.641916092759277	0.00792865036036459	0.560889042468238
breadthI	rs3129117	6	29095121	0.190909090909091	-1.36531283116701	0.469165530895205	0.00361327374632961	0.450217700371026
breadthI	rs78313058	6	29095224	0.118181818181818	1.704347041267	0.641916092759277	0.00792865036036459	0.560889042468238
breadthI	rs9380111	6	29095234	0.281818181818182	1.20204356142418	0.462434571446982	0.00933920985173257	0.560889042468238
breadthI	rs3129118	6	29096849	0.190909090909091	-1.36531283116701	0.469165530895205	0.00361327374632961	0.450217700371026
breadthI	rs4713203	6	29096995	0.281818181818182	1.20204356142418	0.462434571446982	0.00933920985173257	0.560889042468238
breadthI	rs9283885	6	29097247	0.281818181818182	1.20204356142418	0.462434571446982	0.00933920985173257	0.560889042468238
breadthI	rs9295793	6	29097769	0.163636363636364	0.324656716025774	0.64670758129176	0.615657176729872	0.96593906360997
breadthI	rs3116844	6	29097936	0.5	0.670877096917213	0.429805292201856	0.118550632673408	0.865107269606858
breadthI	rs6930288	6	29098881	0.1	0.00618840334610748	0.816271513227074	0.993951051694312	0.997826275149754
breadthI	rs80090088	6	29098882	0.118181818181818	1.704347041267	0.641916092759277	0.00792865036036459	0.560889042468238
breadthI	rs7738990	6	29101121	0.118181818181818	1.704347041267	0.641916092759277	0.00792865036036459	0.560889042468238
breadthI	rs3129119	6	29102861	0.190909090909091	-0.486016620592996	0.539795812729271	0.367922725316001	0.928228735844763
breadthI	rs2223363	6	29104672	0.118181818181818	1.704347041267	0.641916092759277	0.00792865036036459	0.560889042468238
breadthI	rs17343049	6	29107654	0.118181818181818	1.704347041267	0.641916092759277	0.00792865036036459	0.560889042468238
breadthI	rs3130714	6	29108729	0.190909090909091	-1.36531283116701	0.469165530895205	0.00361327374632961	0.450217700371026
breadthI	chr6:29142728	6	29110505	0.5	0.670877096917213	0.429805292201856	0.118550632673408	0.865107269606858
breadthI	rs3116845	6	29110584	0.190909090909091	-1.36531283116701	0.469165530895205	0.00361327374632961	0.450217700371026
breadthI	rs7745785	6	29110778	0.118181818181818	1.704347041267	0.641916092759277	0.00792865036036459	0.560889042468238
breadthI	rs7763908	6	29110838	0.118181818181818	1.704347041267	0.641916092759277	0.00792865036036459	0.560889042468238
breadthI	rs41317443	6	29111987	0.118181818181818	1.704347041267	0.641916092759277	0.00792865036036459	0.560889042468238
breadthI	rs3116846	6	29114616	0.5	0.670877096917213	0.429805292201856	0.118550632673408	0.865107269606858
breadthI	rs3130718	6	29114621	0.5	0.670877096917213	0.429805292201856	0.118550632673408	0.865107269606858
breadthI	rs3130719	6	29114907	0.190909090909091	-1.36531283116701	0.469165530895205	0.00361327374632961	0.450217700371026
breadthI	rs3129122	6	29117852	0.118181818181818	-1.10198897865119	0.642179781258205	0.0861596272739233	0.78131731889847
breadthI	rs41317551	6	29118119	0.118181818181818	1.704347041267	0.641916092759277	0.00792865036036459	0.560889042468238
breadthI	rs3130724	6	29118530	0.118181818181818	-1.10198897865119	0.642179781258205	0.0861596272739233	0.78131731889847
breadthI	rs3116847	6	29118813	0.190909090909091	-1.36531283116701	0.469165530895205	0.00361327374632961	0.450217700371026
breadthI	rs3129124	6	29121320	0.5	0.670877096917213	0.429805292201856	0.118550632673408	0.865107269606858
breadthI	rs3129126	6	29121631	0.5	0.670877096917213	0.429805292201856	0.118550632673408	0.865107269606858
breadthI	rs3129129	6	29124189	0.118181818181818	-1.10198897865119	0.642179781258205	0.0861596272739233	0.78131731889847
breadthI	rs2894075	6	29124514	0.118181818181818	1.704347041267	0.641916092759277	0.00792865036036459	0.560889042468238
breadthI	rs3129130	6	29124694	0.190909090909091	-1.36531283116701	0.469165530895205	0.00361327374632961	0.450217700371026
breadthI	rs41317555	6	29125147	0.118181818181818	1.704347041267	0.641916092759277	0.00792865036036459	0.560889042468238
breadthI	rs3130728	6	29125738	0.5	0.670877096917213	0.429805292201856	0.118550632673408	0.865107269606858
breadthI	rs3130729	6	29125747	0.5	0.670877096917213	0.429805292201856	0.118550632673408	0.865107269606858
breadthI	rs41317559	6	29126149	0.118181818181818	1.704347041267	0.641916092759277	0.00792865036036459	0.560889042468238
breadthI	rs3130730	6	29126943	0.5	0.670877096917213	0.429805292201856	0.118550632673408	0.865107269606858
breadthI	rs3130731	6	29127215	0.190909090909091	-1.36531283116701	0.469165530895205	0.00361327374632961	0.450217700371026
breadthI	rs9257532	6	29127798	0.309090909090909	-0.407899296713178	0.454193251112439	0.369145926853804	0.928228735844763
breadthI	rs41317563	6	29127839	0.118181818181818	1.704347041267	0.641916092759277	0.00792865036036459	0.560889042468238
breadthI	rs3129135	6	29127940	0.190909090909091	-1.36531283116701	0.469165530895205	0.00361327374632961	0.450217700371026
breadthI	chr6:29160188	6	29127965	0.118181818181818	1.704347041267	0.641916092759277	0.00792865036036459	0.560889042468238
breadthI	rs55759158	6	29128708	0.136363636363636	-1.31480996906331	0.554484630438202	0.0177290484727214	0.635893408012298
breadthI	rs3129137	6	29130276	0.245454545454545	0.459859731552571	0.515135816672524	0.372019942549691	0.928228735844763
breadthI	rs3129138	6	29130282	0.245454545454545	0.459859731552571	0.515135816672524	0.372019942549691	0.928228735844763
breadthI	rs3129140	6	29130502	0.190909090909091	-1.36531283116701	0.469165530895205	0.00361327374632961	0.450217700371026
breadthI	rs41317567	6	29130684	0.118181818181818	1.704347041267	0.641916092759277	0.00792865036036459	0.560889042468238
breadthI	rs3129141	6	29131190	0.127272727272727	-1.013058920981	0.600327564378365	0.0915052798044859	0.80356531358616
breadthI	rs1073819	6	29132501	0.136363636363636	-1.31480996906331	0.554484630438202	0.0177290484727214	0.635893408012298
breadthI	rs3129145	6	29133301	0.5	0.670877096917213	0.429805292201856	0.118550632673408	0.865107269606858
breadthI	rs28796930	6	29133657	0.190909090909091	-1.36531283116701	0.469165530895205	0.00361327374632961	0.450217700371026
breadthI	rs41317571	6	29134111	0.118181818181818	1.704347041267	0.641916092759277	0.00792865036036459	0.560889042468238
breadthI	rs41317575	6	29134901	0.118181818181818	1.704347041267	0.641916092759277	0.00792865036036459	0.560889042468238
breadthI	rs114762484	6	29135838	0.0909090909090909	-0.0822078999998687	0.849294577287299	0.922888791328356	0.991101054507626
breadthI	rs41317579	6	29136308	0.118181818181818	1.704347041267	0.641916092759277	0.00792865036036459	0.560889042468238
breadthI	rs3116854	6	29136446	0.309090909090909	-0.407899296713178	0.454193251112439	0.369145926853804	0.928228735844763
breadthI	rs2394520	6	29137220	0.309090909090909	-0.407899296713178	0.454193251112439	0.369145926853804	0.928228735844763
breadthI	rs41317583	6	29137510	0.118181818181818	1.704347041267	0.641916092759277	0.00792865036036459	0.560889042468238
breadthI	rs3129150	6	29138018	0.5	0.670877096917213	0.429805292201856	0.118550632673408	0.865107269606858
breadthI	rs41317587	6	29138225	0.118181818181818	1.704347041267	0.641916092759277	0.00792865036036459	0.560889042468238
breadthI	rs3129151	6	29138315	0.118181818181818	-1.10198897865119	0.642179781258205	0.0861596272739233	0.78131731889847
breadthI	rs3129152	6	29138777	0.127272727272727	-1.013058920981	0.600327564378365	0.0915052798044859	0.80356531358616
breadthI	rs3130740	6	29138949	0.190909090909091	-0.486016620592996	0.539795812729271	0.367922725316001	0.928228735844763
breadthI	rs3129153	6	29139487	0.309090909090909	-0.407899296713178	0.454193251112439	0.369145926853804	0.928228735844763
breadthI	rs3129155	6	29140055	0.190909090909091	-1.36531283116701	0.469165530895205	0.00361327374632961	0.450217700371026
breadthI	rs3130742	6	29140207	0.118181818181818	-1.10198897865119	0.642179781258205	0.0861596272739233	0.78131731889847
breadthI	rs3129156	6	29140217	0.190909090909091	-1.36531283116701	0.469165530895205	0.00361327374632961	0.450217700371026
breadthI	rs41317591	6	29140760	0.118181818181818	1.704347041267	0.641916092759277	0.00792865036036459	0.560889042468238
breadthI	rs41317595	6	29141254	0.118181818181818	1.704347041267	0.641916092759277	0.00792865036036459	0.560889042468238
breadthI	rs3116855	6	29141632	0.5	0.670877096917213	0.429805292201856	0.118550632673408	0.865107269606858
breadthI	rs3129158	6	29141772	0.190909090909091	-1.36531283116701	0.469165530895205	0.00361327374632961	0.450217700371026
breadthI	rs3130743	6	29142064	0.5	0.670877096917213	0.429805292201856	0.118550632673408	0.865107269606858
breadthI	chr6:29175286	6	29143063	0.190909090909091	-1.36531283116701	0.469165530895205	0.00361327374632961	0.450217700371026
breadthI	rs28757219	6	29143451	0.0818181818181818	0.381660859446147	0.718379303964621	0.595224470546905	0.96593906360997
breadthI	rs41317619	6	29144257	0.118181818181818	1.704347041267	0.641916092759277	0.00792865036036459	0.560889042468238
breadthI	rs146839297	6	29144903	0.118181818181818	1.704347041267	0.641916092759277	0.00792865036036459	0.560889042468238
breadthI	rs3129162	6	29145646	0.118181818181818	-1.10198897865119	0.642179781258205	0.0861596272739233	0.78131731889847
breadthI	rs9257574	6	29146523	0.127272727272727	-1.013058920981	0.600327564378365	0.0915052798044859	0.80356531358616
breadthI	rs9257575	6	29146592	0.190909090909091	-1.36531283116701	0.469165530895205	0.00361327374632961	0.450217700371026
breadthI	rs9257582	6	29146936	0.190909090909091	-1.36531283116701	0.469165530895205	0.00361327374632961	0.450217700371026
breadthI	rs9257583	6	29147156	0.309090909090909	-0.407899296713178	0.454193251112439	0.369145926853804	0.928228735844763
breadthI	rs9257585	6	29147345	0.5	0.670877096917213	0.429805292201856	0.118550632673408	0.865107269606858
breadthI	rs143432463	6	29147833	0.136363636363636	-1.31480996906331	0.554484630438202	0.0177290484727214	0.635893408012298
breadthI	rs41317627	6	29148763	0.118181818181818	1.704347041267	0.641916092759277	0.00792865036036459	0.560889042468238
breadthI	rs3129167	6	29149011	0.190909090909091	-1.36531283116701	0.469165530895205	0.00361327374632961	0.450217700371026
breadthI	rs3116816	6	29149442	0.190909090909091	-1.36531283116701	0.469165530895205	0.00361327374632961	0.450217700371026
breadthI	rs3116818	6	29149605	0.5	0.670877096917213	0.429805292201856	0.118550632673408	0.865107269606858
breadthI	rs9257594	6	29152970	0.309090909090909	-0.407899296713178	0.454193251112439	0.369145926853804	0.928228735844763
breadthI	rs3116822	6	29154709	0.5	0.670877096917213	0.429805292201856	0.118550632673408	0.865107269606858
breadthI	rs3129170	6	29155293	0.127272727272727	-1.013058920981	0.600327564378365	0.0915052798044859	0.80356531358616
breadthI	rs3129171	6	29155749	0.127272727272727	-1.013058920981	0.600327564378365	0.0915052798044859	0.80356531358616
breadthI	rs41317631	6	29156722	0.118181818181818	1.704347041267	0.641916092759277	0.00792865036036459	0.560889042468238
breadthI	rs111828125	6	29157419	0.118181818181818	1.704347041267	0.641916092759277	0.00792865036036459	0.560889042468238
breadthI	rs3116825	6	29158195	0.5	0.670877096917213	0.429805292201856	0.118550632673408	0.865107269606858
breadthI	rs41317639	6	29158375	0.118181818181818	1.704347041267	0.641916092759277	0.00792865036036459	0.560889042468238
breadthI	rs3129172	6	29158800	0.127272727272727	-1.013058920981	0.600327564378365	0.0915052798044859	0.80356531358616
breadthI	rs55874124	6	29159009	0.136363636363636	-1.31480996906331	0.554484630438202	0.0177290484727214	0.635893408012298
breadthI	rs41317643	6	29159715	0.118181818181818	1.704347041267	0.641916092759277	0.00792865036036459	0.560889042468238
breadthI	rs3130750	6	29159970	0.127272727272727	-1.013058920981	0.600327564378365	0.0915052798044859	0.80356531358616
breadthI	rs3116827	6	29161497	0.118181818181818	-1.10198897865119	0.642179781258205	0.0861596272739233	0.78131731889847
breadthI	chr6:29194229	6	29162006	0.118181818181818	1.704347041267	0.641916092759277	0.00792865036036459	0.560889042468238
breadthI	chr6:29194903	6	29162680	0.163636363636364	-0.892900466207824	0.564442321057418	0.113668696284158	0.859412536651046
breadthI	rs41317751	6	29162817	0.118181818181818	1.704347041267	0.641916092759277	0.00792865036036459	0.560889042468238
breadthI	rs3828924	6	29162833	0.318181818181818	-0.464427565005716	0.455827987570864	0.308266663492091	0.928228735844763
breadthI	rs3130755	6	29163686	0.5	0.670877096917213	0.429805292201856	0.118550632673408	0.865107269606858
breadthI	rs1977074	6	29163834	0.5	0.670877096917213	0.429805292201856	0.118550632673408	0.865107269606858
breadthI	rs41317759	6	29164579	0.118181818181818	1.704347041267	0.641916092759277	0.00792865036036459	0.560889042468238
breadthI	rs3129093	6	29170261	0.118181818181818	-1.10198897865119	0.642179781258205	0.0861596272739233	0.78131731889847
breadthI	rs760804	6	29171039	0.118181818181818	-1.10198897865119	0.642179781258205	0.0861596272739233	0.78131731889847
breadthI	rs6912280	6	29173038	0.118181818181818	-1.10198897865119	0.642179781258205	0.0861596272739233	0.78131731889847
breadthI	chr6:29205596	6	29173373	0.309090909090909	-0.491275914146005	0.492601830110951	0.318614866120556	0.928228735844763
breadthI	rs9257612	6	29175526	0.118181818181818	-1.10198897865119	0.642179781258205	0.0861596272739233	0.78131731889847
breadthI	rs2394546	6	29175599	0.190909090909091	-1.36531283116701	0.469165530895205	0.00361327374632961	0.450217700371026
breadthI	rs736467	6	29176172	0.190909090909091	-1.36531283116701	0.469165530895205	0.00361327374632961	0.450217700371026
breadthI	chr6:29208673	6	29176450	0.136363636363636	-1.31480996906331	0.554484630438202	0.0177290484727214	0.635893408012298
breadthI	rs41317767	6	29176579	0.118181818181818	1.704347041267	0.641916092759277	0.00792865036036459	0.560889042468238
breadthI	rs1883329	6	29177102	0.309090909090909	-0.407899296713178	0.454193251112439	0.369145926853804	0.928228735844763
breadthI	rs3116831	6	29178138	0.309090909090909	-0.407899296713178	0.454193251112439	0.369145926853804	0.928228735844763
breadthI	rs56405941	6	29178463	0.136363636363636	-1.31480996906331	0.554484630438202	0.0177290484727214	0.635893408012298
breadthI	rs2206040	6	29178514	0.5	0.670877096917213	0.429805292201856	0.118550632673408	0.865107269606858
breadthI	rs2206041	6	29178606	0.5	0.670877096917213	0.429805292201856	0.118550632673408	0.865107269606858
breadthI	rs3116832	6	29179145	0.190909090909091	-1.36531283116701	0.469165530895205	0.00361327374632961	0.450217700371026
breadthI	rs3130817	6	29179237	0.118181818181818	-1.10198897865119	0.642179781258205	0.0861596272739233	0.78131731889847
breadthI	rs3116833	6	29179553	0.190909090909091	-1.36531283116701	0.469165530895205	0.00361327374632961	0.450217700371026
breadthI	rs3116834	6	29179557	0.118181818181818	-1.10198897865119	0.642179781258205	0.0861596272739233	0.78131731889847
breadthI	rs3116835	6	29180312	0.181818181818182	-1.39157777047004	0.468767670699559	0.002991720718352	0.445019998978942
breadthI	rs3116836	6	29180314	0.109090909090909	-1.00551886783625	0.645912769654764	0.119531998624721	0.865107269606858
breadthI	rs9257616	6	29180721	0.5	0.670877096917213	0.429805292201856	0.118550632673408	0.865107269606858
breadthI	rs41317771	6	29181302	0.118181818181818	1.704347041267	0.641916092759277	0.00792865036036459	0.560889042468238
breadthI	rs3130826	6	29181314	0.309090909090909	-0.407899296713178	0.454193251112439	0.369145926853804	0.928228735844763
breadthI	rs719746	6	29181600	0.5	0.670877096917213	0.429805292201856	0.118550632673408	0.865107269606858
breadthI	rs2394547	6	29182361	0.190909090909091	-1.36531283116701	0.469165530895205	0.00361327374632961	0.450217700371026
breadthI	rs3116837	6	29184660	0.309090909090909	-0.407899296713178	0.454193251112439	0.369145926853804	0.928228735844763
breadthI	rs3130836	6	29185844	0.118181818181818	-1.10198897865119	0.642179781258205	0.0861596272739233	0.78131731889847
breadthI	rs41317775	6	29186183	0.118181818181818	1.704347041267	0.641916092759277	0.00792865036036459	0.560889042468238
breadthI	rs2394548	6	29187868	0.5	0.670877096917213	0.429805292201856	0.118550632673408	0.865107269606858
breadthI	rs3130807	6	29189531	0.309090909090909	-1.38895044282641	0.395935225961585	0.000451447602001298	0.383732267012159
breadthI	rs113346676	6	29189897	0.118181818181818	1.704347041267	0.641916092759277	0.00792865036036459	0.560889042468238
breadthI	rs3129101	6	29189917	0.118181818181818	-1.10198897865119	0.642179781258205	0.0861596272739233	0.78131731889847
breadthI	rs3130810	6	29190181	0.5	0.670877096917213	0.429805292201856	0.118550632673408	0.865107269606858
breadthI	rs59230085	6	29190624	0.136363636363636	-1.31480996906331	0.554484630438202	0.0177290484727214	0.635893408012298
breadthI	rs6904165	6	29191389	0.118181818181818	1.704347041267	0.641916092759277	0.00792865036036459	0.560889042468238
breadthI	rs12660419	6	29191548	0.136363636363636	-1.31480996906331	0.554484630438202	0.0177290484727214	0.635893408012298
breadthI	rs3130811	6	29193262	0.5	0.670877096917213	0.429805292201856	0.118550632673408	0.865107269606858
breadthI	rs75418220	6	29193527	0.118181818181818	1.704347041267	0.641916092759277	0.00792865036036459	0.560889042468238
breadthI	rs3130814	6	29196181	0.3	-1.34138258993266	0.386834815742161	0.000525157699330061	0.383732267012159
breadthI	rs2207338	6	29199824	0.318181818181818	-1.33925557401836	0.388443920206584	0.00056528751254308	0.383732267012159
breadthI	rs2207337	6	29200245	0.318181818181818	-1.33925557401836	0.388443920206584	0.00056528751254308	0.383732267012159
breadthI	rs3130815	6	29201650	0.190909090909091	-1.36531283116701	0.469165530895205	0.00361327374632961	0.450217700371026
breadthI	rs3117345	6	29202465	0.5	0.670877096917213	0.429805292201856	0.118550632673408	0.865107269606858
breadthI	rs3130816	6	29203911	0.5	0.670877096917213	0.429805292201856	0.118550632673408	0.865107269606858
breadthI	rs76355441	6	29204772	0.109090909090909	1.87066941853503	0.635734535363626	0.00325539800609431	0.446214250319825
breadthI	rs3129102	6	29205336	0.190909090909091	-1.36531283116701	0.469165530895205	0.00361327374632961	0.450217700371026
breadthI	rs3130818	6	29205501	0.5	0.670877096917213	0.429805292201856	0.118550632673408	0.865107269606858
breadthI	rs3129103	6	29207570	0.5	0.670877096917213	0.429805292201856	0.118550632673408	0.865107269606858
breadthI	rs3117341	6	29210053	0.5	0.670877096917213	0.429805292201856	0.118550632673408	0.865107269606858
breadthI	rs3117340	6	29210596	0.318181818181818	-1.33925557401836	0.388443920206584	0.00056528751254308	0.383732267012159
breadthI	rs3130821	6	29210900	0.318181818181818	-1.33925557401836	0.388443920206584	0.00056528751254308	0.383732267012159
breadthI	rs3130822	6	29211695	0.190909090909091	-1.36531283116701	0.469165530895205	0.00361327374632961	0.450217700371026
breadthI	rs2064503	6	29212202	0.318181818181818	-1.33925557401836	0.388443920206584	0.00056528751254308	0.383732267012159
breadthI	rs3129105	6	29213070	0.5	0.670877096917213	0.429805292201856	0.118550632673408	0.865107269606858
breadthI	rs2207336	6	29214129	0.318181818181818	-1.33925557401836	0.388443920206584	0.00056528751254308	0.383732267012159
breadthI	rs112106274	6	29215282	0.109090909090909	1.87066941853503	0.635734535363626	0.00325539800609431	0.446214250319825
breadthI	rs55733250	6	29215647	0.136363636363636	-1.31480996906331	0.554484630438202	0.0177290484727214	0.635893408012298
breadthI	rs112602363	6	29215653	0.109090909090909	1.87066941853503	0.635734535363626	0.00325539800609431	0.446214250319825
breadthI	rs3117334	6	29217514	0.5	0.670877096917213	0.429805292201856	0.118550632673408	0.865107269606858
breadthI	rs112557273	6	29217895	0.109090909090909	1.87066941853503	0.635734535363626	0.00325539800609431	0.446214250319825
breadthI	rs112438389	6	29218151	0.109090909090909	1.87066941853503	0.635734535363626	0.00325539800609431	0.446214250319825
breadthI	rs3130823	6	29219059	0.5	0.670877096917213	0.429805292201856	0.118550632673408	0.865107269606858
breadthI	rs112574843	6	29219137	0.109090909090909	1.87066941853503	0.635734535363626	0.00325539800609431	0.446214250319825
breadthI	rs59140010	6	29219425	0.136363636363636	-1.31480996906331	0.554484630438202	0.0177290484727214	0.635893408012298
breadthI	rs3117332	6	29219510	0.5	0.670877096917213	0.429805292201856	0.118550632673408	0.865107269606858
breadthI	rs57499095	6	29219591	0.0909090909090909	-0.442401174411488	0.744746387625243	0.552492516926727	0.965389947228294
breadthI	rs9257651	6	29219655	0.190909090909091	-1.36531283116701	0.469165530895205	0.00361327374632961	0.450217700371026
breadthI	rs113897714	6	29219871	0.109090909090909	1.87066941853503	0.635734535363626	0.00325539800609431	0.446214250319825
breadthI	rs113674293	6	29220058	0.109090909090909	1.87066941853503	0.635734535363626	0.00325539800609431	0.446214250319825
breadthI	rs3117331	6	29220100	0.318181818181818	-1.33925557401836	0.388443920206584	0.00056528751254308	0.383732267012159
breadthI	rs3130824	6	29222711	0.5	0.670877096917213	0.429805292201856	0.118550632673408	0.865107269606858
breadthI	rs3117330	6	29225795	0.318181818181818	-1.33925557401836	0.388443920206584	0.00056528751254308	0.383732267012159
breadthI	rs2024679	6	29227117	0.509090909090909	0.619832786783338	0.43457907837157	0.153786646351128	0.905905620676042
breadthI	rs3117329	6	29227643	0.509090909090909	0.619832786783338	0.43457907837157	0.153786646351128	0.905905620676042
breadthI	rs2024680	6	29228246	0.109090909090909	1.87066941853503	0.635734535363626	0.00325539800609431	0.446214250319825
breadthI	rs567695828	6	29228737	0.109090909090909	1.87066941853503	0.635734535363626	0.00325539800609431	0.446214250319825
breadthI	rs9257656	6	29229146	0.190909090909091	-1.36531283116701	0.469165530895205	0.00361327374632961	0.450217700371026
breadthI	rs79272343	6	29230520	0.109090909090909	1.87066941853503	0.635734535363626	0.00325539800609431	0.446214250319825
breadthI	rs3117328	6	29230577	0.509090909090909	0.619832786783338	0.43457907837157	0.153786646351128	0.905905620676042
breadthI	rs3130827	6	29230683	0.318181818181818	-1.33925557401836	0.388443920206584	0.00056528751254308	0.383732267012159
breadthI	rs9257657	6	29231172	0.190909090909091	-1.36531283116701	0.469165530895205	0.00361327374632961	0.450217700371026
breadthI	rs9357077	6	29232591	0.0909090909090909	-0.442401174411488	0.744746387625243	0.552492516926727	0.965389947228294
breadthI	rs79251921	6	29234166	0.109090909090909	1.87066941853503	0.635734535363626	0.00325539800609431	0.446214250319825
breadthI	rs10484545	6	29234510	0.109090909090909	1.87066941853503	0.635734535363626	0.00325539800609431	0.446214250319825
breadthI	rs6904130	6	29235193	0.109090909090909	1.87066941853503	0.635734535363626	0.00325539800609431	0.446214250319825
breadthI	rs6924127	6	29235233	0.109090909090909	1.87066941853503	0.635734535363626	0.00325539800609431	0.446214250319825
breadthI	rs3130829	6	29235900	0.5	0.670877096917213	0.429805292201856	0.118550632673408	0.865107269606858
breadthI	rs17344111	6	29236588	0.109090909090909	1.87066941853503	0.635734535363626	0.00325539800609431	0.446214250319825
breadthI	rs7766902	6	29236645	0.1	-0.516046935924166	0.733490900884622	0.481713557386307	0.946510136629431
breadthI	rs3130830	6	29236722	0.509090909090909	0.619832786783338	0.43457907837157	0.153786646351128	0.905905620676042
breadthI	rs17344153	6	29237221	0.109090909090909	1.87066941853503	0.635734535363626	0.00325539800609431	0.446214250319825
breadthI	rs6921498	6	29237774	0.109090909090909	1.87066941853503	0.635734535363626	0.00325539800609431	0.446214250319825
breadthI	rs6942318	6	29238015	0.109090909090909	1.87066941853503	0.635734535363626	0.00325539800609431	0.446214250319825
breadthI	rs7738692	6	29238477	0.109090909090909	1.87066941853503	0.635734535363626	0.00325539800609431	0.446214250319825
breadthI	rs9257659	6	29238488	0.509090909090909	0.619832786783338	0.43457907837157	0.153786646351128	0.905905620676042
breadthI	rs3117327	6	29239150	0.509090909090909	0.619832786783338	0.43457907837157	0.153786646351128	0.905905620676042
breadthI	rs79337000	6	29240169	0.109090909090909	1.87066941853503	0.635734535363626	0.00325539800609431	0.446214250319825
breadthI	rs9257660	6	29240279	0.190909090909091	-1.36531283116701	0.469165530895205	0.00361327374632961	0.450217700371026
breadthI	rs77443400	6	29240890	0.109090909090909	1.87066941853503	0.635734535363626	0.00325539800609431	0.446214250319825
breadthI	rs111379005	6	29241406	0.109090909090909	1.87066941853503	0.635734535363626	0.00325539800609431	0.446214250319825
breadthI	rs9368596	6	29241773	0.0909090909090909	-0.442401174411488	0.744746387625243	0.552492516926727	0.965389947228294
breadthI	rs1071777	6	29242732	0.109090909090909	1.87066941853503	0.635734535363626	0.00325539800609431	0.446214250319825
breadthI	rs12173794	6	29243635	0.0909090909090909	-0.442401174411488	0.744746387625243	0.552492516926727	0.965389947228294
breadthI	rs150898511	6	29243961	0.109090909090909	1.87066941853503	0.635734535363626	0.00325539800609431	0.446214250319825
breadthI	rs139434286	6	29243984	0.109090909090909	1.87066941853503	0.635734535363626	0.00325539800609431	0.446214250319825
breadthI	rs200861317	6	29243987	0.109090909090909	1.87066941853503	0.635734535363626	0.00325539800609431	0.446214250319825
breadthI	rs9257661	6	29244129	0.190909090909091	-1.36531283116701	0.469165530895205	0.00361327374632961	0.450217700371026
breadthI	rs3130833	6	29244226	0.509090909090909	0.619832786783338	0.43457907837157	0.153786646351128	0.905905620676042
breadthI	chr6:29276675	6	29244452	0.109090909090909	1.87066941853503	0.635734535363626	0.00325539800609431	0.446214250319825
breadthI	rs202020369	6	29244635	0.109090909090909	1.87066941853503	0.635734535363626	0.00325539800609431	0.446214250319825
breadthI	rs112826572	6	29244766	0.109090909090909	1.87066941853503	0.635734535363626	0.00325539800609431	0.446214250319825
breadthI	chr6:29277044	6	29244821	0.109090909090909	1.87066941853503	0.635734535363626	0.00325539800609431	0.446214250319825
breadthI	rs9257664	6	29245075	0.190909090909091	-1.36531283116701	0.469165530895205	0.00361327374632961	0.450217700371026
breadthI	rs9257665	6	29245207	0.318181818181818	-1.33925557401836	0.388443920206584	0.00056528751254308	0.383732267012159
breadthI	rs150392050	6	29245545	0.109090909090909	1.87066941853503	0.635734535363626	0.00325539800609431	0.446214250319825
breadthI	rs142403264	6	29245760	0.5	0.670877096917213	0.429805292201856	0.118550632673408	0.865107269606858
breadthI	chr6:29278123	6	29245900	0.109090909090909	1.87066941853503	0.635734535363626	0.00325539800609431	0.446214250319825
breadthI	rs149402731	6	29246041	0.109090909090909	1.87066941853503	0.635734535363626	0.00325539800609431	0.446214250319825
breadthI	rs550122071	6	29246068	0.109090909090909	1.87066941853503	0.635734535363626	0.00325539800609431	0.446214250319825
breadthI	rs569886085	6	29246070	0.109090909090909	1.87066941853503	0.635734535363626	0.00325539800609431	0.446214250319825
breadthI	rs9257668	6	29246085	0.190909090909091	-1.36531283116701	0.469165530895205	0.00361327374632961	0.450217700371026
breadthI	rs9257669	6	29246239	0.509090909090909	0.619832786783338	0.43457907837157	0.153786646351128	0.905905620676042
breadthI	rs9257671	6	29246984	0.318181818181818	-1.33925557401836	0.388443920206584	0.00056528751254308	0.383732267012159
breadthI	rs9257672	6	29246985	0.318181818181818	-1.33925557401836	0.388443920206584	0.00056528751254308	0.383732267012159
breadthI	rs9257673	6	29247178	0.190909090909091	-1.36531283116701	0.469165530895205	0.00361327374632961	0.450217700371026
breadthI	rs77033211	6	29247921	0.109090909090909	1.87066941853503	0.635734535363626	0.00325539800609431	0.446214250319825
breadthI	rs2394550	6	29248461	0.509090909090909	0.619832786783338	0.43457907837157	0.153786646351128	0.905905620676042
breadthI	rs112879218	6	29249534	0.109090909090909	1.87066941853503	0.635734535363626	0.00325539800609431	0.446214250319825
breadthI	rs7743489	6	29249632	0.509090909090909	0.619832786783338	0.43457907837157	0.153786646351128	0.905905620676042
breadthI	rs9257676	6	29250017	0.190909090909091	-1.36531283116701	0.469165530895205	0.00361327374632961	0.450217700371026
breadthI	rs2180000	6	29250491	0.509090909090909	0.619832786783338	0.43457907837157	0.153786646351128	0.905905620676042
breadthI	rs2179999	6	29250521	0.109090909090909	1.87066941853503	0.635734535363626	0.00325539800609431	0.446214250319825
breadthI	rs140650499	6	29251176	0.109090909090909	1.87066941853503	0.635734535363626	0.00325539800609431	0.446214250319825
breadthI	rs2394551	6	29251400	0.5	0.670877096917213	0.429805292201856	0.118550632673408	0.865107269606858
breadthI	rs3117347	6	29251906	0.318181818181818	-1.33925557401836	0.388443920206584	0.00056528751254308	0.383732267012159
breadthI	rs111805576	6	29251948	0.109090909090909	1.87066941853503	0.635734535363626	0.00325539800609431	0.446214250319825
breadthI	rs3117346	6	29252126	0.318181818181818	-1.33925557401836	0.388443920206584	0.00056528751254308	0.383732267012159
breadthI	rs75612156	6	29252241	0.109090909090909	1.87066941853503	0.635734535363626	0.00325539800609431	0.446214250319825
breadthI	rs114549295	6	29252752	0.0909090909090909	-0.442401174411488	0.744746387625243	0.552492516926727	0.965389947228294
breadthI	rs116466121	6	29252758	0.172727272727273	1.85816203701196	0.511221080679166	0.000278247761072095	0.383732267012159
breadthI	chr6:29285152	6	29252929	0.0909090909090909	-0.442401174411488	0.744746387625243	0.552492516926727	0.965389947228294
breadthI	rs7381747	6	29254906	0.509090909090909	0.619832786783338	0.43457907837157	0.153786646351128	0.905905620676042
breadthI	rs7381760	6	29254969	0.318181818181818	-1.33925557401836	0.388443920206584	0.00056528751254308	0.383732267012159
breadthI	rs112319007	6	29255004	0.109090909090909	1.87066941853503	0.635734535363626	0.00325539800609431	0.446214250319825
breadthI	rs113093437	6	29255036	0.109090909090909	1.87066941853503	0.635734535363626	0.00325539800609431	0.446214250319825
breadthI	rs112230233	6	29255152	0.109090909090909	1.87066941853503	0.635734535363626	0.00325539800609431	0.446214250319825
breadthI	rs76388328	6	29255380	0.109090909090909	1.87066941853503	0.635734535363626	0.00325539800609431	0.446214250319825
breadthI	rs41346948	6	29255886	0.109090909090909	1.87066941853503	0.635734535363626	0.00325539800609431	0.446214250319825
breadthI	rs1884123	6	29256420	0.318181818181818	-1.33925557401836	0.388443920206584	0.00056528751254308	0.383732267012159
breadthI	rs76381817	6	29256856	0.109090909090909	1.87066941853503	0.635734535363626	0.00325539800609431	0.446214250319825
breadthI	rs41315373	6	29256886	0.109090909090909	1.87066941853503	0.635734535363626	0.00325539800609431	0.446214250319825
breadthI	rs1011553	6	29257320	0.109090909090909	1.87066941853503	0.635734535363626	0.00325539800609431	0.446214250319825
breadthI	rs41317779	6	29258245	0.109090909090909	1.87066941853503	0.635734535363626	0.00325539800609431	0.446214250319825
breadthI	rs1123283	6	29258863	0.509090909090909	0.619832786783338	0.43457907837157	0.153786646351128	0.905905620676042
breadthI	rs4446587	6	29259623	0.5	0.670877096917213	0.429805292201856	0.118550632673408	0.865107269606858
breadthI	rs41317782	6	29260204	0.109090909090909	1.87066941853503	0.635734535363626	0.00325539800609431	0.446214250319825
breadthI	rs72844808	6	29260475	0.136363636363636	-1.31480996906331	0.554484630438202	0.0177290484727214	0.635893408012298
breadthI	rs41317785	6	29262076	0.109090909090909	1.87066941853503	0.635734535363626	0.00325539800609431	0.446214250319825
breadthI	rs41317788	6	29262509	0.109090909090909	1.87066941853503	0.635734535363626	0.00325539800609431	0.446214250319825
breadthI	rs1884294	6	29262956	0.109090909090909	1.87066941853503	0.635734535363626	0.00325539800609431	0.446214250319825
breadthI	rs1884295	6	29263150	0.109090909090909	1.87066941853503	0.635734535363626	0.00325539800609431	0.446214250319825
breadthI	rs6925072	6	29263357	0.318181818181818	-1.33925557401836	0.388443920206584	0.00056528751254308	0.383732267012159
breadthI	rs3117434	6	29263750	0.190909090909091	-1.36531283116701	0.469165530895205	0.00361327374632961	0.450217700371026
breadthI	rs4711183	6	29264183	0.318181818181818	-1.33925557401836	0.388443920206584	0.00056528751254308	0.383732267012159
breadthI	rs7771915	6	29265296	0.109090909090909	1.87066941853503	0.635734535363626	0.00325539800609431	0.446214250319825
breadthI	rs6899932	6	29266091	0.109090909090909	1.87066941853503	0.635734535363626	0.00325539800609431	0.446214250319825
breadthI	rs16867628	6	29266497	0.136363636363636	-1.31480996906331	0.554484630438202	0.0177290484727214	0.635893408012298
breadthI	rs74834313	6	29266554	0.0909090909090909	-0.442401174411488	0.744746387625243	0.552492516926727	0.965389947228294
breadthI	rs2394552	6	29266673	0.318181818181818	-1.33925557401836	0.388443920206584	0.00056528751254308	0.383732267012159
breadthI	rs9765999	6	29266908	0.109090909090909	1.87066941853503	0.635734535363626	0.00325539800609431	0.446214250319825
breadthI	rs9257686	6	29267054	0.318181818181818	-1.33925557401836	0.388443920206584	0.00056528751254308	0.383732267012159
breadthI	rs41317791	6	29267865	0.109090909090909	1.87066941853503	0.635734535363626	0.00325539800609431	0.446214250319825
breadthI	rs9257689	6	29268160	0.509090909090909	0.619832786783338	0.43457907837157	0.153786646351128	0.905905620676042
breadthI	rs7750414	6	29268378	0.318181818181818	-1.33925557401836	0.388443920206584	0.00056528751254308	0.383732267012159
breadthI	rs7750305	6	29268496	0.509090909090909	0.619832786783338	0.43457907837157	0.153786646351128	0.905905620676042
breadthI	rs7754451	6	29268796	0.509090909090909	0.619832786783338	0.43457907837157	0.153786646351128	0.905905620676042
breadthI	rs9257691	6	29268929	0.509090909090909	0.619832786783338	0.43457907837157	0.153786646351128	0.905905620676042
breadthI	rs9257692	6	29269000	0.509090909090909	0.619832786783338	0.43457907837157	0.153786646351128	0.905905620676042
breadthI	rs7754926	6	29269066	0.109090909090909	1.87066941853503	0.635734535363626	0.00325539800609431	0.446214250319825
breadthI	rs7755211	6	29269143	0.109090909090909	1.87066941853503	0.635734535363626	0.00325539800609431	0.446214250319825
breadthI	rs35642841	6	29269781	0.109090909090909	1.87066941853503	0.635734535363626	0.00325539800609431	0.446214250319825
breadthI	rs34541592	6	29270038	0.109090909090909	1.87066941853503	0.635734535363626	0.00325539800609431	0.446214250319825
breadthI	rs4594993	6	29270498	0.109090909090909	1.87066941853503	0.635734535363626	0.00325539800609431	0.446214250319825
breadthI	rs9348826	6	29270795	0.0909090909090909	-0.442401174411488	0.744746387625243	0.552492516926727	0.965389947228294
breadthI	rs35657850	6	29270827	0.109090909090909	1.87066941853503	0.635734535363626	0.00325539800609431	0.446214250319825
breadthI	rs6930876	6	29271126	0.109090909090909	1.87066941853503	0.635734535363626	0.00325539800609431	0.446214250319825
breadthI	rs577183538	6	29271468	0.172727272727273	-0.878688885767163	0.56437324062531	0.11948741878372	0.865107269606858
breadthI	rs16867630	6	29271573	0.109090909090909	1.87066941853503	0.635734535363626	0.00325539800609431	0.446214250319825
breadthI	rs3117426	6	29272012	0.127272727272727	-1.17473507543867	0.615358389996916	0.0562587566593808	0.752034786072701
breadthI	rs35569422	6	29272046	0.109090909090909	1.87066941853503	0.635734535363626	0.00325539800609431	0.446214250319825
breadthI	rs35490225	6	29272088	0.109090909090909	1.87066941853503	0.635734535363626	0.00325539800609431	0.446214250319825
breadthI	rs16894709	6	29272301	0.109090909090909	1.87066941853503	0.635734535363626	0.00325539800609431	0.446214250319825
breadthI	rs34778420	6	29272316	0.109090909090909	1.87066941853503	0.635734535363626	0.00325539800609431	0.446214250319825
breadthI	rs36067759	6	29272420	0.109090909090909	1.87066941853503	0.635734535363626	0.00325539800609431	0.446214250319825
breadthI	rs35162984	6	29272761	0.109090909090909	1.87066941853503	0.635734535363626	0.00325539800609431	0.446214250319825
breadthI	rs6911350	6	29273612	0.109090909090909	1.87066941853503	0.635734535363626	0.00325539800609431	0.446214250319825
breadthI	rs9257693	6	29274348	0.509090909090909	0.619832786783338	0.43457907837157	0.153786646351128	0.905905620676042
breadthI	rs7774255	6	29274356	0.509090909090909	0.619832786783338	0.43457907837157	0.153786646351128	0.905905620676042
breadthI	rs9257694	6	29274486	0.509090909090909	0.619832786783338	0.43457907837157	0.153786646351128	0.905905620676042
breadthI	rs9257696	6	29275507	0.127272727272727	-0.422738050254692	0.670888566197368	0.528618272374007	0.955489358979607
breadthI	rs6935047	6	29277078	0.218181818181818	1.0148959179232	0.532263739212334	0.0565524739811463	0.753912229669692
breadthI	rs9257703	6	29278505	0.190909090909091	-0.573808519106536	0.492230094575419	0.243722697553933	0.928228735844763
breadthI	rs6942138	6	29278604	0.218181818181818	1.0148959179232	0.532263739212334	0.0565524739811463	0.753912229669692
breadthI	rs35095140	6	29279949	0.218181818181818	1.0148959179232	0.532263739212334	0.0565524739811463	0.753912229669692
breadthI	rs9378186	6	29280133	0.0909090909090909	-0.442401174411488	0.744746387625243	0.552492516926727	0.965389947228294
breadthI	rs10456370	6	29280736	0.463636363636364	0.371869359478078	0.427051314710882	0.383872221423099	0.928228735844763
breadthI	rs9393954	6	29282351	0.1	-0.358430464284661	0.702052519352644	0.609668638446804	0.96593906360997
breadthI	rs4713208	6	29283579	0.318181818181818	-1.01793090466478	0.421970367333386	0.0158510172951867	0.605854417264488
breadthI	rs35087453	6	29283969	0.218181818181818	1.0148959179232	0.532263739212334	0.0565524739811463	0.753912229669692
breadthI	rs720831	6	29284518	0.318181818181818	-1.01793090466478	0.421970367333386	0.0158510172951867	0.605854417264488
breadthI	rs34930832	6	29287000	0.218181818181818	1.0148959179232	0.532263739212334	0.0565524739811463	0.753912229669692
breadthI	rs4713209	6	29287289	0.1	-0.358430464284661	0.702052519352644	0.609668638446804	0.96593906360997
breadthI	rs13214370	6	29289324	0.463636363636364	0.371869359478078	0.427051314710882	0.383872221423099	0.928228735844763
breadthI	rs10946982	6	29290172	0.463636363636364	0.371869359478078	0.427051314710882	0.383872221423099	0.928228735844763
breadthI	rs12190276	6	29291002	0.463636363636364	0.371869359478078	0.427051314710882	0.383872221423099	0.928228735844763
breadthI	rs57194637	6	29294845	0.1	-0.358430464284661	0.702052519352644	0.609668638446804	0.96593906360997
breadthI	rs6937882	6	29295487	0.218181818181818	1.0148959179232	0.532263739212334	0.0565524739811463	0.753912229669692
breadthI	rs9257725	6	29295894	0.127272727272727	-0.422738050254692	0.670888566197368	0.528618272374007	0.955489358979607
breadthI	rs12660111	6	29296148	0.218181818181818	1.0148959179232	0.532263739212334	0.0565524739811463	0.753912229669692
breadthI	rs9357078	6	29297666	0.0909090909090909	-0.442401174411488	0.744746387625243	0.552492516926727	0.965389947228294
breadthI	rs115781678	6	29298650	0.0909090909090909	-0.442401174411488	0.744746387625243	0.552492516926727	0.965389947228294
breadthI	rs9257732	6	29300636	0.127272727272727	-0.422738050254692	0.670888566197368	0.528618272374007	0.955489358979607
breadthI	rs6930435	6	29301222	0.190909090909091	-0.573808519106536	0.492230094575419	0.243722697553933	0.928228735844763
breadthI	rs55885453	6	29301942	0.0818181818181818	0.586048565742459	0.748150025000063	0.433433188463629	0.932904299459347
breadthI	rs6903989	6	29302030	0.190909090909091	-0.573808519106536	0.492230094575419	0.243722697553933	0.928228735844763
breadthI	rs9380119	6	29303200	0.1	-0.358430464284661	0.702052519352644	0.609668638446804	0.96593906360997
breadthI	rs3117433	6	29303364	0.109090909090909	0.0126673005882236	0.663183005892264	0.984760723757818	0.995403167729781
breadthI	rs56682922	6	29303735	0.1	-0.358430464284661	0.702052519352644	0.609668638446804	0.96593906360997
breadthI	rs35127065	6	29303901	0.218181818181818	1.0148959179232	0.532263739212334	0.0565524739811463	0.753912229669692
breadthI	rs35057975	6	29305537	0.218181818181818	1.0148959179232	0.532263739212334	0.0565524739811463	0.753912229669692
breadthI	rs9357079	6	29306059	0.109090909090909	-0.414143275694132	0.694528643368698	0.550978826287284	0.964348843835493
breadthI	chr6:29338573	6	29306350	0.190909090909091	-0.573808519106536	0.492230094575419	0.243722697553933	0.928228735844763
breadthI	rs10946983	6	29306451	0.454545454545455	0.415891448575946	0.423020080396368	0.325534483817536	0.928228735844763
breadthI	rs3130805	6	29306456	0.109090909090909	0.0126673005882236	0.663183005892264	0.984760723757818	0.995403167729781
breadthI	rs9257745	6	29306656	0.136363636363636	-0.473512431174798	0.664877998538467	0.476353675644314	0.94616484479887
breadthI	rs9348827	6	29308393	0.109090909090909	-0.414143275694132	0.694528643368698	0.550978826287284	0.964348843835493
breadthI	rs55657126	6	29309328	0.109090909090909	-0.473799902514737	0.630467273832512	0.452348226099844	0.937162409344772
breadthI	rs1014258	6	29310681	0.190909090909091	-0.573808519106536	0.492230094575419	0.243722697553933	0.928228735844763
breadthI	rs34253991	6	29312478	0.218181818181818	1.0148959179232	0.532263739212334	0.0565524739811463	0.753912229669692
breadthI	rs57778150	6	29314223	0.109090909090909	-0.414143275694132	0.694528643368698	0.550978826287284	0.964348843835493
breadthI	rs7745768	6	29314964	0.109090909090909	0.0126673005882236	0.663183005892264	0.984760723757818	0.995403167729781
breadthI	rs10447393	6	29316852	0.327272727272727	-1.06137854287643	0.416908495048604	0.0109017974389694	0.560889042468238
breadthI	rs3117437	6	29318465	0.109090909090909	-0.614031782283123	0.727648156121688	0.398748710719117	0.928228735844763
breadthI	rs9257761	6	29319349	0.109090909090909	0.0126673005882236	0.663183005892264	0.984760723757818	0.995403167729781
breadthI	rs61568116	6	29319458	0.1	-0.150148982089785	0.655402241155675	0.818795547197119	0.972599280243361
breadthI	rs9357080	6	29322866	0.1	-0.515594909771258	0.733303023985908	0.481985313677839	0.946510136629431
breadthI	rs6930033	6	29323905	0.218181818181818	1.0148959179232	0.532263739212334	0.0565524739811463	0.753912229669692
breadthI	rs10484546	6	29324599	0.218181818181818	1.0148959179232	0.532263739212334	0.0565524739811463	0.753912229669692
breadthI	rs4713210	6	29325433	0.1	-0.515594909771258	0.733303023985908	0.481985313677839	0.946510136629431
breadthI	rs9257773	6	29327036	0.490909090909091	0.239554198388406	0.429048006898502	0.57661297681955	0.96593906360997
breadthI	rs9257774	6	29327043	0.490909090909091	0.239554198388406	0.429048006898502	0.57661297681955	0.96593906360997
breadthI	rs9257775	6	29327079	0.490909090909091	0.239554198388406	0.429048006898502	0.57661297681955	0.96593906360997
breadthI	rs34707346	6	29327458	0.218181818181818	1.0148959179232	0.532263739212334	0.0565524739811463	0.753912229669692
breadthI	rs9257779	6	29328516	0.109090909090909	0.0126673005882236	0.663183005892264	0.984760723757818	0.995403167729781
breadthI	rs7754402	6	29328834	0.290909090909091	-0.934651243653978	0.446757730293809	0.0364316940024889	0.731131153490796
breadthI	rs12197616	6	29330638	0.454545454545455	0.415891448575946	0.423020080396368	0.325534483817536	0.928228735844763
breadthI	rs2394553	6	29330745	0.218181818181818	1.0148959179232	0.532263739212334	0.0565524739811463	0.753912229669692
breadthI	rs10946985	6	29330888	0.454545454545455	0.415891448575946	0.423020080396368	0.325534483817536	0.928228735844763
breadthI	rs2207699	6	29331819	0.454545454545455	0.415891448575946	0.423020080396368	0.325534483817536	0.928228735844763
breadthI	rs9391791	6	29335198	0.1	-0.515594909771258	0.733303023985908	0.481985313677839	0.946510136629431
breadthI	rs16894771	6	29335360	0.218181818181818	1.0148959179232	0.532263739212334	0.0565524739811463	0.753912229669692
breadthI	rs9380120	6	29335537	0.1	-0.515594909771258	0.733303023985908	0.481985313677839	0.946510136629431
breadthI	rs9257794	6	29335661	0.218181818181818	-0.404573816554499	0.452497191060652	0.371273026341047	0.928228735844763
breadthI	rs10456371	6	29335925	0.454545454545455	0.415891448575946	0.423020080396368	0.325534483817536	0.928228735844763
breadthI	rs4713211	6	29336054	0.3	-0.577806235562944	0.395942160239553	0.144477107211384	0.891305171477202
breadthI	rs9295804	6	29336147	0.454545454545455	0.415891448575946	0.423020080396368	0.325534483817536	0.928228735844763
breadthI	rs3930883	6	29337075	0.3	-0.577806235562944	0.395942160239553	0.144477107211384	0.891305171477202
breadthI	rs1555244	6	29337101	0.3	-0.577806235562944	0.395942160239553	0.144477107211384	0.891305171477202
breadthI	rs9257795	6	29337207	0.218181818181818	-0.404573816554499	0.452497191060652	0.371273026341047	0.928228735844763
breadthI	rs6934993	6	29337500	0.218181818181818	-0.404573816554499	0.452497191060652	0.371273026341047	0.928228735844763
breadthI	rs9380121	6	29337817	0.1	-0.515594909771258	0.733303023985908	0.481985313677839	0.946510136629431
breadthI	rs28749522	6	29338563	0.563636363636364	0.954174283622805	0.36684520193891	0.00929451321676234	0.560889042468238
breadthI	rs9257797	6	29338770	0.118181818181818	-0.560020116188684	0.692641238052563	0.418786460362087	0.929106505018428
breadthI	rs35990377	6	29338928	0.109090909090909	1.87066941853503	0.635734535363626	0.00325539800609431	0.446214250319825
breadthI	rs4713213	6	29338962	0.572727272727273	0.921709288447193	0.374240682164917	0.0137826655148082	0.57139005000326
breadthI	rs9257799	6	29339271	0.118181818181818	-0.560020116188684	0.692641238052563	0.418786460362087	0.929106505018428
breadthI	rs115325324	6	29339635	0.0818181818181818	0.586048565742459	0.748150025000063	0.433433188463629	0.932904299459347
breadthI	rs10807053	6	29340585	0.563636363636364	0.954174283622805	0.36684520193891	0.00929451321676234	0.560889042468238
breadthI	rs114535366	6	29340617	0.0909090909090909	-0.56603167564297	0.745550752356709	0.44772526920074	0.937162409344772
breadthI	rs7772982	6	29341007	0.236363636363636	0.895486757476918	0.481770292507674	0.0630636934579558	0.775483603176327
breadthI	rs141615002	6	29341041	0.0818181818181818	0.586048565742459	0.748150025000063	0.433433188463629	0.932904299459347
breadthI	rs7753474	6	29341308	0.236363636363636	0.895486757476918	0.481770292507674	0.0630636934579558	0.775483603176327
breadthI	rs7773534	6	29341364	0.236363636363636	0.895486757476918	0.481770292507674	0.0630636934579558	0.775483603176327
breadthI	rs10456372	6	29341449	0.454545454545455	0.415891448575946	0.423020080396368	0.325534483817536	0.928228735844763
breadthI	rs7774029	6	29341623	0.109090909090909	1.87066941853503	0.635734535363626	0.00325539800609431	0.446214250319825
breadthI	rs143857272	6	29341967	0.0818181818181818	0.586048565742459	0.748150025000063	0.433433188463629	0.932904299459347
breadthI	rs34525583	6	29342630	0.109090909090909	1.87066941853503	0.635734535363626	0.00325539800609431	0.446214250319825
breadthI	rs3749970	6	29342825	0.454545454545455	0.415891448575946	0.423020080396368	0.325534483817536	0.928228735844763
breadthI	rs10456373	6	29343333	0.454545454545455	0.415891448575946	0.423020080396368	0.325534483817536	0.928228735844763
breadthI	rs9257802	6	29343355	0.172727272727273	0.666568044691068	0.569600229397625	0.241905055187189	0.928228735844763
breadthI	rs5003264	6	29343989	0.454545454545455	0.415891448575946	0.423020080396368	0.325534483817536	0.928228735844763
breadthI	rs5003265	6	29344036	0.454545454545455	0.415891448575946	0.423020080396368	0.325534483817536	0.928228735844763
breadthI	rs5003266	6	29344083	0.454545454545455	0.415891448575946	0.423020080396368	0.325534483817536	0.928228735844763
breadthI	rs5003267	6	29344102	0.454545454545455	0.415891448575946	0.423020080396368	0.325534483817536	0.928228735844763
breadthI	rs28359953	6	29344179	0.454545454545455	0.415891448575946	0.423020080396368	0.325534483817536	0.928228735844763
breadthI	rs35878347	6	29344272	0.109090909090909	1.87066941853503	0.635734535363626	0.00325539800609431	0.446214250319825
breadthI	rs9257803	6	29344395	0.0636363636363636	-1.68858062670891	0.790067270401004	0.0325767008964062	0.731131153490796
breadthI	rs28359954	6	29344447	0.454545454545455	0.415891448575946	0.423020080396368	0.325534483817536	0.928228735844763
breadthI	rs4576280	6	29344508	0.454545454545455	0.415891448575946	0.423020080396368	0.325534483817536	0.928228735844763
breadthI	rs4598109	6	29344704	0.454545454545455	0.415891448575946	0.423020080396368	0.325534483817536	0.928228735844763
breadthI	rs2144425	6	29344939	0.454545454545455	0.415891448575946	0.423020080396368	0.325534483817536	0.928228735844763
breadthI	rs2144426	6	29345029	0.454545454545455	0.415891448575946	0.423020080396368	0.325534483817536	0.928228735844763
breadthI	rs238886	6	29345522	0.454545454545455	0.415891448575946	0.423020080396368	0.325534483817536	0.928228735844763
breadthI	rs34075836	6	29345625	0.109090909090909	1.87066941853503	0.635734535363626	0.00325539800609431	0.446214250319825
breadthI	rs238885	6	29345631	0.454545454545455	0.415891448575946	0.423020080396368	0.325534483817536	0.928228735844763
breadthI	rs9257805	6	29346329	0.0636363636363636	-1.68858062670891	0.790067270401004	0.0325767008964062	0.731131153490796
breadthI	rs238882	6	29346363	0.454545454545455	0.415891448575946	0.423020080396368	0.325534483817536	0.928228735844763
breadthI	rs238881	6	29346989	0.454545454545455	0.415891448575946	0.423020080396368	0.325534483817536	0.928228735844763
breadthI	rs238880	6	29347044	0.454545454545455	0.415891448575946	0.423020080396368	0.325534483817536	0.928228735844763
breadthI	rs3117441	6	29348074	0.463636363636364	0.372450849891299	0.410642492208431	0.36440923182861	0.928228735844763
breadthI	rs35514930	6	29348404	0.109090909090909	1.87066941853503	0.635734535363626	0.00325539800609431	0.446214250319825
breadthI	rs3094558	6	29348942	0.463636363636364	0.372450849891299	0.410642492208431	0.36440923182861	0.928228735844763
breadthI	rs3117442	6	29349091	0.463636363636364	0.372450849891299	0.410642492208431	0.36440923182861	0.928228735844763
breadthI	rs238878	6	29349232	0.454545454545455	0.415891448575946	0.423020080396368	0.325534483817536	0.928228735844763
breadthI	rs9378187	6	29349245	0.109090909090909	-0.771753380437056	0.658928724245998	0.241508601750264	0.928228735844763
breadthI	rs2158280	6	29349327	0.463636363636364	0.372450849891299	0.410642492208431	0.36440923182861	0.928228735844763
breadthI	rs238877	6	29349494	0.454545454545455	0.415891448575946	0.423020080396368	0.325534483817536	0.928228735844763
breadthI	chr6:29381832	6	29349609	0.454545454545455	0.415891448575946	0.423020080396368	0.325534483817536	0.928228735844763
breadthI	rs238875	6	29350221	0.454545454545455	0.415891448575946	0.423020080396368	0.325534483817536	0.928228735844763
breadthI	rs34843450	6	29350266	0.109090909090909	1.87066941853503	0.635734535363626	0.00325539800609431	0.446214250319825
breadthI	rs1419640	6	29350854	0.509090909090909	0.110283598037825	0.415518490328452	0.790692084586122	0.96775669418557
breadthI	rs238872	6	29351873	0.5	0.126777576762661	0.428003047381521	0.767071864004569	0.96775669418557
breadthI	rs238871	6	29352297	0.5	0.126777576762661	0.428003047381521	0.767071864004569	0.96775669418557
breadthI	rs34536719	6	29352324	0.109090909090909	1.87066941853503	0.635734535363626	0.00325539800609431	0.446214250319825
breadthI	rs3117443	6	29352631	0.381818181818182	-0.635017341907575	0.376663683287117	0.0918150423897124	0.805664433589711
breadthI	rs3117444	6	29352943	0.509090909090909	0.110283598037825	0.415518490328452	0.790692084586122	0.96775669418557
breadthI	rs3094556	6	29353408	0.509090909090909	0.110283598037825	0.415518490328452	0.790692084586122	0.96775669418557
breadthI	rs3094555	6	29353656	0.509090909090909	0.110283598037825	0.415518490328452	0.790692084586122	0.96775669418557
breadthI	rs238870	6	29354037	0.5	0.126777576762661	0.428003047381521	0.767071864004569	0.96775669418557
breadthI	rs3094554	6	29354254	0.509090909090909	0.110283598037825	0.415518490328452	0.790692084586122	0.96775669418557
breadthI	rs3129681	6	29354383	0.509090909090909	0.110283598037825	0.415518490328452	0.790692084586122	0.96775669418557
breadthI	rs3094553	6	29354582	0.509090909090909	0.110283598037825	0.415518490328452	0.790692084586122	0.96775669418557
breadthI	rs3094552	6	29354621	0.509090909090909	0.110283598037825	0.415518490328452	0.790692084586122	0.96775669418557
breadthI	rs3094551	6	29354799	0.409090909090909	-0.259518375129132	0.430267673441467	0.546405153091777	0.961379101253576
breadthI	rs3094550	6	29354809	0.409090909090909	-0.259518375129132	0.430267673441467	0.546405153091777	0.961379101253576
breadthI	rs238869	6	29355113	0.418181818181818	-0.0386926538729335	0.405834685659992	0.924044038128091	0.991101054507626
breadthI	rs3094549	6	29355148	0.381818181818182	-0.0137731069195456	0.445572668467306	0.97534049919181	0.994761051283387
breadthI	rs3094548	6	29355202	0.363636363636364	0.0487969553783167	0.43726410428537	0.911143688628654	0.991101054507626
breadthI	rs1419639	6	29355494	0.127272727272727	1.55961785678725	0.583184855586474	0.00748829020629555	0.560889042468238
breadthI	rs1419638	6	29355519	0.409090909090909	0.327856115602161	0.396752550814089	0.408606084968183	0.928228735844763
breadthI	rs1419637	6	29355558	0.472727272727273	0.217262661879652	0.425156912725373	0.60933873825712	0.96593906360997
breadthI	rs1419636	6	29355702	0.309090909090909	0.155570582225453	0.475322697183228	0.743445028291267	0.96775669418557
breadthI	rs1419635	6	29355918	0.336363636363636	0.627622866278359	0.358814254946544	0.0802636917160692	0.775483603176327
breadthI	rs4711185	6	29356046	0.445454545454545	0.243907262533986	0.369798573000258	0.509531169241111	0.950785114401534
breadthI	rs9380123	6	29356118	0.336363636363636	0.627622866278359	0.358814254946544	0.0802636917160692	0.775483603176327
breadthI	rs379157	6	29356587	0.536363636363636	0.678492877454521	0.37821226470194	0.0728215780962941	0.775483603176327
breadthI	rs1592404	6	29358676	0.336363636363636	0.627622866278359	0.358814254946544	0.0802636917160692	0.775483603176327
breadthI	rs9348829	6	29360031	0.336363636363636	0.627622866278359	0.358814254946544	0.0802636917160692	0.775483603176327
breadthI	rs16894836	6	29361707	0.136363636363636	0.457242087527232	0.539765065790547	0.396932053691798	0.928228735844763
breadthI	rs9257826	6	29362756	0.2	-0.657284661250742	0.552397954679561	0.234095422691998	0.928228735844763
breadthI	rs3128852	6	29364135	0.145454545454546	-0.54727897466034	0.549888974671209	0.319612944901722	0.928228735844763
breadthI	rs2073152	6	29364838	0.336363636363636	0.627622866278359	0.358814254946544	0.0802636917160692	0.775483603176327
breadthI	rs3128855	6	29366033	0.145454545454546	-0.54727897466034	0.549888974671209	0.319612944901722	0.928228735844763
breadthI	rs9257835	6	29367197	0.190909090909091	-0.624736209777025	0.569087261923006	0.272297807343987	0.928228735844763
breadthI	rs9257837	6	29368021	0.190909090909091	-0.624736209777025	0.569087261923006	0.272297807343987	0.928228735844763
breadthI	rs9405124	6	29368813	0.336363636363636	0.627622866278359	0.358814254946544	0.0802636917160692	0.775483603176327
breadthI	chr6:29401106	6	29368883	0.163636363636364	-0.406034737782748	0.566956615900958	0.473889196365922	0.943445462344606
breadthI	rs2394604	6	29369268	0.209090909090909	-0.753990112248805	0.542779066032278	0.164793542974946	0.914012508153185
breadthI	rs1362061	6	29371165	0.336363636363636	0.627622866278359	0.358814254946544	0.0802636917160692	0.775483603176327
breadthI	rs10946988	6	29371884	0.336363636363636	0.627622866278359	0.358814254946544	0.0802636917160692	0.775483603176327
breadthI	rs994321	6	29372356	0.218181818181818	0.0230336189976335	0.49171442198309	0.962637968041625	0.994761051283387
breadthI	rs2394608	6	29372429	0.354545454545454	0.629944708681014	0.343772171129515	0.0668846671162637	0.775483603176327
breadthI	rs3128848	6	29377296	0.218181818181818	0.0328333197230798	0.515186918465081	0.94918450978336	0.991101054507626
breadthI	rs12202249	6	29378575	0.336363636363636	0.627622866278359	0.358814254946544	0.0802636917160692	0.775483603176327
breadthI	rs9393957	6	29378975	0.336363636363636	0.627622866278359	0.358814254946544	0.0802636917160692	0.775483603176327
breadthI	rs3117190	6	29379304	0.218181818181818	0.0328333197230798	0.515186918465081	0.94918450978336	0.991101054507626
breadthI	rs12204113	6	29379648	0.372727272727273	0.426133938855616	0.352209663487366	0.226322206421539	0.928228735844763
breadthI	rs12192194	6	29379891	0.372727272727273	0.426133938855616	0.352209663487366	0.226322206421539	0.928228735844763
breadthI	rs9380124	6	29382135	0.372727272727273	0.426133938855616	0.352209663487366	0.226322206421539	0.928228735844763
breadthI	rs720497	6	29382433	0.218181818181818	0.0230336189976335	0.49171442198309	0.962637968041625	0.994761051283387
breadthI	rs1362073	6	29383320	0.372727272727273	0.426133938855616	0.352209663487366	0.226322206421539	0.928228735844763
breadthI	rs10807055	6	29384131	0.372727272727273	0.426133938855616	0.352209663487366	0.226322206421539	0.928228735844763
breadthI	rs3131024	6	29385237	0.145454545454546	-0.54727897466034	0.549888974671209	0.319612944901722	0.928228735844763
breadthI	rs1011985	6	29385772	0.218181818181818	0.0328333197230798	0.515186918465081	0.94918450978336	0.991101054507626
breadthI	rs9393958	6	29386387	0.336363636363636	0.627622866278359	0.358814254946544	0.0802636917160692	0.775483603176327
breadthI	rs12207410	6	29386606	0.336363636363636	0.627622866278359	0.358814254946544	0.0802636917160692	0.775483603176327
breadthI	rs12193979	6	29386802	0.336363636363636	0.627622866278359	0.358814254946544	0.0802636917160692	0.775483603176327
breadthI	rs3094562	6	29388306	0.409090909090909	-0.3136781040791	0.417347454477154	0.452291993163235	0.937162409344772
breadthI	rs9393959	6	29388652	0.336363636363636	0.627622866278359	0.358814254946544	0.0802636917160692	0.775483603176327
breadthI	rs11758991	6	29389130	0.372727272727273	0.426133938855616	0.352209663487366	0.226322206421539	0.928228735844763
breadthI	rs10946989	6	29389311	0.372727272727273	0.426133938855616	0.352209663487366	0.226322206421539	0.928228735844763
breadthI	rs10807056	6	29390359	0.336363636363636	0.627622866278359	0.358814254946544	0.0802636917160692	0.775483603176327
breadthI	rs9368600	6	29390743	0.354545454545454	0.528821962376564	0.34754847440302	0.128114961822849	0.866450475529991
breadthI	rs1419643	6	29391936	0.218181818181818	0.0230336189976335	0.49171442198309	0.962637968041625	0.994761051283387
breadthI	rs1419642	6	29392235	0.218181818181818	0.0230336189976335	0.49171442198309	0.962637968041625	0.994761051283387
breadthI	rs7754054	6	29392503	0.372727272727273	0.426133938855616	0.352209663487366	0.226322206421539	0.928228735844763
breadthI	rs2074470	6	29394427	0.409090909090909	-0.3136781040791	0.417347454477154	0.452291993163235	0.937162409344772
breadthI	rs9257857	6	29394926	0.190909090909091	-0.624736209777025	0.569087261923006	0.272297807343987	0.928228735844763
breadthI	rs7770592	6	29395747	0.372727272727273	0.426133938855616	0.352209663487366	0.226322206421539	0.928228735844763
breadthI	rs9393960	6	29396102	0.336363636363636	0.627622866278359	0.358814254946544	0.0802636917160692	0.775483603176327
breadthI	rs10946990	6	29396646	0.336363636363636	0.627622866278359	0.358814254946544	0.0802636917160692	0.775483603176327
breadthI	rs3128851	6	29396874	0.409090909090909	-0.3136781040791	0.417347454477154	0.452291993163235	0.937162409344772
breadthI	rs7349908	6	29397521	0.336363636363636	0.627622866278359	0.358814254946544	0.0802636917160692	0.775483603176327
breadthI	rs9295805	6	29397779	0.336363636363636	0.627622866278359	0.358814254946544	0.0802636917160692	0.775483603176327
breadthI	rs2394609	6	29398000	0.372727272727273	0.426133938855616	0.352209663487366	0.226322206421539	0.928228735844763
breadthI	rs3131025	6	29398815	0.409090909090909	-0.3136781040791	0.417347454477154	0.452291993163235	0.937162409344772
breadthI	rs7349863	6	29398859	0.336363636363636	0.627622866278359	0.358814254946544	0.0802636917160692	0.775483603176327
breadthI	rs3117191	6	29398938	0.236363636363636	-0.02960994695043	0.518498712850401	0.954459897410351	0.992450502075818
breadthI	rs7349875	6	29398939	0.336363636363636	0.627622866278359	0.358814254946544	0.0802636917160692	0.775483603176327
breadthI	rs7349876	6	29398941	0.336363636363636	0.627622866278359	0.358814254946544	0.0802636917160692	0.775483603176327
breadthI	rs9257858	6	29400236	0.227272727272727	-0.692357046171325	0.511645102679034	0.175992436154186	0.919631424040564
breadthI	rs3117192	6	29401416	0.136363636363636	-0.360647008180339	0.571741487658301	0.528179907082055	0.955489358979607
breadthI	rs55740552	6	29405888	0.0909090909090909	0.477150452689141	0.735314798026803	0.516398900395678	0.951708294902065
breadthI	rs2074469	6	29407970	0.209090909090909	-0.857160539406512	0.537189882990906	0.110569659592646	0.84779865252969
breadthI	rs2074466	6	29408313	0.2	-0.605979833092176	0.570814862678885	0.288415105910765	0.928228735844763
breadthI	rs2523422	6	29411104	0.190909090909091	0.221039952067936	0.520463839108911	0.671056841218287	0.96593906360997
breadthI	rs3117193	6	29411323	0.463636363636364	0.34721823994549	0.38107275728227	0.362211095207965	0.928228735844763
breadthI	rs2021078	6	29412968	0.236363636363636	-1.01053581200552	0.480667533923646	0.0355218223752833	0.731131153490796
breadthI	rs2523442	6	29417817	0.190909090909091	0.221039952067936	0.520463839108911	0.671056841218287	0.96593906360997
breadthI	rs2523441	6	29418657	0.190909090909091	0.221039952067936	0.520463839108911	0.671056841218287	0.96593906360997
breadthI	rs2107193	6	29420000	0.190909090909091	0.221039952067936	0.520463839108911	0.671056841218287	0.96593906360997
breadthI	rs3094574	6	29422092	0.536363636363636	0.57660102604588	0.383506923248322	0.132711254188932	0.879980363302994
breadthI	rs9257863	6	29425584	0.190909090909091	-0.613611600253637	0.574223743564938	0.285253004074893	0.928228735844763
breadthI	rs3117194	6	29426008	0.545454545454545	0.574466016286475	0.376770012742958	0.127330777386458	0.865107269606858
breadthI	chr6:29459743	6	29427520	0.181818181818182	0.224091356986542	0.534251436319849	0.674887847016385	0.96593906360997
breadthI	rs2021729	6	29429392	0.181818181818182	0.224091356986542	0.534251436319849	0.674887847016385	0.96593906360997
breadthI	rs3128854	6	29431698	0.536363636363636	0.57660102604588	0.383506923248322	0.132711254188932	0.879980363302994
breadthI	rs1345228	6	29432390	0.218181818181818	-0.821379999628672	0.534332959442372	0.124242794374622	0.865107269606858
breadthI	rs2107192	6	29433942	0.181818181818182	0.224091356986542	0.534251436319849	0.674887847016385	0.96593906360997
breadthI	rs2107191	6	29434295	0.536363636363636	0.57660102604588	0.383506923248322	0.132711254188932	0.879980363302994
breadthI	rs4713226	6	29434414	0.118181818181818	-1.09925063006134	0.6756689007662	0.103756798965525	0.832105759006766
breadthI	chr6:29469299	6	29437076	0.209090909090909	-0.564212595201565	0.564386227625714	0.3174594144952	0.928228735844763
breadthI	rs2746833	6	29437362	0.181818181818182	0.224091356986542	0.534251436319849	0.674887847016385	0.96593906360997
breadthI	rs1362078	6	29438604	0.181818181818182	0.224091356986542	0.534251436319849	0.674887847016385	0.96593906360997
breadthI	rs3117196	6	29439779	0.536363636363636	0.57660102604588	0.383506923248322	0.132711254188932	0.879980363302994
breadthI	rs12206077	6	29440741	0.327272727272727	0.619995691345399	0.366611948922766	0.0908082129643302	0.800587480421089
breadthI	rs1233495	6	29444121	0.245454545454545	-0.965895804037906	0.477083205666491	0.0429099307148766	0.731131153490796
breadthI	rs3094573	6	29446632	0.536363636363636	0.57660102604588	0.383506923248322	0.132711254188932	0.879980363302994
breadthI	rs114406136	6	29448128	0.0909090909090909	0.477150452689141	0.735314798026803	0.516398900395678	0.951708294902065
breadthI	rs9257867	6	29449411	0.209090909090909	-0.564212595201565	0.564386227625714	0.3174594144952	0.928228735844763
breadthI	rs3117197	6	29449453	0.463636363636364	0.34721823994549	0.38107275728227	0.362211095207965	0.928228735844763
breadthI	rs2189371	6	29449840	0.536363636363636	0.57660102604588	0.383506923248322	0.132711254188932	0.879980363302994
breadthI	rs17415601	6	29452411	0.0909090909090909	0.477150452689141	0.735314798026803	0.516398900395678	0.951708294902065
breadthI	rs17415649	6	29452553	0.0909090909090909	0.477150452689141	0.735314798026803	0.516398900395678	0.951708294902065
breadthI	rs9257869	6	29456172	0.209090909090909	-0.564212595201565	0.564386227625714	0.3174594144952	0.928228735844763
breadthI	rs1233492	6	29458477	0.181818181818182	0.224091356986542	0.534251436319849	0.674887847016385	0.96593906360997
breadthI	rs3128844	6	29459260	0.536363636363636	0.57660102604588	0.383506923248322	0.132711254188932	0.879980363302994
breadthI	rs1233490	6	29461914	0.181818181818182	0.224091356986542	0.534251436319849	0.674887847016385	0.96593906360997
breadthI	rs2746147	6	29466608	0.181818181818182	0.224091356986542	0.534251436319849	0.674887847016385	0.96593906360997
breadthI	rs1345227	6	29466956	0.463636363636364	0.34721823994549	0.38107275728227	0.362211095207965	0.928228735844763
breadthI	rs1233487	6	29468809	0.245454545454545	-0.965895804037906	0.477083205666491	0.0429099307148766	0.731131153490796
breadthI	rs9257873	6	29468968	0.209090909090909	-0.564212595201565	0.564386227625714	0.3174594144952	0.928228735844763
breadthI	rs1233486	6	29469652	0.181818181818182	0.224091356986542	0.534251436319849	0.674887847016385	0.96593906360997
breadthI	rs1234843	6	29469940	0.181818181818182	0.224091356986542	0.534251436319849	0.674887847016385	0.96593906360997
breadthI	rs1233485	6	29470208	0.2	-0.10511870489665	0.516239231577473	0.838647325256157	0.977936411704255
breadthI	rs3131019	6	29470985	0.463636363636364	0.34721823994549	0.38107275728227	0.362211095207965	0.928228735844763
breadthI	rs757256	6	29472916	0.345454545454545	-0.362850248133853	0.465023494794741	0.435223911265947	0.932904299459347
breadthI	rs1005597	6	29474238	0.345454545454545	-0.362850248133853	0.465023494794741	0.435223911265947	0.932904299459347
breadthI	rs9257874	6	29474341	0.209090909090909	-0.564212595201565	0.564386227625714	0.3174594144952	0.928228735844763
breadthI	rs3130860	6	29474385	0.345454545454545	-0.362850248133853	0.465023494794741	0.435223911265947	0.932904299459347
breadthI	rs7451197	6	29474414	0.209090909090909	-0.564212595201565	0.564386227625714	0.3174594144952	0.928228735844763
breadthI	rs7454176	6	29474415	0.209090909090909	-0.564212595201565	0.564386227625714	0.3174594144952	0.928228735844763
breadthI	rs734959	6	29474662	0.427272727272727	0.62932450185559	0.378905640951445	0.0967334671752011	0.822017497042035
breadthI	rs734962	6	29474824	0.445454545454545	0.484685795932129	0.378672661025505	0.200559262832699	0.928228735844763
breadthI	rs734961	6	29475039	0.209090909090909	-0.564212595201565	0.564386227625714	0.3174594144952	0.928228735844763
breadthI	rs734960	6	29475142	0.209090909090909	-0.564212595201565	0.564386227625714	0.3174594144952	0.928228735844763
breadthI	rs1002187	6	29475467	0.445454545454545	0.484685795932129	0.378672661025505	0.200559262832699	0.928228735844763
breadthI	rs1233482	6	29475682	0.2	0.280284901251783	0.521104297295729	0.590668744964551	0.96593906360997
breadthI	rs3131020	6	29475902	0.345454545454545	-0.362850248133853	0.465023494794741	0.435223911265947	0.932904299459347
breadthI	rs3131021	6	29476142	0.445454545454545	0.484685795932129	0.378672661025505	0.200559262832699	0.928228735844763
breadthI	rs3128847	6	29476325	0.136363636363636	-0.360647008180339	0.571741487658301	0.528179907082055	0.955489358979607
breadthI	rs9257877	6	29476508	0.109090909090909	-1.19421241827279	0.683819333288124	0.0807439243463444	0.775483603176327
breadthI	rs3131022	6	29476684	0.345454545454545	-0.362850248133853	0.465023494794741	0.435223911265947	0.932904299459347
breadthI	rs1557820	6	29477240	0.345454545454545	-0.362850248133853	0.465023494794741	0.435223911265947	0.932904299459347
breadthI	rs1557819	6	29477273	0.345454545454545	-0.362850248133853	0.465023494794741	0.435223911265947	0.932904299459347
breadthI	rs4959120	6	29477295	0.0909090909090909	-1.04530374932442	0.802110613789313	0.192509384777828	0.928228735844763
breadthI	rs2107188	6	29477640	0.345454545454545	-0.362850248133853	0.465023494794741	0.435223911265947	0.932904299459347
breadthI	rs2158281	6	29477783	0.345454545454545	-0.362850248133853	0.465023494794741	0.435223911265947	0.932904299459347
breadthI	rs1233478	6	29477821	0.145454545454546	-0.821009770486644	0.575678735156906	0.153822270316053	0.905905620676042
breadthI	rs2285792	6	29478170	0.2	-0.581940373801022	0.562289753681277	0.300693430776475	0.928228735844763
breadthI	rs2285791	6	29478301	0.2	-0.581940373801022	0.562289753681277	0.300693430776475	0.928228735844763
breadthI	rs1233477	6	29479512	0.209090909090909	0.136564294764387	0.509270445911677	0.788578684098313	0.96775669418557
breadthI	rs1010408	6	29479533	0.345454545454545	-0.362850248133853	0.465023494794741	0.435223911265947	0.932904299459347
breadthI	rs3130849	6	29480556	0.427272727272727	0.62932450185559	0.378905640951445	0.0967334671752011	0.822017497042035
breadthI	rs3094572	6	29480993	0.436363636363636	0.604094647879201	0.367251818924683	0.0999892381719353	0.825186704384
breadthI	rs2107190	6	29481876	0.345454545454545	-0.362850248133853	0.465023494794741	0.435223911265947	0.932904299459347
breadthI	rs1010409	6	29481948	0.345454545454545	-0.362850248133853	0.465023494794741	0.435223911265947	0.932904299459347
breadthI	rs1362075	6	29482128	0.436363636363636	0.604094647879201	0.367251818924683	0.0999892381719353	0.825186704384
breadthI	rs17184164	6	29482133	0.0909090909090909	0.477150452689141	0.735314798026803	0.516398900395678	0.951708294902065
breadthI	rs2523433	6	29482432	0.209090909090909	0.136564294764387	0.509270445911677	0.788578684098313	0.96775669418557
breadthI	rs9257879	6	29483019	0.2	-0.581940373801022	0.562289753681277	0.300693430776475	0.928228735844763
breadthI	rs3094571	6	29483193	0.345454545454545	-0.362850248133853	0.465023494794741	0.435223911265947	0.932904299459347
breadthI	rs3094570	6	29483200	0.345454545454545	-0.362850248133853	0.465023494794741	0.435223911265947	0.932904299459347
breadthI	rs3130852	6	29483598	0.436363636363636	0.604094647879201	0.367251818924683	0.0999892381719353	0.825186704384
breadthI	rs1592412	6	29483839	0.436363636363636	0.604094647879201	0.367251818924683	0.0999892381719353	0.825186704384
breadthI	rs1592411	6	29483911	0.345454545454545	-0.362850248133853	0.465023494794741	0.435223911265947	0.932904299459347
breadthI	rs1592410	6	29483968	0.345454545454545	-0.362850248133853	0.465023494794741	0.435223911265947	0.932904299459347
breadthI	rs3094566	6	29484381	0.345454545454545	-0.362850248133853	0.465023494794741	0.435223911265947	0.932904299459347
breadthI	rs1015869	6	29484666	0.345454545454545	-0.362850248133853	0.465023494794741	0.435223911265947	0.932904299459347
breadthI	rs9257886	6	29484721	0.2	-0.581940373801022	0.562289753681277	0.300693430776475	0.928228735844763
breadthI	rs9257887	6	29485289	0.218181818181818	-0.716132811076013	0.538065003355558	0.183208402232892	0.928228735844763
breadthI	rs1015868	6	29485373	0.345454545454545	-0.362850248133853	0.465023494794741	0.435223911265947	0.932904299459347
breadthI	rs2189372	6	29486065	0.345454545454545	-0.362850248133853	0.465023494794741	0.435223911265947	0.932904299459347
breadthI	rs3130854	6	29486070	0.436363636363636	0.604094647879201	0.367251818924683	0.0999892381719353	0.825186704384
breadthI	rs2859876	6	29486215	0.345454545454545	-0.362850248133853	0.465023494794741	0.435223911265947	0.932904299459347
breadthI	rs3094565	6	29486299	0.345454545454545	-0.362850248133853	0.465023494794741	0.435223911265947	0.932904299459347
breadthI	rs9257888	6	29486303	0.218181818181818	-0.716132811076013	0.538065003355558	0.183208402232892	0.928228735844763
breadthI	rs3094564	6	29486345	0.436363636363636	0.604094647879201	0.367251818924683	0.0999892381719353	0.825186704384
breadthI	rs9257889	6	29486568	0.2	-0.581940373801022	0.562289753681277	0.300693430776475	0.928228735844763
breadthI	rs9257890	6	29486908	0.2	-0.581940373801022	0.562289753681277	0.300693430776475	0.928228735844763
breadthI	rs2523430	6	29487282	0.454545454545455	0.438328345945776	0.383217454709209	0.252702020611929	0.928228735844763
breadthI	rs9468541	6	29487535	0.127272727272727	-0.135011150792317	0.619795554990065	0.827560205088562	0.974858890013379
breadthI	rs12210150	6	29487968	0.0727272727272728	0.732605198283701	0.748510045415237	0.327702865748483	0.928228735844763
breadthI	rs2745400	6	29488249	0.445454545454545	0.452570796981548	0.406981396551475	0.266130243849742	0.928228735844763
breadthI	rs2523429	6	29488416	0.445454545454545	0.452570796981548	0.406981396551475	0.266130243849742	0.928228735844763
breadthI	rs2745401	6	29488478	0.5	0.510964155391954	0.389120990497933	0.189141129920031	0.928228735844763
breadthI	chr6:29520799	6	29488576	0.181818181818182	-1.41461708415496	0.513662609876834	0.00588751803211305	0.546107891992196
breadthI	rs724078	6	29489048	0.3	-0.0130667030464208	0.422860892502308	0.975348721364008	0.994761051283387
breadthI	rs2745402	6	29491034	0.4	0.583513335277335	0.409336449605063	0.154009737685376	0.905905620676042
breadthI	rs1592409	6	29491923	0.4	0.583513335277335	0.409336449605063	0.154009737685376	0.905905620676042
breadthI	rs2523427	6	29493008	0.436363636363636	0.421456229180554	0.405412405820934	0.29853782393495	0.928228735844763
breadthI	rs2745403	6	29493171	0.4	0.583513335277335	0.409336449605063	0.154009737685376	0.905905620676042
breadthI	rs1073339	6	29493770	0.436363636363636	0.421456229180554	0.405412405820934	0.29853782393495	0.928228735844763
breadthI	rs1073340	6	29493984	0.436363636363636	0.421456229180554	0.405412405820934	0.29853782393495	0.928228735844763
breadthI	rs2523425	6	29494241	0.4	0.583513335277335	0.409336449605063	0.154009737685376	0.905905620676042
breadthI	chr6:29526634	6	29494411	0.209090909090909	0.312880521593441	0.516571414944786	0.544722706907898	0.961328665678584
breadthI	rs969931	6	29494897	0.436363636363636	0.421456229180554	0.405412405820934	0.29853782393495	0.928228735844763
breadthI	rs2745406	6	29496083	0.436363636363636	0.421456229180554	0.405412405820934	0.29853782393495	0.928228735844763
breadthI	rs1233427	6	29496664	0.4	0.583513335277335	0.409336449605063	0.154009737685376	0.905905620676042
breadthI	rs9257901	6	29496876	0.0818181818181818	-0.563822376154334	1.02952053740103	0.583928612159763	0.96593906360997
breadthI	rs1233426	6	29498102	0.4	0.583513335277335	0.409336449605063	0.154009737685376	0.905905620676042
breadthI	rs1233425	6	29498497	0.436363636363636	0.421456229180554	0.405412405820934	0.29853782393495	0.928228735844763
breadthI	rs1233423	6	29499301	0.4	0.583513335277335	0.409336449605063	0.154009737685376	0.905905620676042
breadthI	rs362546	6	29499416	0.4	0.583513335277335	0.409336449605063	0.154009737685376	0.905905620676042
breadthI	rs909968	6	29499505	0.4	0.583513335277335	0.409336449605063	0.154009737685376	0.905905620676042
breadthI	rs909967	6	29499537	0.436363636363636	0.421456229180554	0.405412405820934	0.29853782393495	0.928228735844763
breadthI	rs886381	6	29500225	0.209090909090909	0.312880521593441	0.516571414944786	0.544722706907898	0.961328665678584
breadthI	rs362544	6	29500287	0.436363636363636	0.421456229180554	0.405412405820934	0.29853782393495	0.928228735844763
breadthI	rs9257902	6	29500346	0.0818181818181818	-0.563822376154334	1.02952053740103	0.583928612159763	0.96593906360997
breadthI	rs1233422	6	29500412	0.4	0.583513335277335	0.409336449605063	0.154009737685376	0.905905620676042
breadthI	rs2745407	6	29500643	0.209090909090909	0.312880521593441	0.516571414944786	0.544722706907898	0.961328665678584
breadthI	rs9968	6	29501037	0.418181818181818	0.387894645418435	0.40881269177403	0.342705962467119	0.928228735844763
breadthI	rs1052477	6	29501299	0.0909090909090909	0.477150452689141	0.735314798026803	0.516398900395678	0.951708294902065
breadthI	rs1233421	6	29501514	0.436363636363636	0.382168468708382	0.400418139727898	0.339869332822032	0.928228735844763
breadthI	rs2745408	6	29501920	0.418181818181818	0.387894645418435	0.40881269177403	0.342705962467119	0.928228735844763
breadthI	rs2745409	6	29501924	0.436363636363636	0.382168468708382	0.400418139727898	0.339869332822032	0.928228735844763
breadthI	rs1233420	6	29503323	0.545454545454545	-0.26215165155576	0.403063057488891	0.515434776192652	0.951708294902065
breadthI	rs2223611	6	29504206	0.436363636363636	0.274315609823804	0.410675357134844	0.504157729690103	0.95004447276688
breadthI	rs1233419	6	29504513	0.418181818181818	0.387894645418435	0.40881269177403	0.342705962467119	0.928228735844763
breadthI	rs1233418	6	29505144	0.545454545454545	-0.26215165155576	0.403063057488891	0.515434776192652	0.951708294902065
breadthI	rs419957	6	29505769	0.418181818181818	0.387894645418435	0.40881269177403	0.342705962467119	0.928228735844763
breadthI	rs414282	6	29506260	0.4	0.583513335277335	0.409336449605063	0.154009737685376	0.905905620676042
breadthI	rs422241	6	29506300	0.545454545454545	-0.26215165155576	0.403063057488891	0.515434776192652	0.951708294902065
breadthI	rs362514	6	29507310	0.436363636363636	0.274315609823804	0.410675357134844	0.504157729690103	0.95004447276688
breadthI	rs446198	6	29507426	0.418181818181818	0.387894645418435	0.40881269177403	0.342705962467119	0.928228735844763
breadthI	rs17177816	6	29509596	0.0909090909090909	0.477150452689141	0.735314798026803	0.516398900395678	0.951708294902065
breadthI	rs414390	6	29509874	0.545454545454545	-0.26215165155576	0.403063057488891	0.515434776192652	0.951708294902065
breadthI	rs362540	6	29510325	0.545454545454545	-0.26215165155576	0.403063057488891	0.515434776192652	0.951708294902065
breadthI	rs422302	6	29510862	0.545454545454545	-0.26215165155576	0.403063057488891	0.515434776192652	0.951708294902065
breadthI	rs394075	6	29510901	0.418181818181818	0.387894645418435	0.40881269177403	0.342705962467119	0.928228735844763
breadthI	rs2534795	6	29511341	0.209090909090909	0.312880521593441	0.516571414944786	0.544722706907898	0.961328665678584
breadthI	rs1233417	6	29511850	0.354545454545454	-0.48910818293297	0.419660834800753	0.243822945494877	0.928228735844763
breadthI	rs3130856	6	29512328	0.345454545454545	-0.432490410504414	0.437279100276772	0.322639220136691	0.928228735844763
breadthI	rs426595	6	29512482	0.418181818181818	0.387894645418435	0.40881269177403	0.342705962467119	0.928228735844763
breadthI	rs1233416	6	29513151	0.4	0.583513335277335	0.409336449605063	0.154009737685376	0.905905620676042
breadthI	rs1233415	6	29513209	0.545454545454545	-0.26215165155576	0.403063057488891	0.515434776192652	0.951708294902065
breadthI	rs1233413	6	29513582	0.545454545454545	-0.26215165155576	0.403063057488891	0.515434776192652	0.951708294902065
breadthI	rs407161	6	29513807	0.454545454545455	0.26215165155576	0.403063057488891	0.515434776192652	0.951708294902065
breadthI	rs398616	6	29514230	0.418181818181818	0.387894645418435	0.40881269177403	0.342705962467119	0.928228735844763
breadthI	rs41317798	6	29514923	0.190909090909091	0.340019021284275	0.472654487122704	0.471905726373415	0.941853175186976
breadthI	rs1233410	6	29515494	0.436363636363636	0.274315609823804	0.410675357134844	0.504157729690103	0.95004447276688
breadthI	rs3094575	6	29515802	0.363636363636364	-0.520961821565163	0.425503454061972	0.220823175721521	0.928228735844763
breadthI	rs2523445	6	29516175	0.181818181818182	0.59905413754334	0.540335713855345	0.267572455139552	0.928228735844763
breadthI	rs387659	6	29516180	0.454545454545455	0.196931247727886	0.405549458237532	0.627257037566709	0.96593906360997
breadthI	rs3094576	6	29516242	0.154545454545455	-1.27547724617233	0.550226086753007	0.0204440691677762	0.679558934441733
breadthI	rs376681	6	29517093	0.436363636363636	0.303006571329368	0.404189185629329	0.453456364767034	0.937162409344772
breadthI	rs365488	6	29517958	0.472727272727273	0.180607704760585	0.398514685432213	0.650403197955759	0.96593906360997
breadthI	rs2534792	6	29517977	0.181818181818182	0.59905413754334	0.540335713855345	0.267572455139552	0.928228735844763
breadthI	rs2745411	6	29518442	0.454545454545455	0.326226280380679	0.398857939782165	0.413413758547983	0.929106505018428
breadthI	rs417374	6	29518472	0.472727272727273	0.180607704760585	0.398514685432213	0.650403197955759	0.96593906360997
breadthI	rs9368606	6	29518665	0.3	-0.276051522882749	0.435601625069277	0.526260481888365	0.955489358979607
breadthI	rs399166	6	29519321	0.436363636363636	0.303006571329368	0.404189185629329	0.453456364767034	0.937162409344772
breadthI	rs453658	6	29519848	0.436363636363636	0.303006571329368	0.404189185629329	0.453456364767034	0.937162409344772
breadthI	rs11724	6	29521319	0.436363636363636	0.303006571329368	0.404189185629329	0.453456364767034	0.937162409344772
breadthI	rs378956	6	29522207	0.527272727272727	-0.180607704760584	0.398514685432213	0.65040319795576	0.96593906360997
breadthI	rs444013	6	29523646	0.436363636363636	0.303006571329368	0.404189185629329	0.453456364767034	0.937162409344772
breadthI	chr6:29555899	6	29523676	0.272727272727273	0.829284974524332	0.376584908165437	0.0276568674827807	0.707287303868442
breadthI	rs2076485	6	29523952	0.181818181818182	0.59905413754334	0.540335713855345	0.267572455139552	0.928228735844763
breadthI	rs2534790	6	29524168	0.181818181818182	0.59905413754334	0.540335713855345	0.267572455139552	0.928228735844763
breadthI	rs402528	6	29524593	0.436363636363636	0.303006571329368	0.404189185629329	0.453456364767034	0.937162409344772
breadthI	rs370731	6	29524594	0.436363636363636	0.303006571329368	0.404189185629329	0.453456364767034	0.937162409344772
breadthI	rs362536	6	29526940	0.472727272727273	0.180607704760585	0.398514685432213	0.650403197955759	0.96593906360997
breadthI	rs362513	6	29528318	0.418181818181818	0.483011273096108	0.402796188914154	0.230471340077837	0.928228735844763
breadthI	rs995185	6	29529137	0.345454545454545	-0.432490410504414	0.437279100276772	0.322639220136691	0.928228735844763
breadthI	rs1233405	6	29529754	0.454545454545455	0.439675106097251	0.396305171606032	0.267242268048477	0.928228735844763
breadthI	rs362512	6	29530628	0.490909090909091	-0.279845424833344	0.383167379502244	0.465177661531331	0.937162409344772
[truncated: 214,433 more rows]
